# Supplementary material for: Independently evolved extracellular electron transfer pathways in ecologically diverse Desulfobacterota
Source: ISME J. 2025 May 17;19(1):wraf097. doi: 10.1093/ismejo/wraf097 (PMC12133095; doi:10.1093/ismejo/wraf097)
Supplement: Shaw_et_al_Supplementary_tables_1-17_wraf097 [file shaw_et_al_supplementary_tables_1-17_wraf097.xlsx]

## Sheet: Table S1
Supplementary Table 1. Complete dataset of parameters and proteins of Desulfuromonas acetexigens identified with MASCOT v2.8.0.1
General parameters	--------------------------------------------------------
Search title	E 20220105 RFS1002200056 Dario (C:\ProgramData\Matrix Science\Mascot Daemon\parameters\Desulforomonas_Method.par), submitted from Daemon on PC-KW-14456
Timestamp	2022-05-12T12:33:01Z
Report URI	http://pc-kw-14456/mascot/cgi/master_results.pl?file=../data/20220512/F005149.dat
Peak list data path	C:\ProgramData\Matrix Science\Mascot Daemon\MGF\875 E 20220105 RFS1002200056 Dario\mascot_daemon_merge.mgf
Peak list format	Mascot generic
Search type	MIS
Mascot version	2.8.0.1
Database	List_proteins_Desulfuromonas_genome_VJVV01_1
Fasta file	List_proteins_Desulfuromonas_genome_VJVV01_1_20220128.fasta
Total sequences	3351
Total residues	1094592
Sequences after taxonomy filter	3351
Number of queries	165671
Decoy	--------------------------------------------------------
PSM count in target above identity threshold	66074
PSM count in decoy above identity threshold	663
Sequence count in target above identity threshold	16504
Sequence count in decoy above identity threshold	357
PSM count in target above homology threshold	66840
PSM count in decoy above homology threshold	680
Sequence count in target above homology threshold	16628
Sequence count in decoy above homology threshold	369
PSM FDR using homology threshold	1.02
PSM FDR using identity threshold	1
Sequence FDR using homology threshold	2.22
Sequence FDR using identity threshold	2.16
Protein family member count in target	2024
Protein family member count in decoy	130
Protein false discovery rate	6.42
Fixed modifications	--------------------------------------------------------
Identifier	Name	Delta	Neutral loss
1	Carbamidomethyl (C)	57.0215
Variable modifications	--------------------------------------------------------
Identifier	Name	Delta	Neutral loss(es)
1	Acetyl (Protein N-term)	42.0106
2	Deamidated (NQ)	0.984016
3	Oxidation (M)	15.9949	0	63.9983
Search Parameters	--------------------------------------------------------
Taxonomy filter	All entries
Enzyme	Trypsin/P
Maximum Missed Cleavages	2
Fixed modifications	Carbamidomethyl (C)
Variable modifications	Acetyl (Protein N-term),Deamidated (NQ),Oxidation (M)
Peptide Mass Tolerance	10
Peptide Mass Tolerance Units	ppm
Fragment Mass Tolerance	0.02
Fragment Mass Tolerance Units	Da
Mass values	Monoisotopic
Instrument type	Default
Isotope error mode	1
Decoy database also searched	1
Format parameters	--------------------------------------------------------
Significance threshold	0.05
Target FDR (overrides sig. threshold)	0
Target FDR type	psm
Max. number of hits	0
Min. number of sig. unique sequences	1
Use MudPIT protein scoring	1
Ions score cut-off	-1
Include same-set proteins	0
Include sub-set proteins	1
Include unassigned	0
Require bold red	0
Use homology threshold	1
Group protein families	1
Re-score using Percolator	0
Show duplicate peptides	1
Protein hits	--------------------------------------------------------
prot_hit_num	prot_family_member	prot_acc	prot_desc	prot_score	prot_mass	prot_matches	prot_matches_sig	prot_sequences	prot_sequences_sig	prot_cover	prot_len	prot_pi	prot_tax_str	prot_tax_id	prot_seq	pep_query	pep_index	pep_rank	pep_isbold	pep_isunique	pep_exp_mz	pep_exp_mr	pep_exp_z	pep_calc_mr	pep_delta	pep_miss	pep_score	pep_expect	pep_res_before	pep_seq	pep_res_after	pep_var_mod	pep_var_mod_pos	pep_summed_mod_pos	pep_local_mod_pos	pep_scan_title
1	1	TRO79507.1	fumarate reductase/succinate dehydrogenase flavoprotein subunit [Desulfuromonas acetexigens]	36854	71728	1050	1050	59	59	80.4	638	8.07			MILDGKCPTGPIEKSWDKHRFEMKLVNPANKRKYKILMVGTGLAGGAGAASLGELGYNVHAFCYQDSARRAHSIAAQGGINAAKNYPNDGDSIYRLFYDTIKGGDFRAREADVWRLAQVSNNIIDQCVAQGVPFARDYAGYLDNRSFGGAQVSRTFYARGQTGQQLLLGAYSALCRQVKAKTVTMHPRTEMLDLVVVDGVAKGITVRNLTTGQIESHWGDAVVLATGGYVNVFYLSTNAMGCSVTAAWKAAKKGAYMANPCYTQIHPTCIPQHGEHQSKLTLMSESLRNDGRCWVPKKKEDCEKPASSIPEEDRDYYLERKYPSFGNLAPRDIASRAAKEQCDDDRGVGPGKRGVYLDFADSINRLGQSTIAARYGNLFEMYEKITDENGYKQPMRIYP…	1662	114810	1	1	1	372.735	743.455	2	743.454	0.0005	0	13.3	0.047	K	LLSINGK	K					RFS1002200056_DS_K2.12932.12932.2 File:~RFS1002200056_DS_K2.raw~, NativeID:~controllerType=0 controllerNumber=1 scan=12932~
1	1	TRO79507.1	fumarate reductase/succinate dehydrogenase flavoprotein subunit [Desulfuromonas acetexigens]	36854	71728	1050	1050	59	59	80.4	638	8.07			MILDGKCPTGPIEKSWDKHRFEMKLVNPANKRKYKILMVGTGLAGGAGAASLGELGYNVHAFCYQDSARRAHSIAAQGGINAAKNYPNDGDSIYRLFYDTIKGGDFRAREADVWRLAQVSNNIIDQCVAQGVPFARDYAGYLDNRSFGGAQVSRTFYARGQTGQQLLLGAYSALCRQVKAKTVTMHPRTEMLDLVVVDGVAKGITVRNLTTGQIESHWGDAVVLATGGYVNVFYLSTNAMGCSVTAAWKAAKKGAYMANPCYTQIHPTCIPQHGEHQSKLTLMSESLRNDGRCWVPKKKEDCEKPASSIPEEDRDYYLERKYPSFGNLAPRDIASRAAKEQCDDDRGVGPGKRGVYLDFADSINRLGQSTIAARYGNLFEMYEKITDENGYKQPMRIYP…	1697	9253	1	1	1	373.226	744.438	2	744.438	-0.0002	0	55.52	5.3e-06	K	LLSINGK	K	Deamidated (NQ)	0.0000200.0			RFS1002200056_DS_K1.14358.14358.2 File:~RFS1002200056_DS_K1.raw~, NativeID:~controllerType=0 controllerNumber=1 scan=14358~
1	1	TRO79507.1	fumarate reductase/succinate dehydrogenase flavoprotein subunit [Desulfuromonas acetexigens]	36854	71728	1050	1050	59	59	80.4	638	8.07			MILDGKCPTGPIEKSWDKHRFEMKLVNPANKRKYKILMVGTGLAGGAGAASLGELGYNVHAFCYQDSARRAHSIAAQGGINAAKNYPNDGDSIYRLFYDTIKGGDFRAREADVWRLAQVSNNIIDQCVAQGVPFARDYAGYLDNRSFGGAQVSRTFYARGQTGQQLLLGAYSALCRQVKAKTVTMHPRTEMLDLVVVDGVAKGITVRNLTTGQIESHWGDAVVLATGGYVNVFYLSTNAMGCSVTAAWKAAKKGAYMANPCYTQIHPTCIPQHGEHQSKLTLMSESLRNDGRCWVPKKKEDCEKPASSIPEEDRDYYLERKYPSFGNLAPRDIASRAAKEQCDDDRGVGPGKRGVYLDFADSINRLGQSTIAARYGNLFEMYEKITDENGYKQPMRIYP…	1698	83153	1	1	1	373.226	744.438	2	744.438	0	0	37.98	0.0003	K	LLSINGK	K	Deamidated (NQ)	0.0000200.0			RFS1002200056_DS_K3.16569.16569.2 File:~RFS1002200056_DS_K3.raw~, NativeID:~controllerType=0 controllerNumber=1 scan=16569~
1	1	TRO79507.1	fumarate reductase/succinate dehydrogenase flavoprotein subunit [Desulfuromonas acetexigens]	36854	71728	1050	1050	59	59	80.4	638	8.07			MILDGKCPTGPIEKSWDKHRFEMKLVNPANKRKYKILMVGTGLAGGAGAASLGELGYNVHAFCYQDSARRAHSIAAQGGINAAKNYPNDGDSIYRLFYDTIKGGDFRAREADVWRLAQVSNNIIDQCVAQGVPFARDYAGYLDNRSFGGAQVSRTFYARGQTGQQLLLGAYSALCRQVKAKTVTMHPRTEMLDLVVVDGVAKGITVRNLTTGQIESHWGDAVVLATGGYVNVFYLSTNAMGCSVTAAWKAAKKGAYMANPCYTQIHPTCIPQHGEHQSKLTLMSESLRNDGRCWVPKKKEDCEKPASSIPEEDRDYYLERKYPSFGNLAPRDIASRAAKEQCDDDRGVGPGKRGVYLDFADSINRLGQSTIAARYGNLFEMYEKITDENGYKQPMRIYP…	1699	47015	1	1	1	373.226	744.438	2	744.438	0	0	41.87	0.00012	K	LLSINGK	K	Deamidated (NQ)	0.0000200.0			RFS1002200056_DS_K4.16420.16420.2 File:~RFS1002200056_DS_K4.raw~, NativeID:~controllerType=0 controllerNumber=1 scan=16420~
1	1	TRO79507.1	fumarate reductase/succinate dehydrogenase flavoprotein subunit [Desulfuromonas acetexigens]	36854	71728	1050	1050	59	59	80.4	638	8.07			MILDGKCPTGPIEKSWDKHRFEMKLVNPANKRKYKILMVGTGLAGGAGAASLGELGYNVHAFCYQDSARRAHSIAAQGGINAAKNYPNDGDSIYRLFYDTIKGGDFRAREADVWRLAQVSNNIIDQCVAQGVPFARDYAGYLDNRSFGGAQVSRTFYARGQTGQQLLLGAYSALCRQVKAKTVTMHPRTEMLDLVVVDGVAKGITVRNLTTGQIESHWGDAVVLATGGYVNVFYLSTNAMGCSVTAAWKAAKKGAYMANPCYTQIHPTCIPQHGEHQSKLTLMSESLRNDGRCWVPKKKEDCEKPASSIPEEDRDYYLERKYPSFGNLAPRDIASRAAKEQCDDDRGVGPGKRGVYLDFADSINRLGQSTIAARYGNLFEMYEKITDENGYKQPMRIYP…	1700	117057	1	1	1	373.226	744.438	2	744.438	0.0003	0	41.82	0.00012	K	LLSINGK	K	Deamidated (NQ)	0.0000200.0			RFS1002200056_DS_K2.15447.15447.2 File:~RFS1002200056_DS_K2.raw~, NativeID:~controllerType=0 controllerNumber=1 scan=15447~
1	1	TRO79507.1	fumarate reductase/succinate dehydrogenase flavoprotein subunit [Desulfuromonas acetexigens]	36854	71728	1050	1050	59	59	80.4	638	8.07			MILDGKCPTGPIEKSWDKHRFEMKLVNPANKRKYKILMVGTGLAGGAGAASLGELGYNVHAFCYQDSARRAHSIAAQGGINAAKNYPNDGDSIYRLFYDTIKGGDFRAREADVWRLAQVSNNIIDQCVAQGVPFARDYAGYLDNRSFGGAQVSRTFYARGQTGQQLLLGAYSALCRQVKAKTVTMHPRTEMLDLVVVDGVAKGITVRNLTTGQIESHWGDAVVLATGGYVNVFYLSTNAMGCSVTAAWKAAKKGAYMANPCYTQIHPTCIPQHGEHQSKLTLMSESLRNDGRCWVPKKKEDCEKPASSIPEEDRDYYLERKYPSFGNLAPRDIASRAAKEQCDDDRGVGPGKRGVYLDFADSINRLGQSTIAARYGNLFEMYEKITDENGYKQPMRIYP…	1702	117384	1	1	1	373.227	744.439	2	744.438	0.0005	0	55.91	4.9e-06	K	LLSINGK	K	Deamidated (NQ)	0.0000200.0			RFS1002200056_DS_K2.15811.15811.2 File:~RFS1002200056_DS_K2.raw~, NativeID:~controllerType=0 controllerNumber=1 scan=15811~
1	1	TRO79507.1	fumarate reductase/succinate dehydrogenase flavoprotein subunit [Desulfuromonas acetexigens]	36854	71728	1050	1050	59	59	80.4	638	8.07			MILDGKCPTGPIEKSWDKHRFEMKLVNPANKRKYKILMVGTGLAGGAGAASLGELGYNVHAFCYQDSARRAHSIAAQGGINAAKNYPNDGDSIYRLFYDTIKGGDFRAREADVWRLAQVSNNIIDQCVAQGVPFARDYAGYLDNRSFGGAQVSRTFYARGQTGQQLLLGAYSALCRQVKAKTVTMHPRTEMLDLVVVDGVAKGITVRNLTTGQIESHWGDAVVLATGGYVNVFYLSTNAMGCSVTAAWKAAKKGAYMANPCYTQIHPTCIPQHGEHQSKLTLMSESLRNDGRCWVPKKKEDCEKPASSIPEEDRDYYLERKYPSFGNLAPRDIASRAAKEQCDDDRGVGPGKRGVYLDFADSINRLGQSTIAARYGNLFEMYEKITDENGYKQPMRIYP…	1703	82647	1	1	1	373.227	744.439	2	744.438	0.0005	0	42.17	0.00012	K	LLSINGK	K	Deamidated (NQ)	0.0000200.0			RFS1002200056_DS_K3.16023.16023.2 File:~RFS1002200056_DS_K3.raw~, NativeID:~controllerType=0 controllerNumber=1 scan=16023~
1	1	TRO79507.1	fumarate reductase/succinate dehydrogenase flavoprotein subunit [Desulfuromonas acetexigens]	36854	71728	1050	1050	59	59	80.4	638	8.07			MILDGKCPTGPIEKSWDKHRFEMKLVNPANKRKYKILMVGTGLAGGAGAASLGELGYNVHAFCYQDSARRAHSIAAQGGINAAKNYPNDGDSIYRLFYDTIKGGDFRAREADVWRLAQVSNNIIDQCVAQGVPFARDYAGYLDNRSFGGAQVSRTFYARGQTGQQLLLGAYSALCRQVKAKTVTMHPRTEMLDLVVVDGVAKGITVRNLTTGQIESHWGDAVVLATGGYVNVFYLSTNAMGCSVTAAWKAAKKGAYMANPCYTQIHPTCIPQHGEHQSKLTLMSESLRNDGRCWVPKKKEDCEKPASSIPEEDRDYYLERKYPSFGNLAPRDIASRAAKEQCDDDRGVGPGKRGVYLDFADSINRLGQSTIAARYGNLFEMYEKITDENGYKQPMRIYP…	1704	114254	2	1	1	373.227	744.439	2	744.438	0.0006	0	25.22	0.0057	K	LLSINGK	K	Deamidated (NQ)	0.0000200.0			RFS1002200056_DS_K2.12325.12325.2 File:~RFS1002200056_DS_K2.raw~, NativeID:~controllerType=0 controllerNumber=1 scan=12325~
1	1	TRO79507.1	fumarate reductase/succinate dehydrogenase flavoprotein subunit [Desulfuromonas acetexigens]	36854	71728	1050	1050	59	59	80.4	638	8.07			MILDGKCPTGPIEKSWDKHRFEMKLVNPANKRKYKILMVGTGLAGGAGAASLGELGYNVHAFCYQDSARRAHSIAAQGGINAAKNYPNDGDSIYRLFYDTIKGGDFRAREADVWRLAQVSNNIIDQCVAQGVPFARDYAGYLDNRSFGGAQVSRTFYARGQTGQQLLLGAYSALCRQVKAKTVTMHPRTEMLDLVVVDGVAKGITVRNLTTGQIESHWGDAVVLATGGYVNVFYLSTNAMGCSVTAAWKAAKKGAYMANPCYTQIHPTCIPQHGEHQSKLTLMSESLRNDGRCWVPKKKEDCEKPASSIPEEDRDYYLERKYPSFGNLAPRDIASRAAKEQCDDDRGVGPGKRGVYLDFADSINRLGQSTIAARYGNLFEMYEKITDENGYKQPMRIYP…	1706	117711	1	1	1	373.227	744.439	2	744.438	0.0007	0	42.02	0.00012	K	LLSINGK	K	Deamidated (NQ)	0.0000200.0			RFS1002200056_DS_K2.16178.16178.2 File:~RFS1002200056_DS_K2.raw~, NativeID:~controllerType=0 controllerNumber=1 scan=16178~
1	1	TRO79507.1	fumarate reductase/succinate dehydrogenase flavoprotein subunit [Desulfuromonas acetexigens]	36854	71728	1050	1050	59	59	80.4	638	8.07			MILDGKCPTGPIEKSWDKHRFEMKLVNPANKRKYKILMVGTGLAGGAGAASLGELGYNVHAFCYQDSARRAHSIAAQGGINAAKNYPNDGDSIYRLFYDTIKGGDFRAREADVWRLAQVSNNIIDQCVAQGVPFARDYAGYLDNRSFGGAQVSRTFYARGQTGQQLLLGAYSALCRQVKAKTVTMHPRTEMLDLVVVDGVAKGITVRNLTTGQIESHWGDAVVLATGGYVNVFYLSTNAMGCSVTAAWKAAKKGAYMANPCYTQIHPTCIPQHGEHQSKLTLMSESLRNDGRCWVPKKKEDCEKPASSIPEEDRDYYLERKYPSFGNLAPRDIASRAAKEQCDDDRGVGPGKRGVYLDFADSINRLGQSTIAARYGNLFEMYEKITDENGYKQPMRIYP…	1707	82315	1	1	1	373.227	744.439	2	744.438	0.0009	0	41.05	0.00015	K	LLSINGK	K	Deamidated (NQ)	0.0000200.0			RFS1002200056_DS_K3.15657.15657.2 File:~RFS1002200056_DS_K3.raw~, NativeID:~controllerType=0 controllerNumber=1 scan=15657~
1	1	TRO79507.1	fumarate reductase/succinate dehydrogenase flavoprotein subunit [Desulfuromonas acetexigens]	36854	71728	1050	1050	59	59	80.4	638	8.07			MILDGKCPTGPIEKSWDKHRFEMKLVNPANKRKYKILMVGTGLAGGAGAASLGELGYNVHAFCYQDSARRAHSIAAQGGINAAKNYPNDGDSIYRLFYDTIKGGDFRAREADVWRLAQVSNNIIDQCVAQGVPFARDYAGYLDNRSFGGAQVSRTFYARGQTGQQLLLGAYSALCRQVKAKTVTMHPRTEMLDLVVVDGVAKGITVRNLTTGQIESHWGDAVVLATGGYVNVFYLSTNAMGCSVTAAWKAAKKGAYMANPCYTQIHPTCIPQHGEHQSKLTLMSESLRNDGRCWVPKKKEDCEKPASSIPEEDRDYYLERKYPSFGNLAPRDIASRAAKEQCDDDRGVGPGKRGVYLDFADSINRLGQSTIAARYGNLFEMYEKITDENGYKQPMRIYP…	1708	47365	1	1	1	373.227	744.439	2	744.438	0.0009	0	36.33	0.00044	K	LLSINGK	K	Deamidated (NQ)	0.0000200.0			RFS1002200056_DS_K4.16808.16808.2 File:~RFS1002200056_DS_K4.raw~, NativeID:~controllerType=0 controllerNumber=1 scan=16808~
1	1	TRO79507.1	fumarate reductase/succinate dehydrogenase flavoprotein subunit [Desulfuromonas acetexigens]	36854	71728	1050	1050	59	59	80.4	638	8.07			MILDGKCPTGPIEKSWDKHRFEMKLVNPANKRKYKILMVGTGLAGGAGAASLGELGYNVHAFCYQDSARRAHSIAAQGGINAAKNYPNDGDSIYRLFYDTIKGGDFRAREADVWRLAQVSNNIIDQCVAQGVPFARDYAGYLDNRSFGGAQVSRTFYARGQTGQQLLLGAYSALCRQVKAKTVTMHPRTEMLDLVVVDGVAKGITVRNLTTGQIESHWGDAVVLATGGYVNVFYLSTNAMGCSVTAAWKAAKKGAYMANPCYTQIHPTCIPQHGEHQSKLTLMSESLRNDGRCWVPKKKEDCEKPASSIPEEDRDYYLERKYPSFGNLAPRDIASRAAKEQCDDDRGVGPGKRGVYLDFADSINRLGQSTIAARYGNLFEMYEKITDENGYKQPMRIYP…	2063	107902	1	1	1	378.224	754.434	2	754.434	0	0	35.92	0.00026	K	LVNPANK	R					RFS1002200056_DS_K2.4983.4983.2 File:~RFS1002200056_DS_K2.raw~, NativeID:~controllerType=0 controllerNumber=1 scan=4983~
1	1	TRO79507.1	fumarate reductase/succinate dehydrogenase flavoprotein subunit [Desulfuromonas acetexigens]	36854	71728	1050	1050	59	59	80.4	638	8.07			MILDGKCPTGPIEKSWDKHRFEMKLVNPANKRKYKILMVGTGLAGGAGAASLGELGYNVHAFCYQDSARRAHSIAAQGGINAAKNYPNDGDSIYRLFYDTIKGGDFRAREADVWRLAQVSNNIIDQCVAQGVPFARDYAGYLDNRSFGGAQVSRTFYARGQTGQQLLLGAYSALCRQVKAKTVTMHPRTEMLDLVVVDGVAKGITVRNLTTGQIESHWGDAVVLATGGYVNVFYLSTNAMGCSVTAAWKAAKKGAYMANPCYTQIHPTCIPQHGEHQSKLTLMSESLRNDGRCWVPKKKEDCEKPASSIPEEDRDYYLERKYPSFGNLAPRDIASRAAKEQCDDDRGVGPGKRGVYLDFADSINRLGQSTIAARYGNLFEMYEKITDENGYKQPMRIYP…	6516	106648	1	1	1	421.221	840.427	2	840.428	-0.0003	0	41.79	6.6e-05	K	TVTMHPR	T					RFS1002200056_DS_K2.3559.3559.2 File:~RFS1002200056_DS_K2.raw~, NativeID:~controllerType=0 controllerNumber=1 scan=3559~
1	1	TRO79507.1	fumarate reductase/succinate dehydrogenase flavoprotein subunit [Desulfuromonas acetexigens]	36854	71728	1050	1050	59	59	80.4	638	8.07			MILDGKCPTGPIEKSWDKHRFEMKLVNPANKRKYKILMVGTGLAGGAGAASLGELGYNVHAFCYQDSARRAHSIAAQGGINAAKNYPNDGDSIYRLFYDTIKGGDFRAREADVWRLAQVSNNIIDQCVAQGVPFARDYAGYLDNRSFGGAQVSRTFYARGQTGQQLLLGAYSALCRQVKAKTVTMHPRTEMLDLVVVDGVAKGITVRNLTTGQIESHWGDAVVLATGGYVNVFYLSTNAMGCSVTAAWKAAKKGAYMANPCYTQIHPTCIPQHGEHQSKLTLMSESLRNDGRCWVPKKKEDCEKPASSIPEEDRDYYLERKYPSFGNLAPRDIASRAAKEQCDDDRGVGPGKRGVYLDFADSINRLGQSTIAARYGNLFEMYEKITDENGYKQPMRIYP…	6517	35722	1	1	1	421.221	840.427	2	840.428	-0.0003	0	15.71	0.03	K	TVTMHPR	T					RFS1002200056_DS_K4.3687.3687.2 File:~RFS1002200056_DS_K4.raw~, NativeID:~controllerType=0 controllerNumber=1 scan=3687~
1	1	TRO79507.1	fumarate reductase/succinate dehydrogenase flavoprotein subunit [Desulfuromonas acetexigens]	36854	71728	1050	1050	59	59	80.4	638	8.07			MILDGKCPTGPIEKSWDKHRFEMKLVNPANKRKYKILMVGTGLAGGAGAASLGELGYNVHAFCYQDSARRAHSIAAQGGINAAKNYPNDGDSIYRLFYDTIKGGDFRAREADVWRLAQVSNNIIDQCVAQGVPFARDYAGYLDNRSFGGAQVSRTFYARGQTGQQLLLGAYSALCRQVKAKTVTMHPRTEMLDLVVVDGVAKGITVRNLTTGQIESHWGDAVVLATGGYVNVFYLSTNAMGCSVTAAWKAAKKGAYMANPCYTQIHPTCIPQHGEHQSKLTLMSESLRNDGRCWVPKKKEDCEKPASSIPEEDRDYYLERKYPSFGNLAPRDIASRAAKEQCDDDRGVGPGKRGVYLDFADSINRLGQSTIAARYGNLFEMYEKITDENGYKQPMRIYP…	6519	322	3	1	1	421.221	840.428	2	840.428	0.0002	0	17.74	0.019	K	TVTMHPR	T					RFS1002200056_DS_K1.3574.3574.2 File:~RFS1002200056_DS_K1.raw~, NativeID:~controllerType=0 controllerNumber=1 scan=3574~
1	1	TRO79507.1	fumarate reductase/succinate dehydrogenase flavoprotein subunit [Desulfuromonas acetexigens]	36854	71728	1050	1050	59	59	80.4	638	8.07			MILDGKCPTGPIEKSWDKHRFEMKLVNPANKRKYKILMVGTGLAGGAGAASLGELGYNVHAFCYQDSARRAHSIAAQGGINAAKNYPNDGDSIYRLFYDTIKGGDFRAREADVWRLAQVSNNIIDQCVAQGVPFARDYAGYLDNRSFGGAQVSRTFYARGQTGQQLLLGAYSALCRQVKAKTVTMHPRTEMLDLVVVDGVAKGITVRNLTTGQIESHWGDAVVLATGGYVNVFYLSTNAMGCSVTAAWKAAKKGAYMANPCYTQIHPTCIPQHGEHQSKLTLMSESLRNDGRCWVPKKKEDCEKPASSIPEEDRDYYLERKYPSFGNLAPRDIASRAAKEQCDDDRGVGPGKRGVYLDFADSINRLGQSTIAARYGNLFEMYEKITDENGYKQPMRIYP…	6825	71661	1	1	1	423.2	844.386	2	844.386	0.0001	0	52.63	5.5e-06	K	TVSDMHR	A					RFS1002200056_DS_K3.3666.3666.2 File:~RFS1002200056_DS_K3.raw~, NativeID:~controllerType=0 controllerNumber=1 scan=3666~
1	1	TRO79507.1	fumarate reductase/succinate dehydrogenase flavoprotein subunit [Desulfuromonas acetexigens]	36854	71728	1050	1050	59	59	80.4	638	8.07			MILDGKCPTGPIEKSWDKHRFEMKLVNPANKRKYKILMVGTGLAGGAGAASLGELGYNVHAFCYQDSARRAHSIAAQGGINAAKNYPNDGDSIYRLFYDTIKGGDFRAREADVWRLAQVSNNIIDQCVAQGVPFARDYAGYLDNRSFGGAQVSRTFYARGQTGQQLLLGAYSALCRQVKAKTVTMHPRTEMLDLVVVDGVAKGITVRNLTTGQIESHWGDAVVLATGGYVNVFYLSTNAMGCSVTAAWKAAKKGAYMANPCYTQIHPTCIPQHGEHQSKLTLMSESLRNDGRCWVPKKKEDCEKPASSIPEEDRDYYLERKYPSFGNLAPRDIASRAAKEQCDDDRGVGPGKRGVYLDFADSINRLGQSTIAARYGNLFEMYEKITDENGYKQPMRIYP…	6826	249	1	1	1	423.201	844.387	2	844.386	0.0007	0	53.35	4.6e-06	K	TVSDMHR	A					RFS1002200056_DS_K1.3496.3496.2 File:~RFS1002200056_DS_K1.raw~, NativeID:~controllerType=0 controllerNumber=1 scan=3496~
1	1	TRO79507.1	fumarate reductase/succinate dehydrogenase flavoprotein subunit [Desulfuromonas acetexigens]	36854	71728	1050	1050	59	59	80.4	638	8.07			MILDGKCPTGPIEKSWDKHRFEMKLVNPANKRKYKILMVGTGLAGGAGAASLGELGYNVHAFCYQDSARRAHSIAAQGGINAAKNYPNDGDSIYRLFYDTIKGGDFRAREADVWRLAQVSNNIIDQCVAQGVPFARDYAGYLDNRSFGGAQVSRTFYARGQTGQQLLLGAYSALCRQVKAKTVTMHPRTEMLDLVVVDGVAKGITVRNLTTGQIESHWGDAVVLATGGYVNVFYLSTNAMGCSVTAAWKAAKKGAYMANPCYTQIHPTCIPQHGEHQSKLTLMSESLRNDGRCWVPKKKEDCEKPASSIPEEDRDYYLERKYPSFGNLAPRDIASRAAKEQCDDDRGVGPGKRGVYLDFADSINRLGQSTIAARYGNLFEMYEKITDENGYKQPMRIYP…	6827	106671	1	1	1	423.201	844.388	2	844.386	0.0015	0	23.45	0.0045	K	TVSDMHR	A					RFS1002200056_DS_K2.3583.3583.2 File:~RFS1002200056_DS_K2.raw~, NativeID:~controllerType=0 controllerNumber=1 scan=3583~
1	1	TRO79507.1	fumarate reductase/succinate dehydrogenase flavoprotein subunit [Desulfuromonas acetexigens]	36854	71728	1050	1050	59	59	80.4	638	8.07			MILDGKCPTGPIEKSWDKHRFEMKLVNPANKRKYKILMVGTGLAGGAGAASLGELGYNVHAFCYQDSARRAHSIAAQGGINAAKNYPNDGDSIYRLFYDTIKGGDFRAREADVWRLAQVSNNIIDQCVAQGVPFARDYAGYLDNRSFGGAQVSRTFYARGQTGQQLLLGAYSALCRQVKAKTVTMHPRTEMLDLVVVDGVAKGITVRNLTTGQIESHWGDAVVLATGGYVNVFYLSTNAMGCSVTAAWKAAKKGAYMANPCYTQIHPTCIPQHGEHQSKLTLMSESLRNDGRCWVPKKKEDCEKPASSIPEEDRDYYLERKYPSFGNLAPRDIASRAAKEQCDDDRGVGPGKRGVYLDFADSINRLGQSTIAARYGNLFEMYEKITDENGYKQPMRIYP…	7499	251	1	1	1	429.219	856.423	2	856.423	0.0007	0	26.6	0.0022	K	TVTMHPR	T	Oxidation (M)	0.0003000.0			RFS1002200056_DS_K1.3498.3498.2 File:~RFS1002200056_DS_K1.raw~, NativeID:~controllerType=0 controllerNumber=1 scan=3498~
1	1	TRO79507.1	fumarate reductase/succinate dehydrogenase flavoprotein subunit [Desulfuromonas acetexigens]	36854	71728	1050	1050	59	59	80.4	638	8.07			MILDGKCPTGPIEKSWDKHRFEMKLVNPANKRKYKILMVGTGLAGGAGAASLGELGYNVHAFCYQDSARRAHSIAAQGGINAAKNYPNDGDSIYRLFYDTIKGGDFRAREADVWRLAQVSNNIIDQCVAQGVPFARDYAGYLDNRSFGGAQVSRTFYARGQTGQQLLLGAYSALCRQVKAKTVTMHPRTEMLDLVVVDGVAKGITVRNLTTGQIESHWGDAVVLATGGYVNVFYLSTNAMGCSVTAAWKAAKKGAYMANPCYTQIHPTCIPQHGEHQSKLTLMSESLRNDGRCWVPKKKEDCEKPASSIPEEDRDYYLERKYPSFGNLAPRDIASRAAKEQCDDDRGVGPGKRGVYLDFADSINRLGQSTIAARYGNLFEMYEKITDENGYKQPMRIYP…	7758	200	1	1	1	431.198	860.381	2	860.381	0.0001	0	34.42	0.00036	K	TVSDMHR	A	Oxidation (M)	0.0000300.0			RFS1002200056_DS_K1.3408.3408.2 File:~RFS1002200056_DS_K1.raw~, NativeID:~controllerType=0 controllerNumber=1 scan=3408~
1	1	TRO79507.1	fumarate reductase/succinate dehydrogenase flavoprotein subunit [Desulfuromonas acetexigens]	36854	71728	1050	1050	59	59	80.4	638	8.07			MILDGKCPTGPIEKSWDKHRFEMKLVNPANKRKYKILMVGTGLAGGAGAASLGELGYNVHAFCYQDSARRAHSIAAQGGINAAKNYPNDGDSIYRLFYDTIKGGDFRAREADVWRLAQVSNNIIDQCVAQGVPFARDYAGYLDNRSFGGAQVSRTFYARGQTGQQLLLGAYSALCRQVKAKTVTMHPRTEMLDLVVVDGVAKGITVRNLTTGQIESHWGDAVVLATGGYVNVFYLSTNAMGCSVTAAWKAAKKGAYMANPCYTQIHPTCIPQHGEHQSKLTLMSESLRNDGRCWVPKKKEDCEKPASSIPEEDRDYYLERKYPSFGNLAPRDIASRAAKEQCDDDRGVGPGKRGVYLDFADSINRLGQSTIAARYGNLFEMYEKITDENGYKQPMRIYP…	8584	3587	1	1	1	437.274	872.533	2	872.533	0	1	43.09	0.00013	K	LLSINGKK	T	Deamidated (NQ)	0.00002000.0			RFS1002200056_DS_K1.7804.7804.2 File:~RFS1002200056_DS_K1.raw~, NativeID:~controllerType=0 controllerNumber=1 scan=7804~
1	1	TRO79507.1	fumarate reductase/succinate dehydrogenase flavoprotein subunit [Desulfuromonas acetexigens]	36854	71728	1050	1050	59	59	80.4	638	8.07			MILDGKCPTGPIEKSWDKHRFEMKLVNPANKRKYKILMVGTGLAGGAGAASLGELGYNVHAFCYQDSARRAHSIAAQGGINAAKNYPNDGDSIYRLFYDTIKGGDFRAREADVWRLAQVSNNIIDQCVAQGVPFARDYAGYLDNRSFGGAQVSRTFYARGQTGQQLLLGAYSALCRQVKAKTVTMHPRTEMLDLVVVDGVAKGITVRNLTTGQIESHWGDAVVLATGGYVNVFYLSTNAMGCSVTAAWKAAKKGAYMANPCYTQIHPTCIPQHGEHQSKLTLMSESLRNDGRCWVPKKKEDCEKPASSIPEEDRDYYLERKYPSFGNLAPRDIASRAAKEQCDDDRGVGPGKRGVYLDFADSINRLGQSTIAARYGNLFEMYEKITDENGYKQPMRIYP…	8586	3950	1	1	1	437.274	872.533	2	872.533	0.0002	1	47.68	4.4e-05	K	LLSINGKK	T	Deamidated (NQ)	0.00002000.0			RFS1002200056_DS_K1.8229.8229.2 File:~RFS1002200056_DS_K1.raw~, NativeID:~controllerType=0 controllerNumber=1 scan=8229~
1	1	TRO79507.1	fumarate reductase/succinate dehydrogenase flavoprotein subunit [Desulfuromonas acetexigens]	36854	71728	1050	1050	59	59	80.4	638	8.07			MILDGKCPTGPIEKSWDKHRFEMKLVNPANKRKYKILMVGTGLAGGAGAASLGELGYNVHAFCYQDSARRAHSIAAQGGINAAKNYPNDGDSIYRLFYDTIKGGDFRAREADVWRLAQVSNNIIDQCVAQGVPFARDYAGYLDNRSFGGAQVSRTFYARGQTGQQLLLGAYSALCRQVKAKTVTMHPRTEMLDLVVVDGVAKGITVRNLTTGQIESHWGDAVVLATGGYVNVFYLSTNAMGCSVTAAWKAAKKGAYMANPCYTQIHPTCIPQHGEHQSKLTLMSESLRNDGRCWVPKKKEDCEKPASSIPEEDRDYYLERKYPSFGNLAPRDIASRAAKEQCDDDRGVGPGKRGVYLDFADSINRLGQSTIAARYGNLFEMYEKITDENGYKQPMRIYP…	8587	76669	1	1	1	437.274	872.533	2	872.533	0.0003	1	22.66	0.014	K	LLSINGKK	T	Deamidated (NQ)	0.00002000.0			RFS1002200056_DS_K3.9383.9383.2 File:~RFS1002200056_DS_K3.raw~, NativeID:~controllerType=0 controllerNumber=1 scan=9383~
1	1	TRO79507.1	fumarate reductase/succinate dehydrogenase flavoprotein subunit [Desulfuromonas acetexigens]	36854	71728	1050	1050	59	59	80.4	638	8.07			MILDGKCPTGPIEKSWDKHRFEMKLVNPANKRKYKILMVGTGLAGGAGAASLGELGYNVHAFCYQDSARRAHSIAAQGGINAAKNYPNDGDSIYRLFYDTIKGGDFRAREADVWRLAQVSNNIIDQCVAQGVPFARDYAGYLDNRSFGGAQVSRTFYARGQTGQQLLLGAYSALCRQVKAKTVTMHPRTEMLDLVVVDGVAKGITVRNLTTGQIESHWGDAVVLATGGYVNVFYLSTNAMGCSVTAAWKAAKKGAYMANPCYTQIHPTCIPQHGEHQSKLTLMSESLRNDGRCWVPKKKEDCEKPASSIPEEDRDYYLERKYPSFGNLAPRDIASRAAKEQCDDDRGVGPGKRGVYLDFADSINRLGQSTIAARYGNLFEMYEKITDENGYKQPMRIYP…	8588	4392	1	1	1	437.274	872.534	2	872.533	0.0005	1	26.83	0.0054	K	LLSINGKK	T	Deamidated (NQ)	0.00002000.0			RFS1002200056_DS_K1.8769.8769.2 File:~RFS1002200056_DS_K1.raw~, NativeID:~controllerType=0 controllerNumber=1 scan=8769~
1	1	TRO79507.1	fumarate reductase/succinate dehydrogenase flavoprotein subunit [Desulfuromonas acetexigens]	36854	71728	1050	1050	59	59	80.4	638	8.07			MILDGKCPTGPIEKSWDKHRFEMKLVNPANKRKYKILMVGTGLAGGAGAASLGELGYNVHAFCYQDSARRAHSIAAQGGINAAKNYPNDGDSIYRLFYDTIKGGDFRAREADVWRLAQVSNNIIDQCVAQGVPFARDYAGYLDNRSFGGAQVSRTFYARGQTGQQLLLGAYSALCRQVKAKTVTMHPRTEMLDLVVVDGVAKGITVRNLTTGQIESHWGDAVVLATGGYVNVFYLSTNAMGCSVTAAWKAAKKGAYMANPCYTQIHPTCIPQHGEHQSKLTLMSESLRNDGRCWVPKKKEDCEKPASSIPEEDRDYYLERKYPSFGNLAPRDIASRAAKEQCDDDRGVGPGKRGVYLDFADSINRLGQSTIAARYGNLFEMYEKITDENGYKQPMRIYP…	8589	76235	1	1	1	437.274	872.534	2	872.533	0.0005	1	47.77	4.3e-05	K	LLSINGKK	T	Deamidated (NQ)	0.00002000.0			RFS1002200056_DS_K3.8910.8910.2 File:~RFS1002200056_DS_K3.raw~, NativeID:~controllerType=0 controllerNumber=1 scan=8910~
1	1	TRO79507.1	fumarate reductase/succinate dehydrogenase flavoprotein subunit [Desulfuromonas acetexigens]	36854	71728	1050	1050	59	59	80.4	638	8.07			MILDGKCPTGPIEKSWDKHRFEMKLVNPANKRKYKILMVGTGLAGGAGAASLGELGYNVHAFCYQDSARRAHSIAAQGGINAAKNYPNDGDSIYRLFYDTIKGGDFRAREADVWRLAQVSNNIIDQCVAQGVPFARDYAGYLDNRSFGGAQVSRTFYARGQTGQQLLLGAYSALCRQVKAKTVTMHPRTEMLDLVVVDGVAKGITVRNLTTGQIESHWGDAVVLATGGYVNVFYLSTNAMGCSVTAAWKAAKKGAYMANPCYTQIHPTCIPQHGEHQSKLTLMSESLRNDGRCWVPKKKEDCEKPASSIPEEDRDYYLERKYPSFGNLAPRDIASRAAKEQCDDDRGVGPGKRGVYLDFADSINRLGQSTIAARYGNLFEMYEKITDENGYKQPMRIYP…	8590	77217	1	1	1	437.274	872.534	2	872.533	0.0007	1	32.86	0.0013	K	LLSINGKK	T	Deamidated (NQ)	0.00002000.0			RFS1002200056_DS_K3.9996.9996.2 File:~RFS1002200056_DS_K3.raw~, NativeID:~controllerType=0 controllerNumber=1 scan=9996~
1	1	TRO79507.1	fumarate reductase/succinate dehydrogenase flavoprotein subunit [Desulfuromonas acetexigens]	36854	71728	1050	1050	59	59	80.4	638	8.07			MILDGKCPTGPIEKSWDKHRFEMKLVNPANKRKYKILMVGTGLAGGAGAASLGELGYNVHAFCYQDSARRAHSIAAQGGINAAKNYPNDGDSIYRLFYDTIKGGDFRAREADVWRLAQVSNNIIDQCVAQGVPFARDYAGYLDNRSFGGAQVSRTFYARGQTGQQLLLGAYSALCRQVKAKTVTMHPRTEMLDLVVVDGVAKGITVRNLTTGQIESHWGDAVVLATGGYVNVFYLSTNAMGCSVTAAWKAAKKGAYMANPCYTQIHPTCIPQHGEHQSKLTLMSESLRNDGRCWVPKKKEDCEKPASSIPEEDRDYYLERKYPSFGNLAPRDIASRAAKEQCDDDRGVGPGKRGVYLDFADSINRLGQSTIAARYGNLFEMYEKITDENGYKQPMRIYP…	10191	123493	1	1	1	450.247	898.479	2	898.48	-0.0007	0	36.9	0.0003	R	LFYDTIK	G					RFS1002200056_DS_K2.22506.22506.2 File:~RFS1002200056_DS_K2.raw~, NativeID:~controllerType=0 controllerNumber=1 scan=22506~
1	1	TRO79507.1	fumarate reductase/succinate dehydrogenase flavoprotein subunit [Desulfuromonas acetexigens]	36854	71728	1050	1050	59	59	80.4	638	8.07			MILDGKCPTGPIEKSWDKHRFEMKLVNPANKRKYKILMVGTGLAGGAGAASLGELGYNVHAFCYQDSARRAHSIAAQGGINAAKNYPNDGDSIYRLFYDTIKGGDFRAREADVWRLAQVSNNIIDQCVAQGVPFARDYAGYLDNRSFGGAQVSRTFYARGQTGQQLLLGAYSALCRQVKAKTVTMHPRTEMLDLVVVDGVAKGITVRNLTTGQIESHWGDAVVLATGGYVNVFYLSTNAMGCSVTAAWKAAKKGAYMANPCYTQIHPTCIPQHGEHQSKLTLMSESLRNDGRCWVPKKKEDCEKPASSIPEEDRDYYLERKYPSFGNLAPRDIASRAAKEQCDDDRGVGPGKRGVYLDFADSINRLGQSTIAARYGNLFEMYEKITDENGYKQPMRIYP…	10192	15241	1	1	1	450.247	898.48	2	898.48	-0.0001	0	29.97	0.0015	R	LFYDTIK	G					RFS1002200056_DS_K1.21103.21103.2 File:~RFS1002200056_DS_K1.raw~, NativeID:~controllerType=0 controllerNumber=1 scan=21103~
1	1	TRO79507.1	fumarate reductase/succinate dehydrogenase flavoprotein subunit [Desulfuromonas acetexigens]	36854	71728	1050	1050	59	59	80.4	638	8.07			MILDGKCPTGPIEKSWDKHRFEMKLVNPANKRKYKILMVGTGLAGGAGAASLGELGYNVHAFCYQDSARRAHSIAAQGGINAAKNYPNDGDSIYRLFYDTIKGGDFRAREADVWRLAQVSNNIIDQCVAQGVPFARDYAGYLDNRSFGGAQVSRTFYARGQTGQQLLLGAYSALCRQVKAKTVTMHPRTEMLDLVVVDGVAKGITVRNLTTGQIESHWGDAVVLATGGYVNVFYLSTNAMGCSVTAAWKAAKKGAYMANPCYTQIHPTCIPQHGEHQSKLTLMSESLRNDGRCWVPKKKEDCEKPASSIPEEDRDYYLERKYPSFGNLAPRDIASRAAKEQCDDDRGVGPGKRGVYLDFADSINRLGQSTIAARYGNLFEMYEKITDENGYKQPMRIYP…	10193	53396	1	1	1	450.247	898.48	2	898.48	-0.0001	0	36.83	0.0003	R	LFYDTIK	G					RFS1002200056_DS_K4.23364.23364.2 File:~RFS1002200056_DS_K4.raw~, NativeID:~controllerType=0 controllerNumber=1 scan=23364~
1	1	TRO79507.1	fumarate reductase/succinate dehydrogenase flavoprotein subunit [Desulfuromonas acetexigens]	36854	71728	1050	1050	59	59	80.4	638	8.07			MILDGKCPTGPIEKSWDKHRFEMKLVNPANKRKYKILMVGTGLAGGAGAASLGELGYNVHAFCYQDSARRAHSIAAQGGINAAKNYPNDGDSIYRLFYDTIKGGDFRAREADVWRLAQVSNNIIDQCVAQGVPFARDYAGYLDNRSFGGAQVSRTFYARGQTGQQLLLGAYSALCRQVKAKTVTMHPRTEMLDLVVVDGVAKGITVRNLTTGQIESHWGDAVVLATGGYVNVFYLSTNAMGCSVTAAWKAAKKGAYMANPCYTQIHPTCIPQHGEHQSKLTLMSESLRNDGRCWVPKKKEDCEKPASSIPEEDRDYYLERKYPSFGNLAPRDIASRAAKEQCDDDRGVGPGKRGVYLDFADSINRLGQSTIAARYGNLFEMYEKITDENGYKQPMRIYP…	10194	89211	1	1	1	450.247	898.48	2	898.48	0.0001	0	36.73	0.00031	R	LFYDTIK	G					RFS1002200056_DS_K3.23048.23048.2 File:~RFS1002200056_DS_K3.raw~, NativeID:~controllerType=0 controllerNumber=1 scan=23048~
1	1	TRO79507.1	fumarate reductase/succinate dehydrogenase flavoprotein subunit [Desulfuromonas acetexigens]	36854	71728	1050	1050	59	59	80.4	638	8.07			MILDGKCPTGPIEKSWDKHRFEMKLVNPANKRKYKILMVGTGLAGGAGAASLGELGYNVHAFCYQDSARRAHSIAAQGGINAAKNYPNDGDSIYRLFYDTIKGGDFRAREADVWRLAQVSNNIIDQCVAQGVPFARDYAGYLDNRSFGGAQVSRTFYARGQTGQQLLLGAYSALCRQVKAKTVTMHPRTEMLDLVVVDGVAKGITVRNLTTGQIESHWGDAVVLATGGYVNVFYLSTNAMGCSVTAAWKAAKKGAYMANPCYTQIHPTCIPQHGEHQSKLTLMSESLRNDGRCWVPKKKEDCEKPASSIPEEDRDYYLERKYPSFGNLAPRDIASRAAKEQCDDDRGVGPGKRGVYLDFADSINRLGQSTIAARYGNLFEMYEKITDENGYKQPMRIYP…	10196	123143	1	1	1	450.248	898.481	2	898.48	0.0005	0	39.01	0.00018	R	LFYDTIK	G					RFS1002200056_DS_K2.22126.22126.2 File:~RFS1002200056_DS_K2.raw~, NativeID:~controllerType=0 controllerNumber=1 scan=22126~
1	1	TRO79507.1	fumarate reductase/succinate dehydrogenase flavoprotein subunit [Desulfuromonas acetexigens]	36854	71728	1050	1050	59	59	80.4	638	8.07			MILDGKCPTGPIEKSWDKHRFEMKLVNPANKRKYKILMVGTGLAGGAGAASLGELGYNVHAFCYQDSARRAHSIAAQGGINAAKNYPNDGDSIYRLFYDTIKGGDFRAREADVWRLAQVSNNIIDQCVAQGVPFARDYAGYLDNRSFGGAQVSRTFYARGQTGQQLLLGAYSALCRQVKAKTVTMHPRTEMLDLVVVDGVAKGITVRNLTTGQIESHWGDAVVLATGGYVNVFYLSTNAMGCSVTAAWKAAKKGAYMANPCYTQIHPTCIPQHGEHQSKLTLMSESLRNDGRCWVPKKKEDCEKPASSIPEEDRDYYLERKYPSFGNLAPRDIASRAAKEQCDDDRGVGPGKRGVYLDFADSINRLGQSTIAARYGNLFEMYEKITDENGYKQPMRIYP…	10199	20254	1	1	1	450.248	898.481	2	898.48	0.0009	0	28.98	0.0018	R	LFYDTIK	G					RFS1002200056_DS_K1.26679.26679.2 File:~RFS1002200056_DS_K1.raw~, NativeID:~controllerType=0 controllerNumber=1 scan=26679~
1	1	TRO79507.1	fumarate reductase/succinate dehydrogenase flavoprotein subunit [Desulfuromonas acetexigens]	36854	71728	1050	1050	59	59	80.4	638	8.07			MILDGKCPTGPIEKSWDKHRFEMKLVNPANKRKYKILMVGTGLAGGAGAASLGELGYNVHAFCYQDSARRAHSIAAQGGINAAKNYPNDGDSIYRLFYDTIKGGDFRAREADVWRLAQVSNNIIDQCVAQGVPFARDYAGYLDNRSFGGAQVSRTFYARGQTGQQLLLGAYSALCRQVKAKTVTMHPRTEMLDLVVVDGVAKGITVRNLTTGQIESHWGDAVVLATGGYVNVFYLSTNAMGCSVTAAWKAAKKGAYMANPCYTQIHPTCIPQHGEHQSKLTLMSESLRNDGRCWVPKKKEDCEKPASSIPEEDRDYYLERKYPSFGNLAPRDIASRAAKEQCDDDRGVGPGKRGVYLDFADSINRLGQSTIAARYGNLFEMYEKITDENGYKQPMRIYP…	10200	88848	1	1	1	450.248	898.481	2	898.48	0.0009	0	37.23	0.00027	R	LFYDTIK	G					RFS1002200056_DS_K3.22662.22662.2 File:~RFS1002200056_DS_K3.raw~, NativeID:~controllerType=0 controllerNumber=1 scan=22662~
1	1	TRO79507.1	fumarate reductase/succinate dehydrogenase flavoprotein subunit [Desulfuromonas acetexigens]	36854	71728	1050	1050	59	59	80.4	638	8.07			MILDGKCPTGPIEKSWDKHRFEMKLVNPANKRKYKILMVGTGLAGGAGAASLGELGYNVHAFCYQDSARRAHSIAAQGGINAAKNYPNDGDSIYRLFYDTIKGGDFRAREADVWRLAQVSNNIIDQCVAQGVPFARDYAGYLDNRSFGGAQVSRTFYARGQTGQQLLLGAYSALCRQVKAKTVTMHPRTEMLDLVVVDGVAKGITVRNLTTGQIESHWGDAVVLATGGYVNVFYLSTNAMGCSVTAAWKAAKKGAYMANPCYTQIHPTCIPQHGEHQSKLTLMSESLRNDGRCWVPKKKEDCEKPASSIPEEDRDYYLERKYPSFGNLAPRDIASRAAKEQCDDDRGVGPGKRGVYLDFADSINRLGQSTIAARYGNLFEMYEKITDENGYKQPMRIYP…	10201	14903	1	1	1	450.248	898.481	2	898.48	0.001	0	38.52	0.0002	R	LFYDTIK	G					RFS1002200056_DS_K1.20728.20728.2 File:~RFS1002200056_DS_K1.raw~, NativeID:~controllerType=0 controllerNumber=1 scan=20728~
1	1	TRO79507.1	fumarate reductase/succinate dehydrogenase flavoprotein subunit [Desulfuromonas acetexigens]	36854	71728	1050	1050	59	59	80.4	638	8.07			MILDGKCPTGPIEKSWDKHRFEMKLVNPANKRKYKILMVGTGLAGGAGAASLGELGYNVHAFCYQDSARRAHSIAAQGGINAAKNYPNDGDSIYRLFYDTIKGGDFRAREADVWRLAQVSNNIIDQCVAQGVPFARDYAGYLDNRSFGGAQVSRTFYARGQTGQQLLLGAYSALCRQVKAKTVTMHPRTEMLDLVVVDGVAKGITVRNLTTGQIESHWGDAVVLATGGYVNVFYLSTNAMGCSVTAAWKAAKKGAYMANPCYTQIHPTCIPQHGEHQSKLTLMSESLRNDGRCWVPKKKEDCEKPASSIPEEDRDYYLERKYPSFGNLAPRDIASRAAKEQCDDDRGVGPGKRGVYLDFADSINRLGQSTIAARYGNLFEMYEKITDENGYKQPMRIYP…	10202	33917	1	1	1	450.248	898.481	2	898.48	0.0011	0	31.33	0.0011	R	LFYDTIK	G					RFS1002200056_DS_K1.43268.43268.2 File:~RFS1002200056_DS_K1.raw~, NativeID:~controllerType=0 controllerNumber=1 scan=43268~
1	1	TRO79507.1	fumarate reductase/succinate dehydrogenase flavoprotein subunit [Desulfuromonas acetexigens]	36854	71728	1050	1050	59	59	80.4	638	8.07			MILDGKCPTGPIEKSWDKHRFEMKLVNPANKRKYKILMVGTGLAGGAGAASLGELGYNVHAFCYQDSARRAHSIAAQGGINAAKNYPNDGDSIYRLFYDTIKGGDFRAREADVWRLAQVSNNIIDQCVAQGVPFARDYAGYLDNRSFGGAQVSRTFYARGQTGQQLLLGAYSALCRQVKAKTVTMHPRTEMLDLVVVDGVAKGITVRNLTTGQIESHWGDAVVLATGGYVNVFYLSTNAMGCSVTAAWKAAKKGAYMANPCYTQIHPTCIPQHGEHQSKLTLMSESLRNDGRCWVPKKKEDCEKPASSIPEEDRDYYLERKYPSFGNLAPRDIASRAAKEQCDDDRGVGPGKRGVYLDFADSINRLGQSTIAARYGNLFEMYEKITDENGYKQPMRIYP…	10203	94203	1	1	1	450.248	898.481	2	898.48	0.0012	0	39.03	0.00018	R	LFYDTIK	G					RFS1002200056_DS_K3.28351.28351.2 File:~RFS1002200056_DS_K3.raw~, NativeID:~controllerType=0 controllerNumber=1 scan=28351~
1	1	TRO79507.1	fumarate reductase/succinate dehydrogenase flavoprotein subunit [Desulfuromonas acetexigens]	36854	71728	1050	1050	59	59	80.4	638	8.07			MILDGKCPTGPIEKSWDKHRFEMKLVNPANKRKYKILMVGTGLAGGAGAASLGELGYNVHAFCYQDSARRAHSIAAQGGINAAKNYPNDGDSIYRLFYDTIKGGDFRAREADVWRLAQVSNNIIDQCVAQGVPFARDYAGYLDNRSFGGAQVSRTFYARGQTGQQLLLGAYSALCRQVKAKTVTMHPRTEMLDLVVVDGVAKGITVRNLTTGQIESHWGDAVVLATGGYVNVFYLSTNAMGCSVTAAWKAAKKGAYMANPCYTQIHPTCIPQHGEHQSKLTLMSESLRNDGRCWVPKKKEDCEKPASSIPEEDRDYYLERKYPSFGNLAPRDIASRAAKEQCDDDRGVGPGKRGVYLDFADSINRLGQSTIAARYGNLFEMYEKITDENGYKQPMRIYP…	10204	128449	1	1	1	450.248	898.481	2	898.48	0.0013	0	36.72	0.00031	R	LFYDTIK	G					RFS1002200056_DS_K2.27925.27925.2 File:~RFS1002200056_DS_K2.raw~, NativeID:~controllerType=0 controllerNumber=1 scan=27925~
1	1	TRO79507.1	fumarate reductase/succinate dehydrogenase flavoprotein subunit [Desulfuromonas acetexigens]	36854	71728	1050	1050	59	59	80.4	638	8.07			MILDGKCPTGPIEKSWDKHRFEMKLVNPANKRKYKILMVGTGLAGGAGAASLGELGYNVHAFCYQDSARRAHSIAAQGGINAAKNYPNDGDSIYRLFYDTIKGGDFRAREADVWRLAQVSNNIIDQCVAQGVPFARDYAGYLDNRSFGGAQVSRTFYARGQTGQQLLLGAYSALCRQVKAKTVTMHPRTEMLDLVVVDGVAKGITVRNLTTGQIESHWGDAVVLATGGYVNVFYLSTNAMGCSVTAAWKAAKKGAYMANPCYTQIHPTCIPQHGEHQSKLTLMSESLRNDGRCWVPKKKEDCEKPASSIPEEDRDYYLERKYPSFGNLAPRDIASRAAKEQCDDDRGVGPGKRGVYLDFADSINRLGQSTIAARYGNLFEMYEKITDENGYKQPMRIYP…	10359	145881	1	1	1	451.224	900.434	2	900.438	-0.0037	0	15.29	0.041	K	CPTGPIEK	S					RFS1002200056_DS_K5.7291.7291.2 File:~RFS1002200056_DS_K5.raw~, NativeID:~controllerType=0 controllerNumber=1 scan=7291~
1	1	TRO79507.1	fumarate reductase/succinate dehydrogenase flavoprotein subunit [Desulfuromonas acetexigens]	36854	71728	1050	1050	59	59	80.4	638	8.07			MILDGKCPTGPIEKSWDKHRFEMKLVNPANKRKYKILMVGTGLAGGAGAASLGELGYNVHAFCYQDSARRAHSIAAQGGINAAKNYPNDGDSIYRLFYDTIKGGDFRAREADVWRLAQVSNNIIDQCVAQGVPFARDYAGYLDNRSFGGAQVSRTFYARGQTGQQLLLGAYSALCRQVKAKTVTMHPRTEMLDLVVVDGVAKGITVRNLTTGQIESHWGDAVVLATGGYVNVFYLSTNAMGCSVTAAWKAAKKGAYMANPCYTQIHPTCIPQHGEHQSKLTLMSESLRNDGRCWVPKKKEDCEKPASSIPEEDRDYYLERKYPSFGNLAPRDIASRAAKEQCDDDRGVGPGKRGVYLDFADSINRLGQSTIAARYGNLFEMYEKITDENGYKQPMRIYP…	10360	145423	1	1	1	451.226	900.438	2	900.438	0.0002	0	35.51	0.00044	K	CPTGPIEK	S					RFS1002200056_DS_K5.6795.6795.2 File:~RFS1002200056_DS_K5.raw~, NativeID:~controllerType=0 controllerNumber=1 scan=6795~
1	1	TRO79507.1	fumarate reductase/succinate dehydrogenase flavoprotein subunit [Desulfuromonas acetexigens]	36854	71728	1050	1050	59	59	80.4	638	8.07			MILDGKCPTGPIEKSWDKHRFEMKLVNPANKRKYKILMVGTGLAGGAGAASLGELGYNVHAFCYQDSARRAHSIAAQGGINAAKNYPNDGDSIYRLFYDTIKGGDFRAREADVWRLAQVSNNIIDQCVAQGVPFARDYAGYLDNRSFGGAQVSRTFYARGQTGQQLLLGAYSALCRQVKAKTVTMHPRTEMLDLVVVDGVAKGITVRNLTTGQIESHWGDAVVLATGGYVNVFYLSTNAMGCSVTAAWKAAKKGAYMANPCYTQIHPTCIPQHGEHQSKLTLMSESLRNDGRCWVPKKKEDCEKPASSIPEEDRDYYLERKYPSFGNLAPRDIASRAAKEQCDDDRGVGPGKRGVYLDFADSINRLGQSTIAARYGNLFEMYEKITDENGYKQPMRIYP…	10436	149432	1	1	1	451.751	901.487	2	901.487	0.0005	0	30.29	0.0051	K	QSLNEALK	E					RFS1002200056_DS_K5.11435.11435.2 File:~RFS1002200056_DS_K5.raw~, NativeID:~controllerType=0 controllerNumber=1 scan=11435~
1	1	TRO79507.1	fumarate reductase/succinate dehydrogenase flavoprotein subunit [Desulfuromonas acetexigens]	36854	71728	1050	1050	59	59	80.4	638	8.07			MILDGKCPTGPIEKSWDKHRFEMKLVNPANKRKYKILMVGTGLAGGAGAASLGELGYNVHAFCYQDSARRAHSIAAQGGINAAKNYPNDGDSIYRLFYDTIKGGDFRAREADVWRLAQVSNNIIDQCVAQGVPFARDYAGYLDNRSFGGAQVSRTFYARGQTGQQLLLGAYSALCRQVKAKTVTMHPRTEMLDLVVVDGVAKGITVRNLTTGQIESHWGDAVVLATGGYVNVFYLSTNAMGCSVTAAWKAAKKGAYMANPCYTQIHPTCIPQHGEHQSKLTLMSESLRNDGRCWVPKKKEDCEKPASSIPEEDRDYYLERKYPSFGNLAPRDIASRAAKEQCDDDRGVGPGKRGVYLDFADSINRLGQSTIAARYGNLFEMYEKITDENGYKQPMRIYP…	10787	147703	1	1	1	454.733	907.451	2	907.451	-0.0007	0	61.86	1.8e-06	R	SFGGAQVSR	T					RFS1002200056_DS_K5.9378.9378.2 File:~RFS1002200056_DS_K5.raw~, NativeID:~controllerType=0 controllerNumber=1 scan=9378~
1	1	TRO79507.1	fumarate reductase/succinate dehydrogenase flavoprotein subunit [Desulfuromonas acetexigens]	36854	71728	1050	1050	59	59	80.4	638	8.07			MILDGKCPTGPIEKSWDKHRFEMKLVNPANKRKYKILMVGTGLAGGAGAASLGELGYNVHAFCYQDSARRAHSIAAQGGINAAKNYPNDGDSIYRLFYDTIKGGDFRAREADVWRLAQVSNNIIDQCVAQGVPFARDYAGYLDNRSFGGAQVSRTFYARGQTGQQLLLGAYSALCRQVKAKTVTMHPRTEMLDLVVVDGVAKGITVRNLTTGQIESHWGDAVVLATGGYVNVFYLSTNAMGCSVTAAWKAAKKGAYMANPCYTQIHPTCIPQHGEHQSKLTLMSESLRNDGRCWVPKKKEDCEKPASSIPEEDRDYYLERKYPSFGNLAPRDIASRAAKEQCDDDRGVGPGKRGVYLDFADSINRLGQSTIAARYGNLFEMYEKITDENGYKQPMRIYP…	10788	147992	1	1	1	454.733	907.451	2	907.451	-0.0006	0	19.41	0.032	R	SFGGAQVSR	T					RFS1002200056_DS_K5.9722.9722.2 File:~RFS1002200056_DS_K5.raw~, NativeID:~controllerType=0 controllerNumber=1 scan=9722~
1	1	TRO79507.1	fumarate reductase/succinate dehydrogenase flavoprotein subunit [Desulfuromonas acetexigens]	36854	71728	1050	1050	59	59	80.4	638	8.07			MILDGKCPTGPIEKSWDKHRFEMKLVNPANKRKYKILMVGTGLAGGAGAASLGELGYNVHAFCYQDSARRAHSIAAQGGINAAKNYPNDGDSIYRLFYDTIKGGDFRAREADVWRLAQVSNNIIDQCVAQGVPFARDYAGYLDNRSFGGAQVSRTFYARGQTGQQLLLGAYSALCRQVKAKTVTMHPRTEMLDLVVVDGVAKGITVRNLTTGQIESHWGDAVVLATGGYVNVFYLSTNAMGCSVTAAWKAAKKGAYMANPCYTQIHPTCIPQHGEHQSKLTLMSESLRNDGRCWVPKKKEDCEKPASSIPEEDRDYYLERKYPSFGNLAPRDIASRAAKEQCDDDRGVGPGKRGVYLDFADSINRLGQSTIAARYGNLFEMYEKITDENGYKQPMRIYP…	10790	147419	1	1	1	454.733	907.451	2	907.451	-0.0005	0	35.2	0.00083	R	SFGGAQVSR	T					RFS1002200056_DS_K5.9042.9042.2 File:~RFS1002200056_DS_K5.raw~, NativeID:~controllerType=0 controllerNumber=1 scan=9042~
1	1	TRO79507.1	fumarate reductase/succinate dehydrogenase flavoprotein subunit [Desulfuromonas acetexigens]	36854	71728	1050	1050	59	59	80.4	638	8.07			MILDGKCPTGPIEKSWDKHRFEMKLVNPANKRKYKILMVGTGLAGGAGAASLGELGYNVHAFCYQDSARRAHSIAAQGGINAAKNYPNDGDSIYRLFYDTIKGGDFRAREADVWRLAQVSNNIIDQCVAQGVPFARDYAGYLDNRSFGGAQVSRTFYARGQTGQQLLLGAYSALCRQVKAKTVTMHPRTEMLDLVVVDGVAKGITVRNLTTGQIESHWGDAVVLATGGYVNVFYLSTNAMGCSVTAAWKAAKKGAYMANPCYTQIHPTCIPQHGEHQSKLTLMSESLRNDGRCWVPKKKEDCEKPASSIPEEDRDYYLERKYPSFGNLAPRDIASRAAKEQCDDDRGVGPGKRGVYLDFADSINRLGQSTIAARYGNLFEMYEKITDENGYKQPMRIYP…	10792	110371	1	1	1	454.733	907.451	2	907.451	-0.0002	0	50.73	2.3e-05	R	SFGGAQVSR	T					RFS1002200056_DS_K2.7920.7920.2 File:~RFS1002200056_DS_K2.raw~, NativeID:~controllerType=0 controllerNumber=1 scan=7920~
1	1	TRO79507.1	fumarate reductase/succinate dehydrogenase flavoprotein subunit [Desulfuromonas acetexigens]	36854	71728	1050	1050	59	59	80.4	638	8.07			MILDGKCPTGPIEKSWDKHRFEMKLVNPANKRKYKILMVGTGLAGGAGAASLGELGYNVHAFCYQDSARRAHSIAAQGGINAAKNYPNDGDSIYRLFYDTIKGGDFRAREADVWRLAQVSNNIIDQCVAQGVPFARDYAGYLDNRSFGGAQVSRTFYARGQTGQQLLLGAYSALCRQVKAKTVTMHPRTEMLDLVVVDGVAKGITVRNLTTGQIESHWGDAVVLATGGYVNVFYLSTNAMGCSVTAAWKAAKKGAYMANPCYTQIHPTCIPQHGEHQSKLTLMSESLRNDGRCWVPKKKEDCEKPASSIPEEDRDYYLERKYPSFGNLAPRDIASRAAKEQCDDDRGVGPGKRGVYLDFADSINRLGQSTIAARYGNLFEMYEKITDENGYKQPMRIYP…	10794	40080	1	1	1	454.733	907.451	2	907.451	0.0001	0	50.68	2.4e-05	R	SFGGAQVSR	T					RFS1002200056_DS_K4.8661.8661.2 File:~RFS1002200056_DS_K4.raw~, NativeID:~controllerType=0 controllerNumber=1 scan=8661~
1	1	TRO79507.1	fumarate reductase/succinate dehydrogenase flavoprotein subunit [Desulfuromonas acetexigens]	36854	71728	1050	1050	59	59	80.4	638	8.07			MILDGKCPTGPIEKSWDKHRFEMKLVNPANKRKYKILMVGTGLAGGAGAASLGELGYNVHAFCYQDSARRAHSIAAQGGINAAKNYPNDGDSIYRLFYDTIKGGDFRAREADVWRLAQVSNNIIDQCVAQGVPFARDYAGYLDNRSFGGAQVSRTFYARGQTGQQLLLGAYSALCRQVKAKTVTMHPRTEMLDLVVVDGVAKGITVRNLTTGQIESHWGDAVVLATGGYVNVFYLSTNAMGCSVTAAWKAAKKGAYMANPCYTQIHPTCIPQHGEHQSKLTLMSESLRNDGRCWVPKKKEDCEKPASSIPEEDRDYYLERKYPSFGNLAPRDIASRAAKEQCDDDRGVGPGKRGVYLDFADSINRLGQSTIAARYGNLFEMYEKITDENGYKQPMRIYP…	10795	3142	1	1	1	454.733	907.451	2	907.451	0.0002	0	50.8	2.3e-05	R	SFGGAQVSR	T					RFS1002200056_DS_K1.7249.7249.2 File:~RFS1002200056_DS_K1.raw~, NativeID:~controllerType=0 controllerNumber=1 scan=7249~
1	1	TRO79507.1	fumarate reductase/succinate dehydrogenase flavoprotein subunit [Desulfuromonas acetexigens]	36854	71728	1050	1050	59	59	80.4	638	8.07			MILDGKCPTGPIEKSWDKHRFEMKLVNPANKRKYKILMVGTGLAGGAGAASLGELGYNVHAFCYQDSARRAHSIAAQGGINAAKNYPNDGDSIYRLFYDTIKGGDFRAREADVWRLAQVSNNIIDQCVAQGVPFARDYAGYLDNRSFGGAQVSRTFYARGQTGQQLLLGAYSALCRQVKAKTVTMHPRTEMLDLVVVDGVAKGITVRNLTTGQIESHWGDAVVLATGGYVNVFYLSTNAMGCSVTAAWKAAKKGAYMANPCYTQIHPTCIPQHGEHQSKLTLMSESLRNDGRCWVPKKKEDCEKPASSIPEEDRDYYLERKYPSFGNLAPRDIASRAAKEQCDDDRGVGPGKRGVYLDFADSINRLGQSTIAARYGNLFEMYEKITDENGYKQPMRIYP…	10796	76364	1	1	1	454.733	907.452	2	907.451	0.0003	0	49.58	3e-05	R	SFGGAQVSR	T					RFS1002200056_DS_K3.9050.9050.2 File:~RFS1002200056_DS_K3.raw~, NativeID:~controllerType=0 controllerNumber=1 scan=9050~
1	1	TRO79507.1	fumarate reductase/succinate dehydrogenase flavoprotein subunit [Desulfuromonas acetexigens]	36854	71728	1050	1050	59	59	80.4	638	8.07			MILDGKCPTGPIEKSWDKHRFEMKLVNPANKRKYKILMVGTGLAGGAGAASLGELGYNVHAFCYQDSARRAHSIAAQGGINAAKNYPNDGDSIYRLFYDTIKGGDFRAREADVWRLAQVSNNIIDQCVAQGVPFARDYAGYLDNRSFGGAQVSRTFYARGQTGQQLLLGAYSALCRQVKAKTVTMHPRTEMLDLVVVDGVAKGITVRNLTTGQIESHWGDAVVLATGGYVNVFYLSTNAMGCSVTAAWKAAKKGAYMANPCYTQIHPTCIPQHGEHQSKLTLMSESLRNDGRCWVPKKKEDCEKPASSIPEEDRDYYLERKYPSFGNLAPRDIASRAAKEQCDDDRGVGPGKRGVYLDFADSINRLGQSTIAARYGNLFEMYEKITDENGYKQPMRIYP…	10797	75710	1	1	1	454.733	907.452	2	907.451	0.0003	0	60.76	2.3e-06	R	SFGGAQVSR	T					RFS1002200056_DS_K3.8309.8309.2 File:~RFS1002200056_DS_K3.raw~, NativeID:~controllerType=0 controllerNumber=1 scan=8309~
1	1	TRO79507.1	fumarate reductase/succinate dehydrogenase flavoprotein subunit [Desulfuromonas acetexigens]	36854	71728	1050	1050	59	59	80.4	638	8.07			MILDGKCPTGPIEKSWDKHRFEMKLVNPANKRKYKILMVGTGLAGGAGAASLGELGYNVHAFCYQDSARRAHSIAAQGGINAAKNYPNDGDSIYRLFYDTIKGGDFRAREADVWRLAQVSNNIIDQCVAQGVPFARDYAGYLDNRSFGGAQVSRTFYARGQTGQQLLLGAYSALCRQVKAKTVTMHPRTEMLDLVVVDGVAKGITVRNLTTGQIESHWGDAVVLATGGYVNVFYLSTNAMGCSVTAAWKAAKKGAYMANPCYTQIHPTCIPQHGEHQSKLTLMSESLRNDGRCWVPKKKEDCEKPASSIPEEDRDYYLERKYPSFGNLAPRDIASRAAKEQCDDDRGVGPGKRGVYLDFADSINRLGQSTIAARYGNLFEMYEKITDENGYKQPMRIYP…	10798	76014	1	1	1	454.733	907.452	2	907.451	0.0004	0	48.34	4e-05	R	SFGGAQVSR	T					RFS1002200056_DS_K3.8656.8656.2 File:~RFS1002200056_DS_K3.raw~, NativeID:~controllerType=0 controllerNumber=1 scan=8656~
1	1	TRO79507.1	fumarate reductase/succinate dehydrogenase flavoprotein subunit [Desulfuromonas acetexigens]	36854	71728	1050	1050	59	59	80.4	638	8.07			MILDGKCPTGPIEKSWDKHRFEMKLVNPANKRKYKILMVGTGLAGGAGAASLGELGYNVHAFCYQDSARRAHSIAAQGGINAAKNYPNDGDSIYRLFYDTIKGGDFRAREADVWRLAQVSNNIIDQCVAQGVPFARDYAGYLDNRSFGGAQVSRTFYARGQTGQQLLLGAYSALCRQVKAKTVTMHPRTEMLDLVVVDGVAKGITVRNLTTGQIESHWGDAVVLATGGYVNVFYLSTNAMGCSVTAAWKAAKKGAYMANPCYTQIHPTCIPQHGEHQSKLTLMSESLRNDGRCWVPKKKEDCEKPASSIPEEDRDYYLERKYPSFGNLAPRDIASRAAKEQCDDDRGVGPGKRGVYLDFADSINRLGQSTIAARYGNLFEMYEKITDENGYKQPMRIYP…	10853	148154	1	1	1	455.236	908.458	2	907.451	1.0073	0	38.77	0.00031	R	SFGGAQVSR	T					RFS1002200056_DS_K5.9912.9912.2 File:~RFS1002200056_DS_K5.raw~, NativeID:~controllerType=0 controllerNumber=1 scan=9912~
1	1	TRO79507.1	fumarate reductase/succinate dehydrogenase flavoprotein subunit [Desulfuromonas acetexigens]	36854	71728	1050	1050	59	59	80.4	638	8.07			MILDGKCPTGPIEKSWDKHRFEMKLVNPANKRKYKILMVGTGLAGGAGAASLGELGYNVHAFCYQDSARRAHSIAAQGGINAAKNYPNDGDSIYRLFYDTIKGGDFRAREADVWRLAQVSNNIIDQCVAQGVPFARDYAGYLDNRSFGGAQVSRTFYARGQTGQQLLLGAYSALCRQVKAKTVTMHPRTEMLDLVVVDGVAKGITVRNLTTGQIESHWGDAVVLATGGYVNVFYLSTNAMGCSVTAAWKAAKKGAYMANPCYTQIHPTCIPQHGEHQSKLTLMSESLRNDGRCWVPKKKEDCEKPASSIPEEDRDYYLERKYPSFGNLAPRDIASRAAKEQCDDDRGVGPGKRGVYLDFADSINRLGQSTIAARYGNLFEMYEKITDENGYKQPMRIYP…	11006	290	1	1	1	456.275	910.535	2	910.535	-0.0001	1	42.22	6.3e-05	K	LVNPANKR	K					RFS1002200056_DS_K1.3539.3539.2 File:~RFS1002200056_DS_K1.raw~, NativeID:~controllerType=0 controllerNumber=1 scan=3539~
1	1	TRO79507.1	fumarate reductase/succinate dehydrogenase flavoprotein subunit [Desulfuromonas acetexigens]	36854	71728	1050	1050	59	59	80.4	638	8.07			MILDGKCPTGPIEKSWDKHRFEMKLVNPANKRKYKILMVGTGLAGGAGAASLGELGYNVHAFCYQDSARRAHSIAAQGGINAAKNYPNDGDSIYRLFYDTIKGGDFRAREADVWRLAQVSNNIIDQCVAQGVPFARDYAGYLDNRSFGGAQVSRTFYARGQTGQQLLLGAYSALCRQVKAKTVTMHPRTEMLDLVVVDGVAKGITVRNLTTGQIESHWGDAVVLATGGYVNVFYLSTNAMGCSVTAAWKAAKKGAYMANPCYTQIHPTCIPQHGEHQSKLTLMSESLRNDGRCWVPKKKEDCEKPASSIPEEDRDYYLERKYPSFGNLAPRDIASRAAKEQCDDDRGVGPGKRGVYLDFADSINRLGQSTIAARYGNLFEMYEKITDENGYKQPMRIYP…	11009	106687	1	1	1	456.275	910.535	2	910.535	0.0003	1	36.72	0.00022	K	LVNPANKR	K					RFS1002200056_DS_K2.3600.3600.2 File:~RFS1002200056_DS_K2.raw~, NativeID:~controllerType=0 controllerNumber=1 scan=3600~
1	1	TRO79507.1	fumarate reductase/succinate dehydrogenase flavoprotein subunit [Desulfuromonas acetexigens]	36854	71728	1050	1050	59	59	80.4	638	8.07			MILDGKCPTGPIEKSWDKHRFEMKLVNPANKRKYKILMVGTGLAGGAGAASLGELGYNVHAFCYQDSARRAHSIAAQGGINAAKNYPNDGDSIYRLFYDTIKGGDFRAREADVWRLAQVSNNIIDQCVAQGVPFARDYAGYLDNRSFGGAQVSRTFYARGQTGQQLLLGAYSALCRQVKAKTVTMHPRTEMLDLVVVDGVAKGITVRNLTTGQIESHWGDAVVLATGGYVNVFYLSTNAMGCSVTAAWKAAKKGAYMANPCYTQIHPTCIPQHGEHQSKLTLMSESLRNDGRCWVPKKKEDCEKPASSIPEEDRDYYLERKYPSFGNLAPRDIASRAAKEQCDDDRGVGPGKRGVYLDFADSINRLGQSTIAARYGNLFEMYEKITDENGYKQPMRIYP…	11011	35754	1	1	1	456.275	910.536	2	910.535	0.0007	1	40.32	9.8e-05	K	LVNPANKR	K					RFS1002200056_DS_K4.3721.3721.2 File:~RFS1002200056_DS_K4.raw~, NativeID:~controllerType=0 controllerNumber=1 scan=3721~
1	1	TRO79507.1	fumarate reductase/succinate dehydrogenase flavoprotein subunit [Desulfuromonas acetexigens]	36854	71728	1050	1050	59	59	80.4	638	8.07			MILDGKCPTGPIEKSWDKHRFEMKLVNPANKRKYKILMVGTGLAGGAGAASLGELGYNVHAFCYQDSARRAHSIAAQGGINAAKNYPNDGDSIYRLFYDTIKGGDFRAREADVWRLAQVSNNIIDQCVAQGVPFARDYAGYLDNRSFGGAQVSRTFYARGQTGQQLLLGAYSALCRQVKAKTVTMHPRTEMLDLVVVDGVAKGITVRNLTTGQIESHWGDAVVLATGGYVNVFYLSTNAMGCSVTAAWKAAKKGAYMANPCYTQIHPTCIPQHGEHQSKLTLMSESLRNDGRCWVPKKKEDCEKPASSIPEEDRDYYLERKYPSFGNLAPRDIASRAAKEQCDDDRGVGPGKRGVYLDFADSINRLGQSTIAARYGNLFEMYEKITDENGYKQPMRIYP…	11387	147225	1	1	1	458.764	915.513	2	915.514	-0.0005	0	54.6	1.6e-05	R	LGQSTIAAR	Y					RFS1002200056_DS_K5.8820.8820.2 File:~RFS1002200056_DS_K5.raw~, NativeID:~controllerType=0 controllerNumber=1 scan=8820~
1	1	TRO79507.1	fumarate reductase/succinate dehydrogenase flavoprotein subunit [Desulfuromonas acetexigens]	36854	71728	1050	1050	59	59	80.4	638	8.07			MILDGKCPTGPIEKSWDKHRFEMKLVNPANKRKYKILMVGTGLAGGAGAASLGELGYNVHAFCYQDSARRAHSIAAQGGINAAKNYPNDGDSIYRLFYDTIKGGDFRAREADVWRLAQVSNNIIDQCVAQGVPFARDYAGYLDNRSFGGAQVSRTFYARGQTGQQLLLGAYSALCRQVKAKTVTMHPRTEMLDLVVVDGVAKGITVRNLTTGQIESHWGDAVVLATGGYVNVFYLSTNAMGCSVTAAWKAAKKGAYMANPCYTQIHPTCIPQHGEHQSKLTLMSESLRNDGRCWVPKKKEDCEKPASSIPEEDRDYYLERKYPSFGNLAPRDIASRAAKEQCDDDRGVGPGKRGVYLDFADSINRLGQSTIAARYGNLFEMYEKITDENGYKQPMRIYP…	11388	147516	1	1	1	458.764	915.514	2	915.514	-0.0002	0	63.13	2.2e-06	R	LGQSTIAAR	Y					RFS1002200056_DS_K5.9156.9156.2 File:~RFS1002200056_DS_K5.raw~, NativeID:~controllerType=0 controllerNumber=1 scan=9156~
1	1	TRO79507.1	fumarate reductase/succinate dehydrogenase flavoprotein subunit [Desulfuromonas acetexigens]	36854	71728	1050	1050	59	59	80.4	638	8.07			MILDGKCPTGPIEKSWDKHRFEMKLVNPANKRKYKILMVGTGLAGGAGAASLGELGYNVHAFCYQDSARRAHSIAAQGGINAAKNYPNDGDSIYRLFYDTIKGGDFRAREADVWRLAQVSNNIIDQCVAQGVPFARDYAGYLDNRSFGGAQVSRTFYARGQTGQQLLLGAYSALCRQVKAKTVTMHPRTEMLDLVVVDGVAKGITVRNLTTGQIESHWGDAVVLATGGYVNVFYLSTNAMGCSVTAAWKAAKKGAYMANPCYTQIHPTCIPQHGEHQSKLTLMSESLRNDGRCWVPKKKEDCEKPASSIPEEDRDYYLERKYPSFGNLAPRDIASRAAKEQCDDDRGVGPGKRGVYLDFADSINRLGQSTIAARYGNLFEMYEKITDENGYKQPMRIYP…	11389	75521	1	1	1	458.764	915.514	2	915.514	0.0001	0	95.68	1.2e-09	R	LGQSTIAAR	Y					RFS1002200056_DS_K3.8093.8093.2 File:~RFS1002200056_DS_K3.raw~, NativeID:~controllerType=0 controllerNumber=1 scan=8093~
1	1	TRO79507.1	fumarate reductase/succinate dehydrogenase flavoprotein subunit [Desulfuromonas acetexigens]	36854	71728	1050	1050	59	59	80.4	638	8.07			MILDGKCPTGPIEKSWDKHRFEMKLVNPANKRKYKILMVGTGLAGGAGAASLGELGYNVHAFCYQDSARRAHSIAAQGGINAAKNYPNDGDSIYRLFYDTIKGGDFRAREADVWRLAQVSNNIIDQCVAQGVPFARDYAGYLDNRSFGGAQVSRTFYARGQTGQQLLLGAYSALCRQVKAKTVTMHPRTEMLDLVVVDGVAKGITVRNLTTGQIESHWGDAVVLATGGYVNVFYLSTNAMGCSVTAAWKAAKKGAYMANPCYTQIHPTCIPQHGEHQSKLTLMSESLRNDGRCWVPKKKEDCEKPASSIPEEDRDYYLERKYPSFGNLAPRDIASRAAKEQCDDDRGVGPGKRGVYLDFADSINRLGQSTIAARYGNLFEMYEKITDENGYKQPMRIYP…	11390	39983	1	1	1	458.764	915.514	2	915.514	0.0002	0	69.29	5.4e-07	R	LGQSTIAAR	Y					RFS1002200056_DS_K4.8553.8553.2 File:~RFS1002200056_DS_K4.raw~, NativeID:~controllerType=0 controllerNumber=1 scan=8553~
1	1	TRO79507.1	fumarate reductase/succinate dehydrogenase flavoprotein subunit [Desulfuromonas acetexigens]	36854	71728	1050	1050	59	59	80.4	638	8.07			MILDGKCPTGPIEKSWDKHRFEMKLVNPANKRKYKILMVGTGLAGGAGAASLGELGYNVHAFCYQDSARRAHSIAAQGGINAAKNYPNDGDSIYRLFYDTIKGGDFRAREADVWRLAQVSNNIIDQCVAQGVPFARDYAGYLDNRSFGGAQVSRTFYARGQTGQQLLLGAYSALCRQVKAKTVTMHPRTEMLDLVVVDGVAKGITVRNLTTGQIESHWGDAVVLATGGYVNVFYLSTNAMGCSVTAAWKAAKKGAYMANPCYTQIHPTCIPQHGEHQSKLTLMSESLRNDGRCWVPKKKEDCEKPASSIPEEDRDYYLERKYPSFGNLAPRDIASRAAKEQCDDDRGVGPGKRGVYLDFADSINRLGQSTIAARYGNLFEMYEKITDENGYKQPMRIYP…	11391	110307	1	1	1	458.764	915.514	2	915.514	0.0002	0	89.21	5.5e-09	R	LGQSTIAAR	Y					RFS1002200056_DS_K2.7849.7849.2 File:~RFS1002200056_DS_K2.raw~, NativeID:~controllerType=0 controllerNumber=1 scan=7849~
1	1	TRO79507.1	fumarate reductase/succinate dehydrogenase flavoprotein subunit [Desulfuromonas acetexigens]	36854	71728	1050	1050	59	59	80.4	638	8.07			MILDGKCPTGPIEKSWDKHRFEMKLVNPANKRKYKILMVGTGLAGGAGAASLGELGYNVHAFCYQDSARRAHSIAAQGGINAAKNYPNDGDSIYRLFYDTIKGGDFRAREADVWRLAQVSNNIIDQCVAQGVPFARDYAGYLDNRSFGGAQVSRTFYARGQTGQQLLLGAYSALCRQVKAKTVTMHPRTEMLDLVVVDGVAKGITVRNLTTGQIESHWGDAVVLATGGYVNVFYLSTNAMGCSVTAAWKAAKKGAYMANPCYTQIHPTCIPQHGEHQSKLTLMSESLRNDGRCWVPKKKEDCEKPASSIPEEDRDYYLERKYPSFGNLAPRDIASRAAKEQCDDDRGVGPGKRGVYLDFADSINRLGQSTIAARYGNLFEMYEKITDENGYKQPMRIYP…	11392	75814	1	1	1	458.764	915.514	2	915.514	0.0004	0	79.83	4.7e-08	R	LGQSTIAAR	Y					RFS1002200056_DS_K3.8431.8431.2 File:~RFS1002200056_DS_K3.raw~, NativeID:~controllerType=0 controllerNumber=1 scan=8431~
1	1	TRO79507.1	fumarate reductase/succinate dehydrogenase flavoprotein subunit [Desulfuromonas acetexigens]	36854	71728	1050	1050	59	59	80.4	638	8.07			MILDGKCPTGPIEKSWDKHRFEMKLVNPANKRKYKILMVGTGLAGGAGAASLGELGYNVHAFCYQDSARRAHSIAAQGGINAAKNYPNDGDSIYRLFYDTIKGGDFRAREADVWRLAQVSNNIIDQCVAQGVPFARDYAGYLDNRSFGGAQVSRTFYARGQTGQQLLLGAYSALCRQVKAKTVTMHPRTEMLDLVVVDGVAKGITVRNLTTGQIESHWGDAVVLATGGYVNVFYLSTNAMGCSVTAAWKAAKKGAYMANPCYTQIHPTCIPQHGEHQSKLTLMSESLRNDGRCWVPKKKEDCEKPASSIPEEDRDYYLERKYPSFGNLAPRDIASRAAKEQCDDDRGVGPGKRGVYLDFADSINRLGQSTIAARYGNLFEMYEKITDENGYKQPMRIYP…	11393	3090	1	1	1	458.764	915.514	2	915.514	0.0007	0	66.63	9.9e-07	R	LGQSTIAAR	Y					RFS1002200056_DS_K1.7187.7187.2 File:~RFS1002200056_DS_K1.raw~, NativeID:~controllerType=0 controllerNumber=1 scan=7187~
1	1	TRO79507.1	fumarate reductase/succinate dehydrogenase flavoprotein subunit [Desulfuromonas acetexigens]	36854	71728	1050	1050	59	59	80.4	638	8.07			MILDGKCPTGPIEKSWDKHRFEMKLVNPANKRKYKILMVGTGLAGGAGAASLGELGYNVHAFCYQDSARRAHSIAAQGGINAAKNYPNDGDSIYRLFYDTIKGGDFRAREADVWRLAQVSNNIIDQCVAQGVPFARDYAGYLDNRSFGGAQVSRTFYARGQTGQQLLLGAYSALCRQVKAKTVTMHPRTEMLDLVVVDGVAKGITVRNLTTGQIESHWGDAVVLATGGYVNVFYLSTNAMGCSVTAAWKAAKKGAYMANPCYTQIHPTCIPQHGEHQSKLTLMSESLRNDGRCWVPKKKEDCEKPASSIPEEDRDYYLERKYPSFGNLAPRDIASRAAKEQCDDDRGVGPGKRGVYLDFADSINRLGQSTIAARYGNLFEMYEKITDENGYKQPMRIYP…	11394	76123	1	1	1	458.765	915.515	2	915.514	0.001	0	45.54	0.00013	R	LGQSTIAAR	Y					RFS1002200056_DS_K3.8787.8787.2 File:~RFS1002200056_DS_K3.raw~, NativeID:~controllerType=0 controllerNumber=1 scan=8787~
1	1	TRO79507.1	fumarate reductase/succinate dehydrogenase flavoprotein subunit [Desulfuromonas acetexigens]	36854	71728	1050	1050	59	59	80.4	638	8.07			MILDGKCPTGPIEKSWDKHRFEMKLVNPANKRKYKILMVGTGLAGGAGAASLGELGYNVHAFCYQDSARRAHSIAAQGGINAAKNYPNDGDSIYRLFYDTIKGGDFRAREADVWRLAQVSNNIIDQCVAQGVPFARDYAGYLDNRSFGGAQVSRTFYARGQTGQQLLLGAYSALCRQVKAKTVTMHPRTEMLDLVVVDGVAKGITVRNLTTGQIESHWGDAVVLATGGYVNVFYLSTNAMGCSVTAAWKAAKKGAYMANPCYTQIHPTCIPQHGEHQSKLTLMSESLRNDGRCWVPKKKEDCEKPASSIPEEDRDYYLERKYPSFGNLAPRDIASRAAKEQCDDDRGVGPGKRGVYLDFADSINRLGQSTIAARYGNLFEMYEKITDENGYKQPMRIYP…	13089	1891	1	1	1	470.717	939.419	2	939.418	0.0007	0	41.01	0.00012	K	ITDENGYK	Q	Deamidated (NQ)	0.00002000.0			RFS1002200056_DS_K1.5619.5619.2 File:~RFS1002200056_DS_K1.raw~, NativeID:~controllerType=0 controllerNumber=1 scan=5619~
1	1	TRO79507.1	fumarate reductase/succinate dehydrogenase flavoprotein subunit [Desulfuromonas acetexigens]	36854	71728	1050	1050	59	59	80.4	638	8.07			MILDGKCPTGPIEKSWDKHRFEMKLVNPANKRKYKILMVGTGLAGGAGAASLGELGYNVHAFCYQDSARRAHSIAAQGGINAAKNYPNDGDSIYRLFYDTIKGGDFRAREADVWRLAQVSNNIIDQCVAQGVPFARDYAGYLDNRSFGGAQVSRTFYARGQTGQQLLLGAYSALCRQVKAKTVTMHPRTEMLDLVVVDGVAKGITVRNLTTGQIESHWGDAVVLATGGYVNVFYLSTNAMGCSVTAAWKAAKKGAYMANPCYTQIHPTCIPQHGEHQSKLTLMSESLRNDGRCWVPKKKEDCEKPASSIPEEDRDYYLERKYPSFGNLAPRDIASRAAKEQCDDDRGVGPGKRGVYLDFADSINRLGQSTIAARYGNLFEMYEKITDENGYKQPMRIYP…	13090	108843	1	1	1	470.717	939.419	2	939.418	0.001	0	40.04	0.00015	K	ITDENGYK	Q	Deamidated (NQ)	0.00002000.0			RFS1002200056_DS_K2.6122.6122.2 File:~RFS1002200056_DS_K2.raw~, NativeID:~controllerType=0 controllerNumber=1 scan=6122~
1	1	TRO79507.1	fumarate reductase/succinate dehydrogenase flavoprotein subunit [Desulfuromonas acetexigens]	36854	71728	1050	1050	59	59	80.4	638	8.07			MILDGKCPTGPIEKSWDKHRFEMKLVNPANKRKYKILMVGTGLAGGAGAASLGELGYNVHAFCYQDSARRAHSIAAQGGINAAKNYPNDGDSIYRLFYDTIKGGDFRAREADVWRLAQVSNNIIDQCVAQGVPFARDYAGYLDNRSFGGAQVSRTFYARGQTGQQLLLGAYSALCRQVKAKTVTMHPRTEMLDLVVVDGVAKGITVRNLTTGQIESHWGDAVVLATGGYVNVFYLSTNAMGCSVTAAWKAAKKGAYMANPCYTQIHPTCIPQHGEHQSKLTLMSESLRNDGRCWVPKKKEDCEKPASSIPEEDRDYYLERKYPSFGNLAPRDIASRAAKEQCDDDRGVGPGKRGVYLDFADSINRLGQSTIAARYGNLFEMYEKITDENGYKQPMRIYP…	21722	89509	1	1	1	525.286	1048.56	2	1048.56	-0.002	0	25.82	0.01	K	LTLMSESLR	N					RFS1002200056_DS_K3.23363.23363.2 File:~RFS1002200056_DS_K3.raw~, NativeID:~controllerType=0 controllerNumber=1 scan=23363~
1	1	TRO79507.1	fumarate reductase/succinate dehydrogenase flavoprotein subunit [Desulfuromonas acetexigens]	36854	71728	1050	1050	59	59	80.4	638	8.07			MILDGKCPTGPIEKSWDKHRFEMKLVNPANKRKYKILMVGTGLAGGAGAASLGELGYNVHAFCYQDSARRAHSIAAQGGINAAKNYPNDGDSIYRLFYDTIKGGDFRAREADVWRLAQVSNNIIDQCVAQGVPFARDYAGYLDNRSFGGAQVSRTFYARGQTGQQLLLGAYSALCRQVKAKTVTMHPRTEMLDLVVVDGVAKGITVRNLTTGQIESHWGDAVVLATGGYVNVFYLSTNAMGCSVTAAWKAAKKGAYMANPCYTQIHPTCIPQHGEHQSKLTLMSESLRNDGRCWVPKKKEDCEKPASSIPEEDRDYYLERKYPSFGNLAPRDIASRAAKEQCDDDRGVGPGKRGVYLDFADSINRLGQSTIAARYGNLFEMYEKITDENGYKQPMRIYP…	21723	121878	1	1	1	525.286	1048.56	2	1048.56	-0.0017	0	37.73	0.00067	K	LTLMSESLR	N					RFS1002200056_DS_K2.20748.20748.2 File:~RFS1002200056_DS_K2.raw~, NativeID:~controllerType=0 controllerNumber=1 scan=20748~
1	1	TRO79507.1	fumarate reductase/succinate dehydrogenase flavoprotein subunit [Desulfuromonas acetexigens]	36854	71728	1050	1050	59	59	80.4	638	8.07			MILDGKCPTGPIEKSWDKHRFEMKLVNPANKRKYKILMVGTGLAGGAGAASLGELGYNVHAFCYQDSARRAHSIAAQGGINAAKNYPNDGDSIYRLFYDTIKGGDFRAREADVWRLAQVSNNIIDQCVAQGVPFARDYAGYLDNRSFGGAQVSRTFYARGQTGQQLLLGAYSALCRQVKAKTVTMHPRTEMLDLVVVDGVAKGITVRNLTTGQIESHWGDAVVLATGGYVNVFYLSTNAMGCSVTAAWKAAKKGAYMANPCYTQIHPTCIPQHGEHQSKLTLMSESLRNDGRCWVPKKKEDCEKPASSIPEEDRDYYLERKYPSFGNLAPRDIASRAAKEQCDDDRGVGPGKRGVYLDFADSINRLGQSTIAARYGNLFEMYEKITDENGYKQPMRIYP…	21725	53619	1	1	1	525.286	1048.56	2	1048.56	-0.0009	0	40.58	0.00035	K	LTLMSESLR	N					RFS1002200056_DS_K4.23605.23605.2 File:~RFS1002200056_DS_K4.raw~, NativeID:~controllerType=0 controllerNumber=1 scan=23605~
1	1	TRO79507.1	fumarate reductase/succinate dehydrogenase flavoprotein subunit [Desulfuromonas acetexigens]	36854	71728	1050	1050	59	59	80.4	638	8.07			MILDGKCPTGPIEKSWDKHRFEMKLVNPANKRKYKILMVGTGLAGGAGAASLGELGYNVHAFCYQDSARRAHSIAAQGGINAAKNYPNDGDSIYRLFYDTIKGGDFRAREADVWRLAQVSNNIIDQCVAQGVPFARDYAGYLDNRSFGGAQVSRTFYARGQTGQQLLLGAYSALCRQVKAKTVTMHPRTEMLDLVVVDGVAKGITVRNLTTGQIESHWGDAVVLATGGYVNVFYLSTNAMGCSVTAAWKAAKKGAYMANPCYTQIHPTCIPQHGEHQSKLTLMSESLRNDGRCWVPKKKEDCEKPASSIPEEDRDYYLERKYPSFGNLAPRDIASRAAKEQCDDDRGVGPGKRGVYLDFADSINRLGQSTIAARYGNLFEMYEKITDENGYKQPMRIYP…	21727	89139	1	1	1	525.287	1048.56	2	1048.56	0.0002	0	27.77	0.0063	K	LTLMSESLR	N					RFS1002200056_DS_K3.22972.22972.2 File:~RFS1002200056_DS_K3.raw~, NativeID:~controllerType=0 controllerNumber=1 scan=22972~
1	1	TRO79507.1	fumarate reductase/succinate dehydrogenase flavoprotein subunit [Desulfuromonas acetexigens]	36854	71728	1050	1050	59	59	80.4	638	8.07			MILDGKCPTGPIEKSWDKHRFEMKLVNPANKRKYKILMVGTGLAGGAGAASLGELGYNVHAFCYQDSARRAHSIAAQGGINAAKNYPNDGDSIYRLFYDTIKGGDFRAREADVWRLAQVSNNIIDQCVAQGVPFARDYAGYLDNRSFGGAQVSRTFYARGQTGQQLLLGAYSALCRQVKAKTVTMHPRTEMLDLVVVDGVAKGITVRNLTTGQIESHWGDAVVLATGGYVNVFYLSTNAMGCSVTAAWKAAKKGAYMANPCYTQIHPTCIPQHGEHQSKLTLMSESLRNDGRCWVPKKKEDCEKPASSIPEEDRDYYLERKYPSFGNLAPRDIASRAAKEQCDDDRGVGPGKRGVYLDFADSINRLGQSTIAARYGNLFEMYEKITDENGYKQPMRIYP…	21728	123368	1	1	1	525.287	1048.56	2	1048.56	0.0003	0	40.08	0.00037	K	LTLMSESLR	N					RFS1002200056_DS_K2.22371.22371.2 File:~RFS1002200056_DS_K2.raw~, NativeID:~controllerType=0 controllerNumber=1 scan=22371~
1	1	TRO79507.1	fumarate reductase/succinate dehydrogenase flavoprotein subunit [Desulfuromonas acetexigens]	36854	71728	1050	1050	59	59	80.4	638	8.07			MILDGKCPTGPIEKSWDKHRFEMKLVNPANKRKYKILMVGTGLAGGAGAASLGELGYNVHAFCYQDSARRAHSIAAQGGINAAKNYPNDGDSIYRLFYDTIKGGDFRAREADVWRLAQVSNNIIDQCVAQGVPFARDYAGYLDNRSFGGAQVSRTFYARGQTGQQLLLGAYSALCRQVKAKTVTMHPRTEMLDLVVVDGVAKGITVRNLTTGQIESHWGDAVVLATGGYVNVFYLSTNAMGCSVTAAWKAAKKGAYMANPCYTQIHPTCIPQHGEHQSKLTLMSESLRNDGRCWVPKKKEDCEKPASSIPEEDRDYYLERKYPSFGNLAPRDIASRAAKEQCDDDRGVGPGKRGVYLDFADSINRLGQSTIAARYGNLFEMYEKITDENGYKQPMRIYP…	21729	87625	1	1	1	525.287	1048.56	2	1048.56	0.0004	0	27.69	0.0064	K	LTLMSESLR	N					RFS1002200056_DS_K3.21369.21369.2 File:~RFS1002200056_DS_K3.raw~, NativeID:~controllerType=0 controllerNumber=1 scan=21369~
1	1	TRO79507.1	fumarate reductase/succinate dehydrogenase flavoprotein subunit [Desulfuromonas acetexigens]	36854	71728	1050	1050	59	59	80.4	638	8.07			MILDGKCPTGPIEKSWDKHRFEMKLVNPANKRKYKILMVGTGLAGGAGAASLGELGYNVHAFCYQDSARRAHSIAAQGGINAAKNYPNDGDSIYRLFYDTIKGGDFRAREADVWRLAQVSNNIIDQCVAQGVPFARDYAGYLDNRSFGGAQVSRTFYARGQTGQQLLLGAYSALCRQVKAKTVTMHPRTEMLDLVVVDGVAKGITVRNLTTGQIESHWGDAVVLATGGYVNVFYLSTNAMGCSVTAAWKAAKKGAYMANPCYTQIHPTCIPQHGEHQSKLTLMSESLRNDGRCWVPKKKEDCEKPASSIPEEDRDYYLERKYPSFGNLAPRDIASRAAKEQCDDDRGVGPGKRGVYLDFADSINRLGQSTIAARYGNLFEMYEKITDENGYKQPMRIYP…	21730	15161	1	1	1	525.287	1048.56	2	1048.56	0.0005	0	40.01	0.00037	K	LTLMSESLR	N					RFS1002200056_DS_K1.21017.21017.2 File:~RFS1002200056_DS_K1.raw~, NativeID:~controllerType=0 controllerNumber=1 scan=21017~
1	1	TRO79507.1	fumarate reductase/succinate dehydrogenase flavoprotein subunit [Desulfuromonas acetexigens]	36854	71728	1050	1050	59	59	80.4	638	8.07			MILDGKCPTGPIEKSWDKHRFEMKLVNPANKRKYKILMVGTGLAGGAGAASLGELGYNVHAFCYQDSARRAHSIAAQGGINAAKNYPNDGDSIYRLFYDTIKGGDFRAREADVWRLAQVSNNIIDQCVAQGVPFARDYAGYLDNRSFGGAQVSRTFYARGQTGQQLLLGAYSALCRQVKAKTVTMHPRTEMLDLVVVDGVAKGITVRNLTTGQIESHWGDAVVLATGGYVNVFYLSTNAMGCSVTAAWKAAKKGAYMANPCYTQIHPTCIPQHGEHQSKLTLMSESLRNDGRCWVPKKKEDCEKPASSIPEEDRDYYLERKYPSFGNLAPRDIASRAAKEQCDDDRGVGPGKRGVYLDFADSINRLGQSTIAARYGNLFEMYEKITDENGYKQPMRIYP…	21731	16511	1	1	1	525.287	1048.56	2	1048.56	0.001	0	31.34	0.0028	K	LTLMSESLR	N					RFS1002200056_DS_K1.22510.22510.2 File:~RFS1002200056_DS_K1.raw~, NativeID:~controllerType=0 controllerNumber=1 scan=22510~
1	1	TRO79507.1	fumarate reductase/succinate dehydrogenase flavoprotein subunit [Desulfuromonas acetexigens]	36854	71728	1050	1050	59	59	80.4	638	8.07			MILDGKCPTGPIEKSWDKHRFEMKLVNPANKRKYKILMVGTGLAGGAGAASLGELGYNVHAFCYQDSARRAHSIAAQGGINAAKNYPNDGDSIYRLFYDTIKGGDFRAREADVWRLAQVSNNIIDQCVAQGVPFARDYAGYLDNRSFGGAQVSRTFYARGQTGQQLLLGAYSALCRQVKAKTVTMHPRTEMLDLVVVDGVAKGITVRNLTTGQIESHWGDAVVLATGGYVNVFYLSTNAMGCSVTAAWKAAKKGAYMANPCYTQIHPTCIPQHGEHQSKLTLMSESLRNDGRCWVPKKKEDCEKPASSIPEEDRDYYLERKYPSFGNLAPRDIASRAAKEQCDDDRGVGPGKRGVYLDFADSINRLGQSTIAARYGNLFEMYEKITDENGYKQPMRIYP…	21732	15674	1	1	1	525.288	1048.56	2	1048.56	0.0031	0	34.5	0.0013	K	LTLMSESLR	N					RFS1002200056_DS_K1.21575.21575.2 File:~RFS1002200056_DS_K1.raw~, NativeID:~controllerType=0 controllerNumber=1 scan=21575~
1	1	TRO79507.1	fumarate reductase/succinate dehydrogenase flavoprotein subunit [Desulfuromonas acetexigens]	36854	71728	1050	1050	59	59	80.4	638	8.07			MILDGKCPTGPIEKSWDKHRFEMKLVNPANKRKYKILMVGTGLAGGAGAASLGELGYNVHAFCYQDSARRAHSIAAQGGINAAKNYPNDGDSIYRLFYDTIKGGDFRAREADVWRLAQVSNNIIDQCVAQGVPFARDYAGYLDNRSFGGAQVSRTFYARGQTGQQLLLGAYSALCRQVKAKTVTMHPRTEMLDLVVVDGVAKGITVRNLTTGQIESHWGDAVVLATGGYVNVFYLSTNAMGCSVTAAWKAAKKGAYMANPCYTQIHPTCIPQHGEHQSKLTLMSESLRNDGRCWVPKKKEDCEKPASSIPEEDRDYYLERKYPSFGNLAPRDIASRAAKEQCDDDRGVGPGKRGVYLDFADSINRLGQSTIAARYGNLFEMYEKITDENGYKQPMRIYP…	23291	119226	1	1	1	533.283	1064.55	2	1064.55	-0.0029	0	38.19	0.00047	K	LTLMSESLR	N	Oxidation (M)	0.000300000.0			RFS1002200056_DS_K2.17871.17871.2 File:~RFS1002200056_DS_K2.raw~, NativeID:~controllerType=0 controllerNumber=1 scan=17871~
1	1	TRO79507.1	fumarate reductase/succinate dehydrogenase flavoprotein subunit [Desulfuromonas acetexigens]	36854	71728	1050	1050	59	59	80.4	638	8.07			MILDGKCPTGPIEKSWDKHRFEMKLVNPANKRKYKILMVGTGLAGGAGAASLGELGYNVHAFCYQDSARRAHSIAAQGGINAAKNYPNDGDSIYRLFYDTIKGGDFRAREADVWRLAQVSNNIIDQCVAQGVPFARDYAGYLDNRSFGGAQVSRTFYARGQTGQQLLLGAYSALCRQVKAKTVTMHPRTEMLDLVVVDGVAKGITVRNLTTGQIESHWGDAVVLATGGYVNVFYLSTNAMGCSVTAAWKAAKKGAYMANPCYTQIHPTCIPQHGEHQSKLTLMSESLRNDGRCWVPKKKEDCEKPASSIPEEDRDYYLERKYPSFGNLAPRDIASRAAKEQCDDDRGVGPGKRGVYLDFADSINRLGQSTIAARYGNLFEMYEKITDENGYKQPMRIYP…	23292	85177	2	1	1	533.283	1064.55	2	1064.55	-0.0025	0	19.32	0.046	K	LTLMSESLR	N	Oxidation (M)	0.000300000.0			RFS1002200056_DS_K3.18758.18758.2 File:~RFS1002200056_DS_K3.raw~, NativeID:~controllerType=0 controllerNumber=1 scan=18758~
1	1	TRO79507.1	fumarate reductase/succinate dehydrogenase flavoprotein subunit [Desulfuromonas acetexigens]	36854	71728	1050	1050	59	59	80.4	638	8.07			MILDGKCPTGPIEKSWDKHRFEMKLVNPANKRKYKILMVGTGLAGGAGAASLGELGYNVHAFCYQDSARRAHSIAAQGGINAAKNYPNDGDSIYRLFYDTIKGGDFRAREADVWRLAQVSNNIIDQCVAQGVPFARDYAGYLDNRSFGGAQVSRTFYARGQTGQQLLLGAYSALCRQVKAKTVTMHPRTEMLDLVVVDGVAKGITVRNLTTGQIESHWGDAVVLATGGYVNVFYLSTNAMGCSVTAAWKAAKKGAYMANPCYTQIHPTCIPQHGEHQSKLTLMSESLRNDGRCWVPKKKEDCEKPASSIPEEDRDYYLERKYPSFGNLAPRDIASRAAKEQCDDDRGVGPGKRGVYLDFADSINRLGQSTIAARYGNLFEMYEKITDENGYKQPMRIYP…	23293	154075	1	1	1	533.283	1064.55	2	1064.55	-0.0023	0	31.54	0.0026	K	LTLMSESLR	N	Oxidation (M)	0.000300000.0			RFS1002200056_DS_K5.17255.17255.2 File:~RFS1002200056_DS_K5.raw~, NativeID:~controllerType=0 controllerNumber=1 scan=17255~
1	1	TRO79507.1	fumarate reductase/succinate dehydrogenase flavoprotein subunit [Desulfuromonas acetexigens]	36854	71728	1050	1050	59	59	80.4	638	8.07			MILDGKCPTGPIEKSWDKHRFEMKLVNPANKRKYKILMVGTGLAGGAGAASLGELGYNVHAFCYQDSARRAHSIAAQGGINAAKNYPNDGDSIYRLFYDTIKGGDFRAREADVWRLAQVSNNIIDQCVAQGVPFARDYAGYLDNRSFGGAQVSRTFYARGQTGQQLLLGAYSALCRQVKAKTVTMHPRTEMLDLVVVDGVAKGITVRNLTTGQIESHWGDAVVLATGGYVNVFYLSTNAMGCSVTAAWKAAKKGAYMANPCYTQIHPTCIPQHGEHQSKLTLMSESLRNDGRCWVPKKKEDCEKPASSIPEEDRDYYLERKYPSFGNLAPRDIASRAAKEQCDDDRGVGPGKRGVYLDFADSINRLGQSTIAARYGNLFEMYEKITDENGYKQPMRIYP…	23294	154951	1	1	1	533.283	1064.55	2	1064.55	-0.0014	0	34.06	0.0015	K	LTLMSESLR	N	Oxidation (M)	0.000300000.0			RFS1002200056_DS_K5.18438.18438.2 File:~RFS1002200056_DS_K5.raw~, NativeID:~controllerType=0 controllerNumber=1 scan=18438~
1	1	TRO79507.1	fumarate reductase/succinate dehydrogenase flavoprotein subunit [Desulfuromonas acetexigens]	36854	71728	1050	1050	59	59	80.4	638	8.07			MILDGKCPTGPIEKSWDKHRFEMKLVNPANKRKYKILMVGTGLAGGAGAASLGELGYNVHAFCYQDSARRAHSIAAQGGINAAKNYPNDGDSIYRLFYDTIKGGDFRAREADVWRLAQVSNNIIDQCVAQGVPFARDYAGYLDNRSFGGAQVSRTFYARGQTGQQLLLGAYSALCRQVKAKTVTMHPRTEMLDLVVVDGVAKGITVRNLTTGQIESHWGDAVVLATGGYVNVFYLSTNAMGCSVTAAWKAAKKGAYMANPCYTQIHPTCIPQHGEHQSKLTLMSESLRNDGRCWVPKKKEDCEKPASSIPEEDRDYYLERKYPSFGNLAPRDIASRAAKEQCDDDRGVGPGKRGVYLDFADSINRLGQSTIAARYGNLFEMYEKITDENGYKQPMRIYP…	23295	154282	1	1	1	533.283	1064.55	2	1064.55	-0.0014	0	37.61	0.00065	K	LTLMSESLR	N	Oxidation (M)	0.000300000.0			RFS1002200056_DS_K5.17542.17542.2 File:~RFS1002200056_DS_K5.raw~, NativeID:~controllerType=0 controllerNumber=1 scan=17542~
1	1	TRO79507.1	fumarate reductase/succinate dehydrogenase flavoprotein subunit [Desulfuromonas acetexigens]	36854	71728	1050	1050	59	59	80.4	638	8.07			MILDGKCPTGPIEKSWDKHRFEMKLVNPANKRKYKILMVGTGLAGGAGAASLGELGYNVHAFCYQDSARRAHSIAAQGGINAAKNYPNDGDSIYRLFYDTIKGGDFRAREADVWRLAQVSNNIIDQCVAQGVPFARDYAGYLDNRSFGGAQVSRTFYARGQTGQQLLLGAYSALCRQVKAKTVTMHPRTEMLDLVVVDGVAKGITVRNLTTGQIESHWGDAVVLATGGYVNVFYLSTNAMGCSVTAAWKAAKKGAYMANPCYTQIHPTCIPQHGEHQSKLTLMSESLRNDGRCWVPKKKEDCEKPASSIPEEDRDYYLERKYPSFGNLAPRDIASRAAKEQCDDDRGVGPGKRGVYLDFADSINRLGQSTIAARYGNLFEMYEKITDENGYKQPMRIYP…	23296	121318	1	1	1	533.284	1064.55	2	1064.55	-0.001	0	25.49	0.011	K	LTLMSESLR	N	Oxidation (M)	0.000300000.0			RFS1002200056_DS_K2.20144.20144.2 File:~RFS1002200056_DS_K2.raw~, NativeID:~controllerType=0 controllerNumber=1 scan=20144~
1	1	TRO79507.1	fumarate reductase/succinate dehydrogenase flavoprotein subunit [Desulfuromonas acetexigens]	36854	71728	1050	1050	59	59	80.4	638	8.07			MILDGKCPTGPIEKSWDKHRFEMKLVNPANKRKYKILMVGTGLAGGAGAASLGELGYNVHAFCYQDSARRAHSIAAQGGINAAKNYPNDGDSIYRLFYDTIKGGDFRAREADVWRLAQVSNNIIDQCVAQGVPFARDYAGYLDNRSFGGAQVSRTFYARGQTGQQLLLGAYSALCRQVKAKTVTMHPRTEMLDLVVVDGVAKGITVRNLTTGQIESHWGDAVVLATGGYVNVFYLSTNAMGCSVTAAWKAAKKGAYMANPCYTQIHPTCIPQHGEHQSKLTLMSESLRNDGRCWVPKKKEDCEKPASSIPEEDRDYYLERKYPSFGNLAPRDIASRAAKEQCDDDRGVGPGKRGVYLDFADSINRLGQSTIAARYGNLFEMYEKITDENGYKQPMRIYP…	23297	11708	1	1	1	533.284	1064.55	2	1064.55	-0.0007	0	43.95	0.00015	K	LTLMSESLR	N	Oxidation (M)	0.000300000.0			RFS1002200056_DS_K1.17183.17183.2 File:~RFS1002200056_DS_K1.raw~, NativeID:~controllerType=0 controllerNumber=1 scan=17183~
1	1	TRO79507.1	fumarate reductase/succinate dehydrogenase flavoprotein subunit [Desulfuromonas acetexigens]	36854	71728	1050	1050	59	59	80.4	638	8.07			MILDGKCPTGPIEKSWDKHRFEMKLVNPANKRKYKILMVGTGLAGGAGAASLGELGYNVHAFCYQDSARRAHSIAAQGGINAAKNYPNDGDSIYRLFYDTIKGGDFRAREADVWRLAQVSNNIIDQCVAQGVPFARDYAGYLDNRSFGGAQVSRTFYARGQTGQQLLLGAYSALCRQVKAKTVTMHPRTEMLDLVVVDGVAKGITVRNLTTGQIESHWGDAVVLATGGYVNVFYLSTNAMGCSVTAAWKAAKKGAYMANPCYTQIHPTCIPQHGEHQSKLTLMSESLRNDGRCWVPKKKEDCEKPASSIPEEDRDYYLERKYPSFGNLAPRDIASRAAKEQCDDDRGVGPGKRGVYLDFADSINRLGQSTIAARYGNLFEMYEKITDENGYKQPMRIYP…	23298	118701	1	1	1	533.284	1064.55	2	1064.55	-0.0006	0	34.74	0.0013	K	LTLMSESLR	N	Oxidation (M)	0.000300000.0			RFS1002200056_DS_K2.17297.17297.2 File:~RFS1002200056_DS_K2.raw~, NativeID:~controllerType=0 controllerNumber=1 scan=17297~
1	1	TRO79507.1	fumarate reductase/succinate dehydrogenase flavoprotein subunit [Desulfuromonas acetexigens]	36854	71728	1050	1050	59	59	80.4	638	8.07			MILDGKCPTGPIEKSWDKHRFEMKLVNPANKRKYKILMVGTGLAGGAGAASLGELGYNVHAFCYQDSARRAHSIAAQGGINAAKNYPNDGDSIYRLFYDTIKGGDFRAREADVWRLAQVSNNIIDQCVAQGVPFARDYAGYLDNRSFGGAQVSRTFYARGQTGQQLLLGAYSALCRQVKAKTVTMHPRTEMLDLVVVDGVAKGITVRNLTTGQIESHWGDAVVLATGGYVNVFYLSTNAMGCSVTAAWKAAKKGAYMANPCYTQIHPTCIPQHGEHQSKLTLMSESLRNDGRCWVPKKKEDCEKPASSIPEEDRDYYLERKYPSFGNLAPRDIASRAAKEQCDDDRGVGPGKRGVYLDFADSINRLGQSTIAARYGNLFEMYEKITDENGYKQPMRIYP…	23299	10943	1	1	1	533.284	1064.55	2	1064.55	-0.0006	0	32.08	0.0023	K	LTLMSESLR	N	Oxidation (M)	0.000300000.0			RFS1002200056_DS_K1.16325.16325.2 File:~RFS1002200056_DS_K1.raw~, NativeID:~controllerType=0 controllerNumber=1 scan=16325~
1	1	TRO79507.1	fumarate reductase/succinate dehydrogenase flavoprotein subunit [Desulfuromonas acetexigens]	36854	71728	1050	1050	59	59	80.4	638	8.07			MILDGKCPTGPIEKSWDKHRFEMKLVNPANKRKYKILMVGTGLAGGAGAASLGELGYNVHAFCYQDSARRAHSIAAQGGINAAKNYPNDGDSIYRLFYDTIKGGDFRAREADVWRLAQVSNNIIDQCVAQGVPFARDYAGYLDNRSFGGAQVSRTFYARGQTGQQLLLGAYSALCRQVKAKTVTMHPRTEMLDLVVVDGVAKGITVRNLTTGQIESHWGDAVVLATGGYVNVFYLSTNAMGCSVTAAWKAAKKGAYMANPCYTQIHPTCIPQHGEHQSKLTLMSESLRNDGRCWVPKKKEDCEKPASSIPEEDRDYYLERKYPSFGNLAPRDIASRAAKEQCDDDRGVGPGKRGVYLDFADSINRLGQSTIAARYGNLFEMYEKITDENGYKQPMRIYP…	23300	154505	1	1	1	533.284	1064.55	2	1064.55	-0.0005	0	35.08	0.0011	K	LTLMSESLR	N	Oxidation (M)	0.000300000.0			RFS1002200056_DS_K5.17837.17837.2 File:~RFS1002200056_DS_K5.raw~, NativeID:~controllerType=0 controllerNumber=1 scan=17837~
1	1	TRO79507.1	fumarate reductase/succinate dehydrogenase flavoprotein subunit [Desulfuromonas acetexigens]	36854	71728	1050	1050	59	59	80.4	638	8.07			MILDGKCPTGPIEKSWDKHRFEMKLVNPANKRKYKILMVGTGLAGGAGAASLGELGYNVHAFCYQDSARRAHSIAAQGGINAAKNYPNDGDSIYRLFYDTIKGGDFRAREADVWRLAQVSNNIIDQCVAQGVPFARDYAGYLDNRSFGGAQVSRTFYARGQTGQQLLLGAYSALCRQVKAKTVTMHPRTEMLDLVVVDGVAKGITVRNLTTGQIESHWGDAVVLATGGYVNVFYLSTNAMGCSVTAAWKAAKKGAYMANPCYTQIHPTCIPQHGEHQSKLTLMSESLRNDGRCWVPKKKEDCEKPASSIPEEDRDYYLERKYPSFGNLAPRDIASRAAKEQCDDDRGVGPGKRGVYLDFADSINRLGQSTIAARYGNLFEMYEKITDENGYKQPMRIYP…	23301	10622	1	1	1	533.284	1064.55	2	1064.55	-0.0003	0	53.08	1.8e-05	K	LTLMSESLR	N	Oxidation (M)	0.000300000.0			RFS1002200056_DS_K1.15956.15956.2 File:~RFS1002200056_DS_K1.raw~, NativeID:~controllerType=0 controllerNumber=1 scan=15956~
1	1	TRO79507.1	fumarate reductase/succinate dehydrogenase flavoprotein subunit [Desulfuromonas acetexigens]	36854	71728	1050	1050	59	59	80.4	638	8.07			MILDGKCPTGPIEKSWDKHRFEMKLVNPANKRKYKILMVGTGLAGGAGAASLGELGYNVHAFCYQDSARRAHSIAAQGGINAAKNYPNDGDSIYRLFYDTIKGGDFRAREADVWRLAQVSNNIIDQCVAQGVPFARDYAGYLDNRSFGGAQVSRTFYARGQTGQQLLLGAYSALCRQVKAKTVTMHPRTEMLDLVVVDGVAKGITVRNLTTGQIESHWGDAVVLATGGYVNVFYLSTNAMGCSVTAAWKAAKKGAYMANPCYTQIHPTCIPQHGEHQSKLTLMSESLRNDGRCWVPKKKEDCEKPASSIPEEDRDYYLERKYPSFGNLAPRDIASRAAKEQCDDDRGVGPGKRGVYLDFADSINRLGQSTIAARYGNLFEMYEKITDENGYKQPMRIYP…	23302	84154	1	1	1	533.284	1064.55	2	1064.55	-0.0003	0	37.97	0.00059	K	LTLMSESLR	N	Oxidation (M)	0.000300000.0			RFS1002200056_DS_K3.17646.17646.2 File:~RFS1002200056_DS_K3.raw~, NativeID:~controllerType=0 controllerNumber=1 scan=17646~
1	1	TRO79507.1	fumarate reductase/succinate dehydrogenase flavoprotein subunit [Desulfuromonas acetexigens]	36854	71728	1050	1050	59	59	80.4	638	8.07			MILDGKCPTGPIEKSWDKHRFEMKLVNPANKRKYKILMVGTGLAGGAGAASLGELGYNVHAFCYQDSARRAHSIAAQGGINAAKNYPNDGDSIYRLFYDTIKGGDFRAREADVWRLAQVSNNIIDQCVAQGVPFARDYAGYLDNRSFGGAQVSRTFYARGQTGQQLLLGAYSALCRQVKAKTVTMHPRTEMLDLVVVDGVAKGITVRNLTTGQIESHWGDAVVLATGGYVNVFYLSTNAMGCSVTAAWKAAKKGAYMANPCYTQIHPTCIPQHGEHQSKLTLMSESLRNDGRCWVPKKKEDCEKPASSIPEEDRDYYLERKYPSFGNLAPRDIASRAAKEQCDDDRGVGPGKRGVYLDFADSINRLGQSTIAARYGNLFEMYEKITDENGYKQPMRIYP…	23303	11371	1	1	1	533.284	1064.55	2	1064.55	-0.0001	0	29.11	0.0045	K	LTLMSESLR	N	Oxidation (M)	0.000300000.0			RFS1002200056_DS_K1.16787.16787.2 File:~RFS1002200056_DS_K1.raw~, NativeID:~controllerType=0 controllerNumber=1 scan=16787~
1	1	TRO79507.1	fumarate reductase/succinate dehydrogenase flavoprotein subunit [Desulfuromonas acetexigens]	36854	71728	1050	1050	59	59	80.4	638	8.07			MILDGKCPTGPIEKSWDKHRFEMKLVNPANKRKYKILMVGTGLAGGAGAASLGELGYNVHAFCYQDSARRAHSIAAQGGINAAKNYPNDGDSIYRLFYDTIKGGDFRAREADVWRLAQVSNNIIDQCVAQGVPFARDYAGYLDNRSFGGAQVSRTFYARGQTGQQLLLGAYSALCRQVKAKTVTMHPRTEMLDLVVVDGVAKGITVRNLTTGQIESHWGDAVVLATGGYVNVFYLSTNAMGCSVTAAWKAAKKGAYMANPCYTQIHPTCIPQHGEHQSKLTLMSESLRNDGRCWVPKKKEDCEKPASSIPEEDRDYYLERKYPSFGNLAPRDIASRAAKEQCDDDRGVGPGKRGVYLDFADSINRLGQSTIAARYGNLFEMYEKITDENGYKQPMRIYP…	23304	12364	1	1	1	533.284	1064.55	2	1064.55	-0.0001	0	27	0.0074	K	LTLMSESLR	N	Oxidation (M)	0.000300000.0			RFS1002200056_DS_K1.17938.17938.2 File:~RFS1002200056_DS_K1.raw~, NativeID:~controllerType=0 controllerNumber=1 scan=17938~
1	1	TRO79507.1	fumarate reductase/succinate dehydrogenase flavoprotein subunit [Desulfuromonas acetexigens]	36854	71728	1050	1050	59	59	80.4	638	8.07			MILDGKCPTGPIEKSWDKHRFEMKLVNPANKRKYKILMVGTGLAGGAGAASLGELGYNVHAFCYQDSARRAHSIAAQGGINAAKNYPNDGDSIYRLFYDTIKGGDFRAREADVWRLAQVSNNIIDQCVAQGVPFARDYAGYLDNRSFGGAQVSRTFYARGQTGQQLLLGAYSALCRQVKAKTVTMHPRTEMLDLVVVDGVAKGITVRNLTTGQIESHWGDAVVLATGGYVNVFYLSTNAMGCSVTAAWKAAKKGAYMANPCYTQIHPTCIPQHGEHQSKLTLMSESLRNDGRCWVPKKKEDCEKPASSIPEEDRDYYLERKYPSFGNLAPRDIASRAAKEQCDDDRGVGPGKRGVYLDFADSINRLGQSTIAARYGNLFEMYEKITDENGYKQPMRIYP…	23305	118376	1	1	1	533.284	1064.55	2	1064.55	0	0	51.51	2.6e-05	K	LTLMSESLR	N	Oxidation (M)	0.000300000.0			RFS1002200056_DS_K2.16927.16927.2 File:~RFS1002200056_DS_K2.raw~, NativeID:~controllerType=0 controllerNumber=1 scan=16927~
1	1	TRO79507.1	fumarate reductase/succinate dehydrogenase flavoprotein subunit [Desulfuromonas acetexigens]	36854	71728	1050	1050	59	59	80.4	638	8.07			MILDGKCPTGPIEKSWDKHRFEMKLVNPANKRKYKILMVGTGLAGGAGAASLGELGYNVHAFCYQDSARRAHSIAAQGGINAAKNYPNDGDSIYRLFYDTIKGGDFRAREADVWRLAQVSNNIIDQCVAQGVPFARDYAGYLDNRSFGGAQVSRTFYARGQTGQQLLLGAYSALCRQVKAKTVTMHPRTEMLDLVVVDGVAKGITVRNLTTGQIESHWGDAVVLATGGYVNVFYLSTNAMGCSVTAAWKAAKKGAYMANPCYTQIHPTCIPQHGEHQSKLTLMSESLRNDGRCWVPKKKEDCEKPASSIPEEDRDYYLERKYPSFGNLAPRDIASRAAKEQCDDDRGVGPGKRGVYLDFADSINRLGQSTIAARYGNLFEMYEKITDENGYKQPMRIYP…	23306	154744	1	1	1	533.284	1064.55	2	1064.55	0.0001	0	43.58	0.00016	K	LTLMSESLR	N	Oxidation (M)	0.000300000.0			RFS1002200056_DS_K5.18148.18148.2 File:~RFS1002200056_DS_K5.raw~, NativeID:~controllerType=0 controllerNumber=1 scan=18148~
1	1	TRO79507.1	fumarate reductase/succinate dehydrogenase flavoprotein subunit [Desulfuromonas acetexigens]	36854	71728	1050	1050	59	59	80.4	638	8.07			MILDGKCPTGPIEKSWDKHRFEMKLVNPANKRKYKILMVGTGLAGGAGAASLGELGYNVHAFCYQDSARRAHSIAAQGGINAAKNYPNDGDSIYRLFYDTIKGGDFRAREADVWRLAQVSNNIIDQCVAQGVPFARDYAGYLDNRSFGGAQVSRTFYARGQTGQQLLLGAYSALCRQVKAKTVTMHPRTEMLDLVVVDGVAKGITVRNLTTGQIESHWGDAVVLATGGYVNVFYLSTNAMGCSVTAAWKAAKKGAYMANPCYTQIHPTCIPQHGEHQSKLTLMSESLRNDGRCWVPKKKEDCEKPASSIPEEDRDYYLERKYPSFGNLAPRDIASRAAKEQCDDDRGVGPGKRGVYLDFADSINRLGQSTIAARYGNLFEMYEKITDENGYKQPMRIYP…	23307	48098	1	1	1	533.284	1064.55	2	1064.55	0.0001	0	40.47	0.00033	K	LTLMSESLR	N	Oxidation (M)	0.000300000.0			RFS1002200056_DS_K4.17614.17614.2 File:~RFS1002200056_DS_K4.raw~, NativeID:~controllerType=0 controllerNumber=1 scan=17614~
1	1	TRO79507.1	fumarate reductase/succinate dehydrogenase flavoprotein subunit [Desulfuromonas acetexigens]	36854	71728	1050	1050	59	59	80.4	638	8.07			MILDGKCPTGPIEKSWDKHRFEMKLVNPANKRKYKILMVGTGLAGGAGAASLGELGYNVHAFCYQDSARRAHSIAAQGGINAAKNYPNDGDSIYRLFYDTIKGGDFRAREADVWRLAQVSNNIIDQCVAQGVPFARDYAGYLDNRSFGGAQVSRTFYARGQTGQQLLLGAYSALCRQVKAKTVTMHPRTEMLDLVVVDGVAKGITVRNLTTGQIESHWGDAVVLATGGYVNVFYLSTNAMGCSVTAAWKAAKKGAYMANPCYTQIHPTCIPQHGEHQSKLTLMSESLRNDGRCWVPKKKEDCEKPASSIPEEDRDYYLERKYPSFGNLAPRDIASRAAKEQCDDDRGVGPGKRGVYLDFADSINRLGQSTIAARYGNLFEMYEKITDENGYKQPMRIYP…	23308	10373	1	1	1	533.284	1064.55	2	1064.55	0.0002	0	44.54	0.00013	K	LTLMSESLR	N	Oxidation (M)	0.000300000.0			RFS1002200056_DS_K1.15642.15642.2 File:~RFS1002200056_DS_K1.raw~, NativeID:~controllerType=0 controllerNumber=1 scan=15642~
1	1	TRO79507.1	fumarate reductase/succinate dehydrogenase flavoprotein subunit [Desulfuromonas acetexigens]	36854	71728	1050	1050	59	59	80.4	638	8.07			MILDGKCPTGPIEKSWDKHRFEMKLVNPANKRKYKILMVGTGLAGGAGAASLGELGYNVHAFCYQDSARRAHSIAAQGGINAAKNYPNDGDSIYRLFYDTIKGGDFRAREADVWRLAQVSNNIIDQCVAQGVPFARDYAGYLDNRSFGGAQVSRTFYARGQTGQQLLLGAYSALCRQVKAKTVTMHPRTEMLDLVVVDGVAKGITVRNLTTGQIESHWGDAVVLATGGYVNVFYLSTNAMGCSVTAAWKAAKKGAYMANPCYTQIHPTCIPQHGEHQSKLTLMSESLRNDGRCWVPKKKEDCEKPASSIPEEDRDYYLERKYPSFGNLAPRDIASRAAKEQCDDDRGVGPGKRGVYLDFADSINRLGQSTIAARYGNLFEMYEKITDENGYKQPMRIYP…	23309	120311	1	1	1	533.285	1064.56	2	1064.55	0.0019	0	30.76	0.0028	K	LTLMSESLR	N	Oxidation (M)	0.000300000.0			RFS1002200056_DS_K2.19075.19075.2 File:~RFS1002200056_DS_K2.raw~, NativeID:~controllerType=0 controllerNumber=1 scan=19075~
1	1	TRO79507.1	fumarate reductase/succinate dehydrogenase flavoprotein subunit [Desulfuromonas acetexigens]	36854	71728	1050	1050	59	59	80.4	638	8.07			MILDGKCPTGPIEKSWDKHRFEMKLVNPANKRKYKILMVGTGLAGGAGAASLGELGYNVHAFCYQDSARRAHSIAAQGGINAAKNYPNDGDSIYRLFYDTIKGGDFRAREADVWRLAQVSNNIIDQCVAQGVPFARDYAGYLDNRSFGGAQVSRTFYARGQTGQQLLLGAYSALCRQVKAKTVTMHPRTEMLDLVVVDGVAKGITVRNLTTGQIESHWGDAVVLATGGYVNVFYLSTNAMGCSVTAAWKAAKKGAYMANPCYTQIHPTCIPQHGEHQSKLTLMSESLRNDGRCWVPKKKEDCEKPASSIPEEDRDYYLERKYPSFGNLAPRDIASRAAKEQCDDDRGVGPGKRGVYLDFADSINRLGQSTIAARYGNLFEMYEKITDENGYKQPMRIYP…	23310	155227	1	1	1	533.285	1064.56	2	1064.55	0.0021	0	22.11	0.021	K	LTLMSESLR	N	Oxidation (M)	0.000300000.0			RFS1002200056_DS_K5.18815.18815.2 File:~RFS1002200056_DS_K5.raw~, NativeID:~controllerType=0 controllerNumber=1 scan=18815~
1	1	TRO79507.1	fumarate reductase/succinate dehydrogenase flavoprotein subunit [Desulfuromonas acetexigens]	36854	71728	1050	1050	59	59	80.4	638	8.07			MILDGKCPTGPIEKSWDKHRFEMKLVNPANKRKYKILMVGTGLAGGAGAASLGELGYNVHAFCYQDSARRAHSIAAQGGINAAKNYPNDGDSIYRLFYDTIKGGDFRAREADVWRLAQVSNNIIDQCVAQGVPFARDYAGYLDNRSFGGAQVSRTFYARGQTGQQLLLGAYSALCRQVKAKTVTMHPRTEMLDLVVVDGVAKGITVRNLTTGQIESHWGDAVVLATGGYVNVFYLSTNAMGCSVTAAWKAAKKGAYMANPCYTQIHPTCIPQHGEHQSKLTLMSESLRNDGRCWVPKKKEDCEKPASSIPEEDRDYYLERKYPSFGNLAPRDIASRAAKEQCDDDRGVGPGKRGVYLDFADSINRLGQSTIAARYGNLFEMYEKITDENGYKQPMRIYP…	23311	86282	1	1	1	533.285	1064.56	2	1064.55	0.0023	0	21.64	0.023	K	LTLMSESLR	N	Oxidation (M)	0.000300000.0			RFS1002200056_DS_K3.19954.19954.2 File:~RFS1002200056_DS_K3.raw~, NativeID:~controllerType=0 controllerNumber=1 scan=19954~
1	1	TRO79507.1	fumarate reductase/succinate dehydrogenase flavoprotein subunit [Desulfuromonas acetexigens]	36854	71728	1050	1050	59	59	80.4	638	8.07			MILDGKCPTGPIEKSWDKHRFEMKLVNPANKRKYKILMVGTGLAGGAGAASLGELGYNVHAFCYQDSARRAHSIAAQGGINAAKNYPNDGDSIYRLFYDTIKGGDFRAREADVWRLAQVSNNIIDQCVAQGVPFARDYAGYLDNRSFGGAQVSRTFYARGQTGQQLLLGAYSALCRQVKAKTVTMHPRTEMLDLVVVDGVAKGITVRNLTTGQIESHWGDAVVLATGGYVNVFYLSTNAMGCSVTAAWKAAKKGAYMANPCYTQIHPTCIPQHGEHQSKLTLMSESLRNDGRCWVPKKKEDCEKPASSIPEEDRDYYLERKYPSFGNLAPRDIASRAAKEQCDDDRGVGPGKRGVYLDFADSINRLGQSTIAARYGNLFEMYEKITDENGYKQPMRIYP…	23313	119920	1	1	1	533.285	1064.56	2	1064.55	0.0027	0	30.66	0.0028	K	LTLMSESLR	N	Oxidation (M)	0.000300000.0			RFS1002200056_DS_K2.18623.18623.2 File:~RFS1002200056_DS_K2.raw~, NativeID:~controllerType=0 controllerNumber=1 scan=18623~
1	1	TRO79507.1	fumarate reductase/succinate dehydrogenase flavoprotein subunit [Desulfuromonas acetexigens]	36854	71728	1050	1050	59	59	80.4	638	8.07			MILDGKCPTGPIEKSWDKHRFEMKLVNPANKRKYKILMVGTGLAGGAGAASLGELGYNVHAFCYQDSARRAHSIAAQGGINAAKNYPNDGDSIYRLFYDTIKGGDFRAREADVWRLAQVSNNIIDQCVAQGVPFARDYAGYLDNRSFGGAQVSRTFYARGQTGQQLLLGAYSALCRQVKAKTVTMHPRTEMLDLVVVDGVAKGITVRNLTTGQIESHWGDAVVLATGGYVNVFYLSTNAMGCSVTAAWKAAKKGAYMANPCYTQIHPTCIPQHGEHQSKLTLMSESLRNDGRCWVPKKKEDCEKPASSIPEEDRDYYLERKYPSFGNLAPRDIASRAAKEQCDDDRGVGPGKRGVYLDFADSINRLGQSTIAARYGNLFEMYEKITDENGYKQPMRIYP…	23314	83750	1	1	1	533.285	1064.56	2	1064.55	0.0028	0	33.09	0.0016	K	LTLMSESLR	N	Oxidation (M)	0.000300000.0			RFS1002200056_DS_K3.17213.17213.2 File:~RFS1002200056_DS_K3.raw~, NativeID:~controllerType=0 controllerNumber=1 scan=17213~
1	1	TRO79507.1	fumarate reductase/succinate dehydrogenase flavoprotein subunit [Desulfuromonas acetexigens]	36854	71728	1050	1050	59	59	80.4	638	8.07			MILDGKCPTGPIEKSWDKHRFEMKLVNPANKRKYKILMVGTGLAGGAGAASLGELGYNVHAFCYQDSARRAHSIAAQGGINAAKNYPNDGDSIYRLFYDTIKGGDFRAREADVWRLAQVSNNIIDQCVAQGVPFARDYAGYLDNRSFGGAQVSRTFYARGQTGQQLLLGAYSALCRQVKAKTVTMHPRTEMLDLVVVDGVAKGITVRNLTTGQIESHWGDAVVLATGGYVNVFYLSTNAMGCSVTAAWKAAKKGAYMANPCYTQIHPTCIPQHGEHQSKLTLMSESLRNDGRCWVPKKKEDCEKPASSIPEEDRDYYLERKYPSFGNLAPRDIASRAAKEQCDDDRGVGPGKRGVYLDFADSINRLGQSTIAARYGNLFEMYEKITDENGYKQPMRIYP…	23315	13644	1	1	1	533.286	1064.56	2	1064.55	0.0039	0	43.31	0.00015	K	LTLMSESLR	N	Oxidation (M)	0.000300000.0			RFS1002200056_DS_K1.19312.19312.2 File:~RFS1002200056_DS_K1.raw~, NativeID:~controllerType=0 controllerNumber=1 scan=19312~
1	1	TRO79507.1	fumarate reductase/succinate dehydrogenase flavoprotein subunit [Desulfuromonas acetexigens]	36854	71728	1050	1050	59	59	80.4	638	8.07			MILDGKCPTGPIEKSWDKHRFEMKLVNPANKRKYKILMVGTGLAGGAGAASLGELGYNVHAFCYQDSARRAHSIAAQGGINAAKNYPNDGDSIYRLFYDTIKGGDFRAREADVWRLAQVSNNIIDQCVAQGVPFARDYAGYLDNRSFGGAQVSRTFYARGQTGQQLLLGAYSALCRQVKAKTVTMHPRTEMLDLVVVDGVAKGITVRNLTTGQIESHWGDAVVLATGGYVNVFYLSTNAMGCSVTAAWKAAKKGAYMANPCYTQIHPTCIPQHGEHQSKLTLMSESLRNDGRCWVPKKKEDCEKPASSIPEEDRDYYLERKYPSFGNLAPRDIASRAAKEQCDDDRGVGPGKRGVYLDFADSINRLGQSTIAARYGNLFEMYEKITDENGYKQPMRIYP…	23316	116375	1	1	1	533.287	1064.56	2	1064.55	0.0049	0	43.11	0.00017	K	LTLMSESLR	N	Oxidation (M)	0.000300000.0			RFS1002200056_DS_K2.14683.14683.2 File:~RFS1002200056_DS_K2.raw~, NativeID:~controllerType=0 controllerNumber=1 scan=14683~
1	1	TRO79507.1	fumarate reductase/succinate dehydrogenase flavoprotein subunit [Desulfuromonas acetexigens]	36854	71728	1050	1050	59	59	80.4	638	8.07			MILDGKCPTGPIEKSWDKHRFEMKLVNPANKRKYKILMVGTGLAGGAGAASLGELGYNVHAFCYQDSARRAHSIAAQGGINAAKNYPNDGDSIYRLFYDTIKGGDFRAREADVWRLAQVSNNIIDQCVAQGVPFARDYAGYLDNRSFGGAQVSRTFYARGQTGQQLLLGAYSALCRQVKAKTVTMHPRTEMLDLVVVDGVAKGITVRNLTTGQIESHWGDAVVLATGGYVNVFYLSTNAMGCSVTAAWKAAKKGAYMANPCYTQIHPTCIPQHGEHQSKLTLMSESLRNDGRCWVPKKKEDCEKPASSIPEEDRDYYLERKYPSFGNLAPRDIASRAAKEQCDDDRGVGPGKRGVYLDFADSINRLGQSTIAARYGNLFEMYEKITDENGYKQPMRIYP…	23319	103927	1	1	1	533.289	1064.56	2	1064.55	0.0096	0	21.52	0.026	K	LTLMSESLR	N	Oxidation (M)	0.000300000.0			RFS1002200056_DS_K3.38596.38596.2 File:~RFS1002200056_DS_K3.raw~, NativeID:~controllerType=0 controllerNumber=1 scan=38596~
1	1	TRO79507.1	fumarate reductase/succinate dehydrogenase flavoprotein subunit [Desulfuromonas acetexigens]	36854	71728	1050	1050	59	59	80.4	638	8.07			MILDGKCPTGPIEKSWDKHRFEMKLVNPANKRKYKILMVGTGLAGGAGAASLGELGYNVHAFCYQDSARRAHSIAAQGGINAAKNYPNDGDSIYRLFYDTIKGGDFRAREADVWRLAQVSNNIIDQCVAQGVPFARDYAGYLDNRSFGGAQVSRTFYARGQTGQQLLLGAYSALCRQVKAKTVTMHPRTEMLDLVVVDGVAKGITVRNLTTGQIESHWGDAVVLATGGYVNVFYLSTNAMGCSVTAAWKAAKKGAYMANPCYTQIHPTCIPQHGEHQSKLTLMSESLRNDGRCWVPKKKEDCEKPASSIPEEDRDYYLERKYPSFGNLAPRDIASRAAKEQCDDDRGVGPGKRGVYLDFADSINRLGQSTIAARYGNLFEMYEKITDENGYKQPMRIYP…	23383	154849	1	1	1	533.784	1065.55	2	1064.55	0.9995	0	30.53	0.0022	K	LTLMSESLR	N	Oxidation (M)	0.000300000.0			RFS1002200056_DS_K5.18287.18287.2 File:~RFS1002200056_DS_K5.raw~, NativeID:~controllerType=0 controllerNumber=1 scan=18287~
1	1	TRO79507.1	fumarate reductase/succinate dehydrogenase flavoprotein subunit [Desulfuromonas acetexigens]	36854	71728	1050	1050	59	59	80.4	638	8.07			MILDGKCPTGPIEKSWDKHRFEMKLVNPANKRKYKILMVGTGLAGGAGAASLGELGYNVHAFCYQDSARRAHSIAAQGGINAAKNYPNDGDSIYRLFYDTIKGGDFRAREADVWRLAQVSNNIIDQCVAQGVPFARDYAGYLDNRSFGGAQVSRTFYARGQTGQQLLLGAYSALCRQVKAKTVTMHPRTEMLDLVVVDGVAKGITVRNLTTGQIESHWGDAVVLATGGYVNVFYLSTNAMGCSVTAAWKAAKKGAYMANPCYTQIHPTCIPQHGEHQSKLTLMSESLRNDGRCWVPKKKEDCEKPASSIPEEDRDYYLERKYPSFGNLAPRDIASRAAKEQCDDDRGVGPGKRGVYLDFADSINRLGQSTIAARYGNLFEMYEKITDENGYKQPMRIYP…	23389	119085	1	1	1	533.786	1065.56	2	1064.55	1.0039	0	27.61	0.0054	K	LTLMSESLR	N	Oxidation (M)	0.000300000.0			RFS1002200056_DS_K2.17723.17723.2 File:~RFS1002200056_DS_K2.raw~, NativeID:~controllerType=0 controllerNumber=1 scan=17723~
1	1	TRO79507.1	fumarate reductase/succinate dehydrogenase flavoprotein subunit [Desulfuromonas acetexigens]	36854	71728	1050	1050	59	59	80.4	638	8.07			MILDGKCPTGPIEKSWDKHRFEMKLVNPANKRKYKILMVGTGLAGGAGAASLGELGYNVHAFCYQDSARRAHSIAAQGGINAAKNYPNDGDSIYRLFYDTIKGGDFRAREADVWRLAQVSNNIIDQCVAQGVPFARDYAGYLDNRSFGGAQVSRTFYARGQTGQQLLLGAYSALCRQVKAKTVTMHPRTEMLDLVVVDGVAKGITVRNLTTGQIESHWGDAVVLATGGYVNVFYLSTNAMGCSVTAAWKAAKKGAYMANPCYTQIHPTCIPQHGEHQSKLTLMSESLRNDGRCWVPKKKEDCEKPASSIPEEDRDYYLERKYPSFGNLAPRDIASRAAKEQCDDDRGVGPGKRGVYLDFADSINRLGQSTIAARYGNLFEMYEKITDENGYKQPMRIYP…	24594	269	1	1	1	360.151	1077.43	3	1077.43	-0.0002	0	51.44	7.2e-06	R	EESCGGHFR	I					RFS1002200056_DS_K1.3517.3517.3 File:~RFS1002200056_DS_K1.raw~, NativeID:~controllerType=0 controllerNumber=1 scan=3517~
1	1	TRO79507.1	fumarate reductase/succinate dehydrogenase flavoprotein subunit [Desulfuromonas acetexigens]	36854	71728	1050	1050	59	59	80.4	638	8.07			MILDGKCPTGPIEKSWDKHRFEMKLVNPANKRKYKILMVGTGLAGGAGAASLGELGYNVHAFCYQDSARRAHSIAAQGGINAAKNYPNDGDSIYRLFYDTIKGGDFRAREADVWRLAQVSNNIIDQCVAQGVPFARDYAGYLDNRSFGGAQVSRTFYARGQTGQQLLLGAYSALCRQVKAKTVTMHPRTEMLDLVVVDGVAKGITVRNLTTGQIESHWGDAVVLATGGYVNVFYLSTNAMGCSVTAAWKAAKKGAYMANPCYTQIHPTCIPQHGEHQSKLTLMSESLRNDGRCWVPKKKEDCEKPASSIPEEDRDYYLERKYPSFGNLAPRDIASRAAKEQCDDDRGVGPGKRGVYLDFADSINRLGQSTIAARYGNLFEMYEKITDENGYKQPMRIYP…	24595	106647	1	1	1	360.151	1077.43	3	1077.43	0.0002	0	56.12	2.4e-06	R	EESCGGHFR	I					RFS1002200056_DS_K2.3558.3558.3 File:~RFS1002200056_DS_K2.raw~, NativeID:~controllerType=0 controllerNumber=1 scan=3558~
1	1	TRO79507.1	fumarate reductase/succinate dehydrogenase flavoprotein subunit [Desulfuromonas acetexigens]	36854	71728	1050	1050	59	59	80.4	638	8.07			MILDGKCPTGPIEKSWDKHRFEMKLVNPANKRKYKILMVGTGLAGGAGAASLGELGYNVHAFCYQDSARRAHSIAAQGGINAAKNYPNDGDSIYRLFYDTIKGGDFRAREADVWRLAQVSNNIIDQCVAQGVPFARDYAGYLDNRSFGGAQVSRTFYARGQTGQQLLLGAYSALCRQVKAKTVTMHPRTEMLDLVVVDGVAKGITVRNLTTGQIESHWGDAVVLATGGYVNVFYLSTNAMGCSVTAAWKAAKKGAYMANPCYTQIHPTCIPQHGEHQSKLTLMSESLRNDGRCWVPKKKEDCEKPASSIPEEDRDYYLERKYPSFGNLAPRDIASRAAKEQCDDDRGVGPGKRGVYLDFADSINRLGQSTIAARYGNLFEMYEKITDENGYKQPMRIYP…	24596	71676	1	1	1	360.151	1077.43	3	1077.43	0.0003	0	38.99	0.00013	R	EESCGGHFR	I					RFS1002200056_DS_K3.3682.3682.3 File:~RFS1002200056_DS_K3.raw~, NativeID:~controllerType=0 controllerNumber=1 scan=3682~
1	1	TRO79507.1	fumarate reductase/succinate dehydrogenase flavoprotein subunit [Desulfuromonas acetexigens]	36854	71728	1050	1050	59	59	80.4	638	8.07			MILDGKCPTGPIEKSWDKHRFEMKLVNPANKRKYKILMVGTGLAGGAGAASLGELGYNVHAFCYQDSARRAHSIAAQGGINAAKNYPNDGDSIYRLFYDTIKGGDFRAREADVWRLAQVSNNIIDQCVAQGVPFARDYAGYLDNRSFGGAQVSRTFYARGQTGQQLLLGAYSALCRQVKAKTVTMHPRTEMLDLVVVDGVAKGITVRNLTTGQIESHWGDAVVLATGGYVNVFYLSTNAMGCSVTAAWKAAKKGAYMANPCYTQIHPTCIPQHGEHQSKLTLMSESLRNDGRCWVPKKKEDCEKPASSIPEEDRDYYLERKYPSFGNLAPRDIASRAAKEQCDDDRGVGPGKRGVYLDFADSINRLGQSTIAARYGNLFEMYEKITDENGYKQPMRIYP…	24597	35737	1	1	1	360.151	1077.43	3	1077.43	0.0006	0	34.3	0.00037	R	EESCGGHFR	I					RFS1002200056_DS_K4.3703.3703.3 File:~RFS1002200056_DS_K4.raw~, NativeID:~controllerType=0 controllerNumber=1 scan=3703~
1	1	TRO79507.1	fumarate reductase/succinate dehydrogenase flavoprotein subunit [Desulfuromonas acetexigens]	36854	71728	1050	1050	59	59	80.4	638	8.07			MILDGKCPTGPIEKSWDKHRFEMKLVNPANKRKYKILMVGTGLAGGAGAASLGELGYNVHAFCYQDSARRAHSIAAQGGINAAKNYPNDGDSIYRLFYDTIKGGDFRAREADVWRLAQVSNNIIDQCVAQGVPFARDYAGYLDNRSFGGAQVSRTFYARGQTGQQLLLGAYSALCRQVKAKTVTMHPRTEMLDLVVVDGVAKGITVRNLTTGQIESHWGDAVVLATGGYVNVFYLSTNAMGCSVTAAWKAAKKGAYMANPCYTQIHPTCIPQHGEHQSKLTLMSESLRNDGRCWVPKKKEDCEKPASSIPEEDRDYYLERKYPSFGNLAPRDIASRAAKEQCDDDRGVGPGKRGVYLDFADSINRLGQSTIAARYGNLFEMYEKITDENGYKQPMRIYP…	24598	282	1	1	1	539.723	1077.43	2	1077.43	0.0012	0	20.97	0.008	R	EESCGGHFR	I					RFS1002200056_DS_K1.3530.3530.2 File:~RFS1002200056_DS_K1.raw~, NativeID:~controllerType=0 controllerNumber=1 scan=3530~
1	1	TRO79507.1	fumarate reductase/succinate dehydrogenase flavoprotein subunit [Desulfuromonas acetexigens]	36854	71728	1050	1050	59	59	80.4	638	8.07			MILDGKCPTGPIEKSWDKHRFEMKLVNPANKRKYKILMVGTGLAGGAGAASLGELGYNVHAFCYQDSARRAHSIAAQGGINAAKNYPNDGDSIYRLFYDTIKGGDFRAREADVWRLAQVSNNIIDQCVAQGVPFARDYAGYLDNRSFGGAQVSRTFYARGQTGQQLLLGAYSALCRQVKAKTVTMHPRTEMLDLVVVDGVAKGITVRNLTTGQIESHWGDAVVLATGGYVNVFYLSTNAMGCSVTAAWKAAKKGAYMANPCYTQIHPTCIPQHGEHQSKLTLMSESLRNDGRCWVPKKKEDCEKPASSIPEEDRDYYLERKYPSFGNLAPRDIASRAAKEQCDDDRGVGPGKRGVYLDFADSINRLGQSTIAARYGNLFEMYEKITDENGYKQPMRIYP…	25193	116422	1	1	1	362.201	1083.58	3	1083.58	-0.0006	0	30.25	0.0025	K	FENVHLAVR	S					RFS1002200056_DS_K2.14736.14736.3 File:~RFS1002200056_DS_K2.raw~, NativeID:~controllerType=0 controllerNumber=1 scan=14736~
1	1	TRO79507.1	fumarate reductase/succinate dehydrogenase flavoprotein subunit [Desulfuromonas acetexigens]	36854	71728	1050	1050	59	59	80.4	638	8.07			MILDGKCPTGPIEKSWDKHRFEMKLVNPANKRKYKILMVGTGLAGGAGAASLGELGYNVHAFCYQDSARRAHSIAAQGGINAAKNYPNDGDSIYRLFYDTIKGGDFRAREADVWRLAQVSNNIIDQCVAQGVPFARDYAGYLDNRSFGGAQVSRTFYARGQTGQQLLLGAYSALCRQVKAKTVTMHPRTEMLDLVVVDGVAKGITVRNLTTGQIESHWGDAVVLATGGYVNVFYLSTNAMGCSVTAAWKAAKKGAYMANPCYTQIHPTCIPQHGEHQSKLTLMSESLRNDGRCWVPKKKEDCEKPASSIPEEDRDYYLERKYPSFGNLAPRDIASRAAKEQCDDDRGVGPGKRGVYLDFADSINRLGQSTIAARYGNLFEMYEKITDENGYKQPMRIYP…	25194	8580	1	1	1	362.201	1083.58	3	1083.58	-0.0005	0	32.33	0.0015	K	FENVHLAVR	S					RFS1002200056_DS_K1.13575.13575.3 File:~RFS1002200056_DS_K1.raw~, NativeID:~controllerType=0 controllerNumber=1 scan=13575~
1	1	TRO79507.1	fumarate reductase/succinate dehydrogenase flavoprotein subunit [Desulfuromonas acetexigens]	36854	71728	1050	1050	59	59	80.4	638	8.07			MILDGKCPTGPIEKSWDKHRFEMKLVNPANKRKYKILMVGTGLAGGAGAASLGELGYNVHAFCYQDSARRAHSIAAQGGINAAKNYPNDGDSIYRLFYDTIKGGDFRAREADVWRLAQVSNNIIDQCVAQGVPFARDYAGYLDNRSFGGAQVSRTFYARGQTGQQLLLGAYSALCRQVKAKTVTMHPRTEMLDLVVVDGVAKGITVRNLTTGQIESHWGDAVVLATGGYVNVFYLSTNAMGCSVTAAWKAAKKGAYMANPCYTQIHPTCIPQHGEHQSKLTLMSESLRNDGRCWVPKKKEDCEKPASSIPEEDRDYYLERKYPSFGNLAPRDIASRAAKEQCDDDRGVGPGKRGVYLDFADSINRLGQSTIAARYGNLFEMYEKITDENGYKQPMRIYP…	25195	45461	1	1	1	362.201	1083.58	3	1083.58	-0.0001	0	32.38	0.0014	K	FENVHLAVR	S					RFS1002200056_DS_K4.14674.14674.3 File:~RFS1002200056_DS_K4.raw~, NativeID:~controllerType=0 controllerNumber=1 scan=14674~
1	1	TRO79507.1	fumarate reductase/succinate dehydrogenase flavoprotein subunit [Desulfuromonas acetexigens]	36854	71728	1050	1050	59	59	80.4	638	8.07			MILDGKCPTGPIEKSWDKHRFEMKLVNPANKRKYKILMVGTGLAGGAGAASLGELGYNVHAFCYQDSARRAHSIAAQGGINAAKNYPNDGDSIYRLFYDTIKGGDFRAREADVWRLAQVSNNIIDQCVAQGVPFARDYAGYLDNRSFGGAQVSRTFYARGQTGQQLLLGAYSALCRQVKAKTVTMHPRTEMLDLVVVDGVAKGITVRNLTTGQIESHWGDAVVLATGGYVNVFYLSTNAMGCSVTAAWKAAKKGAYMANPCYTQIHPTCIPQHGEHQSKLTLMSESLRNDGRCWVPKKKEDCEKPASSIPEEDRDYYLERKYPSFGNLAPRDIASRAAKEQCDDDRGVGPGKRGVYLDFADSINRLGQSTIAARYGNLFEMYEKITDENGYKQPMRIYP…	25196	115526	1	1	1	542.798	1083.58	2	1083.58	0	0	59.44	2.8e-06	K	FENVHLAVR	S					RFS1002200056_DS_K2.13721.13721.2 File:~RFS1002200056_DS_K2.raw~, NativeID:~controllerType=0 controllerNumber=1 scan=13721~
1	1	TRO79507.1	fumarate reductase/succinate dehydrogenase flavoprotein subunit [Desulfuromonas acetexigens]	36854	71728	1050	1050	59	59	80.4	638	8.07			MILDGKCPTGPIEKSWDKHRFEMKLVNPANKRKYKILMVGTGLAGGAGAASLGELGYNVHAFCYQDSARRAHSIAAQGGINAAKNYPNDGDSIYRLFYDTIKGGDFRAREADVWRLAQVSNNIIDQCVAQGVPFARDYAGYLDNRSFGGAQVSRTFYARGQTGQQLLLGAYSALCRQVKAKTVTMHPRTEMLDLVVVDGVAKGITVRNLTTGQIESHWGDAVVLATGGYVNVFYLSTNAMGCSVTAAWKAAKKGAYMANPCYTQIHPTCIPQHGEHQSKLTLMSESLRNDGRCWVPKKKEDCEKPASSIPEEDRDYYLERKYPSFGNLAPRDIASRAAKEQCDDDRGVGPGKRGVYLDFADSINRLGQSTIAARYGNLFEMYEKITDENGYKQPMRIYP…	25197	81110	1	1	1	542.799	1083.58	2	1083.58	0.0001	0	65.64	6.7e-07	K	FENVHLAVR	S					RFS1002200056_DS_K3.14300.14300.2 File:~RFS1002200056_DS_K3.raw~, NativeID:~controllerType=0 controllerNumber=1 scan=14300~
1	1	TRO79507.1	fumarate reductase/succinate dehydrogenase flavoprotein subunit [Desulfuromonas acetexigens]	36854	71728	1050	1050	59	59	80.4	638	8.07			MILDGKCPTGPIEKSWDKHRFEMKLVNPANKRKYKILMVGTGLAGGAGAASLGELGYNVHAFCYQDSARRAHSIAAQGGINAAKNYPNDGDSIYRLFYDTIKGGDFRAREADVWRLAQVSNNIIDQCVAQGVPFARDYAGYLDNRSFGGAQVSRTFYARGQTGQQLLLGAYSALCRQVKAKTVTMHPRTEMLDLVVVDGVAKGITVRNLTTGQIESHWGDAVVLATGGYVNVFYLSTNAMGCSVTAAWKAAKKGAYMANPCYTQIHPTCIPQHGEHQSKLTLMSESLRNDGRCWVPKKKEDCEKPASSIPEEDRDYYLERKYPSFGNLAPRDIASRAAKEQCDDDRGVGPGKRGVYLDFADSINRLGQSTIAARYGNLFEMYEKITDENGYKQPMRIYP…	25198	115516	1	1	1	362.202	1083.58	3	1083.58	0.0004	0	32.35	0.0014	K	FENVHLAVR	S					RFS1002200056_DS_K2.13710.13710.3 File:~RFS1002200056_DS_K2.raw~, NativeID:~controllerType=0 controllerNumber=1 scan=13710~
1	1	TRO79507.1	fumarate reductase/succinate dehydrogenase flavoprotein subunit [Desulfuromonas acetexigens]	36854	71728	1050	1050	59	59	80.4	638	8.07			MILDGKCPTGPIEKSWDKHRFEMKLVNPANKRKYKILMVGTGLAGGAGAASLGELGYNVHAFCYQDSARRAHSIAAQGGINAAKNYPNDGDSIYRLFYDTIKGGDFRAREADVWRLAQVSNNIIDQCVAQGVPFARDYAGYLDNRSFGGAQVSRTFYARGQTGQQLLLGAYSALCRQVKAKTVTMHPRTEMLDLVVVDGVAKGITVRNLTTGQIESHWGDAVVLATGGYVNVFYLSTNAMGCSVTAAWKAAKKGAYMANPCYTQIHPTCIPQHGEHQSKLTLMSESLRNDGRCWVPKKKEDCEKPASSIPEEDRDYYLERKYPSFGNLAPRDIASRAAKEQCDDDRGVGPGKRGVYLDFADSINRLGQSTIAARYGNLFEMYEKITDENGYKQPMRIYP…	25199	45474	1	1	1	542.799	1083.58	2	1083.58	0.0007	0	65.11	7.9e-07	K	FENVHLAVR	S					RFS1002200056_DS_K4.14688.14688.2 File:~RFS1002200056_DS_K4.raw~, NativeID:~controllerType=0 controllerNumber=1 scan=14688~
1	1	TRO79507.1	fumarate reductase/succinate dehydrogenase flavoprotein subunit [Desulfuromonas acetexigens]	36854	71728	1050	1050	59	59	80.4	638	8.07			MILDGKCPTGPIEKSWDKHRFEMKLVNPANKRKYKILMVGTGLAGGAGAASLGELGYNVHAFCYQDSARRAHSIAAQGGINAAKNYPNDGDSIYRLFYDTIKGGDFRAREADVWRLAQVSNNIIDQCVAQGVPFARDYAGYLDNRSFGGAQVSRTFYARGQTGQQLLLGAYSALCRQVKAKTVTMHPRTEMLDLVVVDGVAKGITVRNLTTGQIESHWGDAVVLATGGYVNVFYLSTNAMGCSVTAAWKAAKKGAYMANPCYTQIHPTCIPQHGEHQSKLTLMSESLRNDGRCWVPKKKEDCEKPASSIPEEDRDYYLERKYPSFGNLAPRDIASRAAKEQCDDDRGVGPGKRGVYLDFADSINRLGQSTIAARYGNLFEMYEKITDENGYKQPMRIYP…	25200	7714	1	1	1	542.799	1083.58	2	1083.58	0.0007	0	65.77	6.8e-07	K	FENVHLAVR	S					RFS1002200056_DS_K1.12597.12597.2 File:~RFS1002200056_DS_K1.raw~, NativeID:~controllerType=0 controllerNumber=1 scan=12597~
1	1	TRO79507.1	fumarate reductase/succinate dehydrogenase flavoprotein subunit [Desulfuromonas acetexigens]	36854	71728	1050	1050	59	59	80.4	638	8.07			MILDGKCPTGPIEKSWDKHRFEMKLVNPANKRKYKILMVGTGLAGGAGAASLGELGYNVHAFCYQDSARRAHSIAAQGGINAAKNYPNDGDSIYRLFYDTIKGGDFRAREADVWRLAQVSNNIIDQCVAQGVPFARDYAGYLDNRSFGGAQVSRTFYARGQTGQQLLLGAYSALCRQVKAKTVTMHPRTEMLDLVVVDGVAKGITVRNLTTGQIESHWGDAVVLATGGYVNVFYLSTNAMGCSVTAAWKAAKKGAYMANPCYTQIHPTCIPQHGEHQSKLTLMSESLRNDGRCWVPKKKEDCEKPASSIPEEDRDYYLERKYPSFGNLAPRDIASRAAKEQCDDDRGVGPGKRGVYLDFADSINRLGQSTIAARYGNLFEMYEKITDENGYKQPMRIYP…	25201	81093	1	1	1	362.202	1083.58	3	1083.58	0.0007	0	32.36	0.0015	K	FENVHLAVR	S					RFS1002200056_DS_K3.14282.14282.3 File:~RFS1002200056_DS_K3.raw~, NativeID:~controllerType=0 controllerNumber=1 scan=14282~
1	1	TRO79507.1	fumarate reductase/succinate dehydrogenase flavoprotein subunit [Desulfuromonas acetexigens]	36854	71728	1050	1050	59	59	80.4	638	8.07			MILDGKCPTGPIEKSWDKHRFEMKLVNPANKRKYKILMVGTGLAGGAGAASLGELGYNVHAFCYQDSARRAHSIAAQGGINAAKNYPNDGDSIYRLFYDTIKGGDFRAREADVWRLAQVSNNIIDQCVAQGVPFARDYAGYLDNRSFGGAQVSRTFYARGQTGQQLLLGAYSALCRQVKAKTVTMHPRTEMLDLVVVDGVAKGITVRNLTTGQIESHWGDAVVLATGGYVNVFYLSTNAMGCSVTAAWKAAKKGAYMANPCYTQIHPTCIPQHGEHQSKLTLMSESLRNDGRCWVPKKKEDCEKPASSIPEEDRDYYLERKYPSFGNLAPRDIASRAAKEQCDDDRGVGPGKRGVYLDFADSINRLGQSTIAARYGNLFEMYEKITDENGYKQPMRIYP…	25202	8001	1	1	1	362.202	1083.58	3	1083.58	0.0008	0	27.14	0.0049	K	FENVHLAVR	S					RFS1002200056_DS_K1.12932.12932.3 File:~RFS1002200056_DS_K1.raw~, NativeID:~controllerType=0 controllerNumber=1 scan=12932~
1	1	TRO79507.1	fumarate reductase/succinate dehydrogenase flavoprotein subunit [Desulfuromonas acetexigens]	36854	71728	1050	1050	59	59	80.4	638	8.07			MILDGKCPTGPIEKSWDKHRFEMKLVNPANKRKYKILMVGTGLAGGAGAASLGELGYNVHAFCYQDSARRAHSIAAQGGINAAKNYPNDGDSIYRLFYDTIKGGDFRAREADVWRLAQVSNNIIDQCVAQGVPFARDYAGYLDNRSFGGAQVSRTFYARGQTGQQLLLGAYSALCRQVKAKTVTMHPRTEMLDLVVVDGVAKGITVRNLTTGQIESHWGDAVVLATGGYVNVFYLSTNAMGCSVTAAWKAAKKGAYMANPCYTQIHPTCIPQHGEHQSKLTLMSESLRNDGRCWVPKKKEDCEKPASSIPEEDRDYYLERKYPSFGNLAPRDIASRAAKEQCDDDRGVGPGKRGVYLDFADSINRLGQSTIAARYGNLFEMYEKITDENGYKQPMRIYP…	25203	7704	1	1	1	362.202	1083.58	3	1083.58	0.0021	0	32.25	0.0015	K	FENVHLAVR	S					RFS1002200056_DS_K1.12585.12585.3 File:~RFS1002200056_DS_K1.raw~, NativeID:~controllerType=0 controllerNumber=1 scan=12585~
1	1	TRO79507.1	fumarate reductase/succinate dehydrogenase flavoprotein subunit [Desulfuromonas acetexigens]	36854	71728	1050	1050	59	59	80.4	638	8.07			MILDGKCPTGPIEKSWDKHRFEMKLVNPANKRKYKILMVGTGLAGGAGAASLGELGYNVHAFCYQDSARRAHSIAAQGGINAAKNYPNDGDSIYRLFYDTIKGGDFRAREADVWRLAQVSNNIIDQCVAQGVPFARDYAGYLDNRSFGGAQVSRTFYARGQTGQQLLLGAYSALCRQVKAKTVTMHPRTEMLDLVVVDGVAKGITVRNLTTGQIESHWGDAVVLATGGYVNVFYLSTNAMGCSVTAAWKAAKKGAYMANPCYTQIHPTCIPQHGEHQSKLTLMSESLRNDGRCWVPKKKEDCEKPASSIPEEDRDYYLERKYPSFGNLAPRDIASRAAKEQCDDDRGVGPGKRGVYLDFADSINRLGQSTIAARYGNLFEMYEKITDENGYKQPMRIYP…	25300	81269	1	1	1	362.536	1084.59	3	1083.58	1.0038	0	29.91	0.0027	K	FENVHLAVR	S					RFS1002200056_DS_K3.14481.14481.3 File:~RFS1002200056_DS_K3.raw~, NativeID:~controllerType=0 controllerNumber=1 scan=14481~
1	1	TRO79507.1	fumarate reductase/succinate dehydrogenase flavoprotein subunit [Desulfuromonas acetexigens]	36854	71728	1050	1050	59	59	80.4	638	8.07			MILDGKCPTGPIEKSWDKHRFEMKLVNPANKRKYKILMVGTGLAGGAGAASLGELGYNVHAFCYQDSARRAHSIAAQGGINAAKNYPNDGDSIYRLFYDTIKGGDFRAREADVWRLAQVSNNIIDQCVAQGVPFARDYAGYLDNRSFGGAQVSRTFYARGQTGQQLLLGAYSALCRQVKAKTVTMHPRTEMLDLVVVDGVAKGITVRNLTTGQIESHWGDAVVLATGGYVNVFYLSTNAMGCSVTAAWKAAKKGAYMANPCYTQIHPTCIPQHGEHQSKLTLMSESLRNDGRCWVPKKKEDCEKPASSIPEEDRDYYLERKYPSFGNLAPRDIASRAAKEQCDDDRGVGPGKRGVYLDFADSINRLGQSTIAARYGNLFEMYEKITDENGYKQPMRIYP…	25381	51076	1	1	1	543.746	1085.48	2	1085.48	-0.0005	0	33.9	0.00041	R	DYAGYLDNR	S					RFS1002200056_DS_K4.20870.20870.2 File:~RFS1002200056_DS_K4.raw~, NativeID:~controllerType=0 controllerNumber=1 scan=20870~
1	1	TRO79507.1	fumarate reductase/succinate dehydrogenase flavoprotein subunit [Desulfuromonas acetexigens]	36854	71728	1050	1050	59	59	80.4	638	8.07			MILDGKCPTGPIEKSWDKHRFEMKLVNPANKRKYKILMVGTGLAGGAGAASLGELGYNVHAFCYQDSARRAHSIAAQGGINAAKNYPNDGDSIYRLFYDTIKGGDFRAREADVWRLAQVSNNIIDQCVAQGVPFARDYAGYLDNRSFGGAQVSRTFYARGQTGQQLLLGAYSALCRQVKAKTVTMHPRTEMLDLVVVDGVAKGITVRNLTTGQIESHWGDAVVLATGGYVNVFYLSTNAMGCSVTAAWKAAKKGAYMANPCYTQIHPTCIPQHGEHQSKLTLMSESLRNDGRCWVPKKKEDCEKPASSIPEEDRDYYLERKYPSFGNLAPRDIASRAAKEQCDDDRGVGPGKRGVYLDFADSINRLGQSTIAARYGNLFEMYEKITDENGYKQPMRIYP…	25382	13046	1	1	1	543.746	1085.48	2	1085.48	0.0001	0	38.38	0.00015	R	DYAGYLDNR	S					RFS1002200056_DS_K1.18671.18671.2 File:~RFS1002200056_DS_K1.raw~, NativeID:~controllerType=0 controllerNumber=1 scan=18671~
1	1	TRO79507.1	fumarate reductase/succinate dehydrogenase flavoprotein subunit [Desulfuromonas acetexigens]	36854	71728	1050	1050	59	59	80.4	638	8.07			MILDGKCPTGPIEKSWDKHRFEMKLVNPANKRKYKILMVGTGLAGGAGAASLGELGYNVHAFCYQDSARRAHSIAAQGGINAAKNYPNDGDSIYRLFYDTIKGGDFRAREADVWRLAQVSNNIIDQCVAQGVPFARDYAGYLDNRSFGGAQVSRTFYARGQTGQQLLLGAYSALCRQVKAKTVTMHPRTEMLDLVVVDGVAKGITVRNLTTGQIESHWGDAVVLATGGYVNVFYLSTNAMGCSVTAAWKAAKKGAYMANPCYTQIHPTCIPQHGEHQSKLTLMSESLRNDGRCWVPKKKEDCEKPASSIPEEDRDYYLERKYPSFGNLAPRDIASRAAKEQCDDDRGVGPGKRGVYLDFADSINRLGQSTIAARYGNLFEMYEKITDENGYKQPMRIYP…	25383	12687	1	1	1	543.746	1085.48	2	1085.48	0.0002	0	26.72	0.0021	R	DYAGYLDNR	S					RFS1002200056_DS_K1.18280.18280.2 File:~RFS1002200056_DS_K1.raw~, NativeID:~controllerType=0 controllerNumber=1 scan=18280~
1	1	TRO79507.1	fumarate reductase/succinate dehydrogenase flavoprotein subunit [Desulfuromonas acetexigens]	36854	71728	1050	1050	59	59	80.4	638	8.07			MILDGKCPTGPIEKSWDKHRFEMKLVNPANKRKYKILMVGTGLAGGAGAASLGELGYNVHAFCYQDSARRAHSIAAQGGINAAKNYPNDGDSIYRLFYDTIKGGDFRAREADVWRLAQVSNNIIDQCVAQGVPFARDYAGYLDNRSFGGAQVSRTFYARGQTGQQLLLGAYSALCRQVKAKTVTMHPRTEMLDLVVVDGVAKGITVRNLTTGQIESHWGDAVVLATGGYVNVFYLSTNAMGCSVTAAWKAAKKGAYMANPCYTQIHPTCIPQHGEHQSKLTLMSESLRNDGRCWVPKKKEDCEKPASSIPEEDRDYYLERKYPSFGNLAPRDIASRAAKEQCDDDRGVGPGKRGVYLDFADSINRLGQSTIAARYGNLFEMYEKITDENGYKQPMRIYP…	25384	155732	1	1	1	543.746	1085.48	2	1085.48	0.0004	0	26.27	0.0024	R	DYAGYLDNR	S					RFS1002200056_DS_K5.19517.19517.2 File:~RFS1002200056_DS_K5.raw~, NativeID:~controllerType=0 controllerNumber=1 scan=19517~
1	1	TRO79507.1	fumarate reductase/succinate dehydrogenase flavoprotein subunit [Desulfuromonas acetexigens]	36854	71728	1050	1050	59	59	80.4	638	8.07			MILDGKCPTGPIEKSWDKHRFEMKLVNPANKRKYKILMVGTGLAGGAGAASLGELGYNVHAFCYQDSARRAHSIAAQGGINAAKNYPNDGDSIYRLFYDTIKGGDFRAREADVWRLAQVSNNIIDQCVAQGVPFARDYAGYLDNRSFGGAQVSRTFYARGQTGQQLLLGAYSALCRQVKAKTVTMHPRTEMLDLVVVDGVAKGITVRNLTTGQIESHWGDAVVLATGGYVNVFYLSTNAMGCSVTAAWKAAKKGAYMANPCYTQIHPTCIPQHGEHQSKLTLMSESLRNDGRCWVPKKKEDCEKPASSIPEEDRDYYLERKYPSFGNLAPRDIASRAAKEQCDDDRGVGPGKRGVYLDFADSINRLGQSTIAARYGNLFEMYEKITDENGYKQPMRIYP…	25385	121087	1	1	1	543.746	1085.48	2	1085.48	0.0004	0	22.05	0.0062	R	DYAGYLDNR	S					RFS1002200056_DS_K2.19903.19903.2 File:~RFS1002200056_DS_K2.raw~, NativeID:~controllerType=0 controllerNumber=1 scan=19903~
1	1	TRO79507.1	fumarate reductase/succinate dehydrogenase flavoprotein subunit [Desulfuromonas acetexigens]	36854	71728	1050	1050	59	59	80.4	638	8.07			MILDGKCPTGPIEKSWDKHRFEMKLVNPANKRKYKILMVGTGLAGGAGAASLGELGYNVHAFCYQDSARRAHSIAAQGGINAAKNYPNDGDSIYRLFYDTIKGGDFRAREADVWRLAQVSNNIIDQCVAQGVPFARDYAGYLDNRSFGGAQVSRTFYARGQTGQQLLLGAYSALCRQVKAKTVTMHPRTEMLDLVVVDGVAKGITVRNLTTGQIESHWGDAVVLATGGYVNVFYLSTNAMGCSVTAAWKAAKKGAYMANPCYTQIHPTCIPQHGEHQSKLTLMSESLRNDGRCWVPKKKEDCEKPASSIPEEDRDYYLERKYPSFGNLAPRDIASRAAKEQCDDDRGVGPGKRGVYLDFADSINRLGQSTIAARYGNLFEMYEKITDENGYKQPMRIYP…	25386	86277	1	1	1	543.746	1085.48	2	1085.48	0.0007	0	35.7	0.00027	R	DYAGYLDNR	S					RFS1002200056_DS_K3.19949.19949.2 File:~RFS1002200056_DS_K3.raw~, NativeID:~controllerType=0 controllerNumber=1 scan=19949~
1	1	TRO79507.1	fumarate reductase/succinate dehydrogenase flavoprotein subunit [Desulfuromonas acetexigens]	36854	71728	1050	1050	59	59	80.4	638	8.07			MILDGKCPTGPIEKSWDKHRFEMKLVNPANKRKYKILMVGTGLAGGAGAASLGELGYNVHAFCYQDSARRAHSIAAQGGINAAKNYPNDGDSIYRLFYDTIKGGDFRAREADVWRLAQVSNNIIDQCVAQGVPFARDYAGYLDNRSFGGAQVSRTFYARGQTGQQLLLGAYSALCRQVKAKTVTMHPRTEMLDLVVVDGVAKGITVRNLTTGQIESHWGDAVVLATGGYVNVFYLSTNAMGCSVTAAWKAAKKGAYMANPCYTQIHPTCIPQHGEHQSKLTLMSESLRNDGRCWVPKKKEDCEKPASSIPEEDRDYYLERKYPSFGNLAPRDIASRAAKEQCDDDRGVGPGKRGVYLDFADSINRLGQSTIAARYGNLFEMYEKITDENGYKQPMRIYP…	25387	120715	1	1	1	543.747	1085.48	2	1085.48	0.0008	0	33.91	0.00041	R	DYAGYLDNR	S					RFS1002200056_DS_K2.19511.19511.2 File:~RFS1002200056_DS_K2.raw~, NativeID:~controllerType=0 controllerNumber=1 scan=19511~
1	1	TRO79507.1	fumarate reductase/succinate dehydrogenase flavoprotein subunit [Desulfuromonas acetexigens]	36854	71728	1050	1050	59	59	80.4	638	8.07			MILDGKCPTGPIEKSWDKHRFEMKLVNPANKRKYKILMVGTGLAGGAGAASLGELGYNVHAFCYQDSARRAHSIAAQGGINAAKNYPNDGDSIYRLFYDTIKGGDFRAREADVWRLAQVSNNIIDQCVAQGVPFARDYAGYLDNRSFGGAQVSRTFYARGQTGQQLLLGAYSALCRQVKAKTVTMHPRTEMLDLVVVDGVAKGITVRNLTTGQIESHWGDAVVLATGGYVNVFYLSTNAMGCSVTAAWKAAKKGAYMANPCYTQIHPTCIPQHGEHQSKLTLMSESLRNDGRCWVPKKKEDCEKPASSIPEEDRDYYLERKYPSFGNLAPRDIASRAAKEQCDDDRGVGPGKRGVYLDFADSINRLGQSTIAARYGNLFEMYEKITDENGYKQPMRIYP…	28862	144960	1	1	1	373.211	1116.61	3	1116.61	-0.0016	1	23.61	0.0061	R	SKQSLNEALK	E					RFS1002200056_DS_K5.6302.6302.3 File:~RFS1002200056_DS_K5.raw~, NativeID:~controllerType=0 controllerNumber=1 scan=6302~
1	1	TRO79507.1	fumarate reductase/succinate dehydrogenase flavoprotein subunit [Desulfuromonas acetexigens]	36854	71728	1050	1050	59	59	80.4	638	8.07			MILDGKCPTGPIEKSWDKHRFEMKLVNPANKRKYKILMVGTGLAGGAGAASLGELGYNVHAFCYQDSARRAHSIAAQGGINAAKNYPNDGDSIYRLFYDTIKGGDFRAREADVWRLAQVSNNIIDQCVAQGVPFARDYAGYLDNRSFGGAQVSRTFYARGQTGQQLLLGAYSALCRQVKAKTVTMHPRTEMLDLVVVDGVAKGITVRNLTTGQIESHWGDAVVLATGGYVNVFYLSTNAMGCSVTAAWKAAKKGAYMANPCYTQIHPTCIPQHGEHQSKLTLMSESLRNDGRCWVPKKKEDCEKPASSIPEEDRDYYLERKYPSFGNLAPRDIASRAAKEQCDDDRGVGPGKRGVYLDFADSINRLGQSTIAARYGNLFEMYEKITDENGYKQPMRIYP…	28863	144963	1	1	1	559.314	1116.61	2	1116.61	-0.0008	1	32.3	0.0032	R	SKQSLNEALK	E					RFS1002200056_DS_K5.6305.6305.2 File:~RFS1002200056_DS_K5.raw~, NativeID:~controllerType=0 controllerNumber=1 scan=6305~
1	1	TRO79507.1	fumarate reductase/succinate dehydrogenase flavoprotein subunit [Desulfuromonas acetexigens]	36854	71728	1050	1050	59	59	80.4	638	8.07			MILDGKCPTGPIEKSWDKHRFEMKLVNPANKRKYKILMVGTGLAGGAGAASLGELGYNVHAFCYQDSARRAHSIAAQGGINAAKNYPNDGDSIYRLFYDTIKGGDFRAREADVWRLAQVSNNIIDQCVAQGVPFARDYAGYLDNRSFGGAQVSRTFYARGQTGQQLLLGAYSALCRQVKAKTVTMHPRTEMLDLVVVDGVAKGITVRNLTTGQIESHWGDAVVLATGGYVNVFYLSTNAMGCSVTAAWKAAKKGAYMANPCYTQIHPTCIPQHGEHQSKLTLMSESLRNDGRCWVPKKKEDCEKPASSIPEEDRDYYLERKYPSFGNLAPRDIASRAAKEQCDDDRGVGPGKRGVYLDFADSINRLGQSTIAARYGNLFEMYEKITDENGYKQPMRIYP…	28865	1506	1	1	1	373.212	1116.61	3	1116.61	0.0004	1	29.45	0.0059	R	SKQSLNEALK	E					RFS1002200056_DS_K1.5076.5076.3 File:~RFS1002200056_DS_K1.raw~, NativeID:~controllerType=0 controllerNumber=1 scan=5076~
1	1	TRO79507.1	fumarate reductase/succinate dehydrogenase flavoprotein subunit [Desulfuromonas acetexigens]	36854	71728	1050	1050	59	59	80.4	638	8.07			MILDGKCPTGPIEKSWDKHRFEMKLVNPANKRKYKILMVGTGLAGGAGAASLGELGYNVHAFCYQDSARRAHSIAAQGGINAAKNYPNDGDSIYRLFYDTIKGGDFRAREADVWRLAQVSNNIIDQCVAQGVPFARDYAGYLDNRSFGGAQVSRTFYARGQTGQQLLLGAYSALCRQVKAKTVTMHPRTEMLDLVVVDGVAKGITVRNLTTGQIESHWGDAVVLATGGYVNVFYLSTNAMGCSVTAAWKAAKKGAYMANPCYTQIHPTCIPQHGEHQSKLTLMSESLRNDGRCWVPKKKEDCEKPASSIPEEDRDYYLERKYPSFGNLAPRDIASRAAKEQCDDDRGVGPGKRGVYLDFADSINRLGQSTIAARYGNLFEMYEKITDENGYKQPMRIYP…	29304	16004	1	1	1	561.289	1120.56	2	1120.57	-0.0026	0	56.36	8.7e-06	K	YPSFGNLAPR	D					RFS1002200056_DS_K1.21925.21925.2 File:~RFS1002200056_DS_K1.raw~, NativeID:~controllerType=0 controllerNumber=1 scan=21925~
1	1	TRO79507.1	fumarate reductase/succinate dehydrogenase flavoprotein subunit [Desulfuromonas acetexigens]	36854	71728	1050	1050	59	59	80.4	638	8.07			MILDGKCPTGPIEKSWDKHRFEMKLVNPANKRKYKILMVGTGLAGGAGAASLGELGYNVHAFCYQDSARRAHSIAAQGGINAAKNYPNDGDSIYRLFYDTIKGGDFRAREADVWRLAQVSNNIIDQCVAQGVPFARDYAGYLDNRSFGGAQVSRTFYARGQTGQQLLLGAYSALCRQVKAKTVTMHPRTEMLDLVVVDGVAKGITVRNLTTGQIESHWGDAVVLATGGYVNVFYLSTNAMGCSVTAAWKAAKKGAYMANPCYTQIHPTCIPQHGEHQSKLTLMSESLRNDGRCWVPKKKEDCEKPASSIPEEDRDYYLERKYPSFGNLAPRDIASRAAKEQCDDDRGVGPGKRGVYLDFADSINRLGQSTIAARYGNLFEMYEKITDENGYKQPMRIYP…	29309	124455	1	1	1	561.29	1120.57	2	1120.57	-0.0003	0	41.68	0.00026	K	YPSFGNLAPR	D					RFS1002200056_DS_K2.23562.23562.2 File:~RFS1002200056_DS_K2.raw~, NativeID:~controllerType=0 controllerNumber=1 scan=23562~
1	1	TRO79507.1	fumarate reductase/succinate dehydrogenase flavoprotein subunit [Desulfuromonas acetexigens]	36854	71728	1050	1050	59	59	80.4	638	8.07			MILDGKCPTGPIEKSWDKHRFEMKLVNPANKRKYKILMVGTGLAGGAGAASLGELGYNVHAFCYQDSARRAHSIAAQGGINAAKNYPNDGDSIYRLFYDTIKGGDFRAREADVWRLAQVSNNIIDQCVAQGVPFARDYAGYLDNRSFGGAQVSRTFYARGQTGQQLLLGAYSALCRQVKAKTVTMHPRTEMLDLVVVDGVAKGITVRNLTTGQIESHWGDAVVLATGGYVNVFYLSTNAMGCSVTAAWKAAKKGAYMANPCYTQIHPTCIPQHGEHQSKLTLMSESLRNDGRCWVPKKKEDCEKPASSIPEEDRDYYLERKYPSFGNLAPRDIASRAAKEQCDDDRGVGPGKRGVYLDFADSINRLGQSTIAARYGNLFEMYEKITDENGYKQPMRIYP…	29310	90251	1	1	1	561.29	1120.57	2	1120.57	-0.0001	0	48.83	5e-05	K	YPSFGNLAPR	D					RFS1002200056_DS_K3.24155.24155.2 File:~RFS1002200056_DS_K3.raw~, NativeID:~controllerType=0 controllerNumber=1 scan=24155~
1	1	TRO79507.1	fumarate reductase/succinate dehydrogenase flavoprotein subunit [Desulfuromonas acetexigens]	36854	71728	1050	1050	59	59	80.4	638	8.07			MILDGKCPTGPIEKSWDKHRFEMKLVNPANKRKYKILMVGTGLAGGAGAASLGELGYNVHAFCYQDSARRAHSIAAQGGINAAKNYPNDGDSIYRLFYDTIKGGDFRAREADVWRLAQVSNNIIDQCVAQGVPFARDYAGYLDNRSFGGAQVSRTFYARGQTGQQLLLGAYSALCRQVKAKTVTMHPRTEMLDLVVVDGVAKGITVRNLTTGQIESHWGDAVVLATGGYVNVFYLSTNAMGCSVTAAWKAAKKGAYMANPCYTQIHPTCIPQHGEHQSKLTLMSESLRNDGRCWVPKKKEDCEKPASSIPEEDRDYYLERKYPSFGNLAPRDIASRAAKEQCDDDRGVGPGKRGVYLDFADSINRLGQSTIAARYGNLFEMYEKITDENGYKQPMRIYP…	37476	54367	1	1	1	596.292	1190.57	2	1190.57	-0.0001	0	49.5	3.6e-05	K	IMWNNVGMAR	S					RFS1002200056_DS_K4.24402.24402.2 File:~RFS1002200056_DS_K4.raw~, NativeID:~controllerType=0 controllerNumber=1 scan=24402~
1	1	TRO79507.1	fumarate reductase/succinate dehydrogenase flavoprotein subunit [Desulfuromonas acetexigens]	36854	71728	1050	1050	59	59	80.4	638	8.07			MILDGKCPTGPIEKSWDKHRFEMKLVNPANKRKYKILMVGTGLAGGAGAASLGELGYNVHAFCYQDSARRAHSIAAQGGINAAKNYPNDGDSIYRLFYDTIKGGDFRAREADVWRLAQVSNNIIDQCVAQGVPFARDYAGYLDNRSFGGAQVSRTFYARGQTGQQLLLGAYSALCRQVKAKTVTMHPRTEMLDLVVVDGVAKGITVRNLTTGQIESHWGDAVVLATGGYVNVFYLSTNAMGCSVTAAWKAAKKGAYMANPCYTQIHPTCIPQHGEHQSKLTLMSESLRNDGRCWVPKKKEDCEKPASSIPEEDRDYYLERKYPSFGNLAPRDIASRAAKEQCDDDRGVGPGKRGVYLDFADSINRLGQSTIAARYGNLFEMYEKITDENGYKQPMRIYP…	37477	89876	1	1	1	596.292	1190.57	2	1190.57	-0.0001	0	52.75	1.7e-05	K	IMWNNVGMAR	S					RFS1002200056_DS_K3.23748.23748.2 File:~RFS1002200056_DS_K3.raw~, NativeID:~controllerType=0 controllerNumber=1 scan=23748~
1	1	TRO79507.1	fumarate reductase/succinate dehydrogenase flavoprotein subunit [Desulfuromonas acetexigens]	36854	71728	1050	1050	59	59	80.4	638	8.07			MILDGKCPTGPIEKSWDKHRFEMKLVNPANKRKYKILMVGTGLAGGAGAASLGELGYNVHAFCYQDSARRAHSIAAQGGINAAKNYPNDGDSIYRLFYDTIKGGDFRAREADVWRLAQVSNNIIDQCVAQGVPFARDYAGYLDNRSFGGAQVSRTFYARGQTGQQLLLGAYSALCRQVKAKTVTMHPRTEMLDLVVVDGVAKGITVRNLTTGQIESHWGDAVVLATGGYVNVFYLSTNAMGCSVTAAWKAAKKGAYMANPCYTQIHPTCIPQHGEHQSKLTLMSESLRNDGRCWVPKKKEDCEKPASSIPEEDRDYYLERKYPSFGNLAPRDIASRAAKEQCDDDRGVGPGKRGVYLDFADSINRLGQSTIAARYGNLFEMYEKITDENGYKQPMRIYP…	37478	124041	1	1	1	596.292	1190.57	2	1190.57	0.0001	0	54.17	1.2e-05	K	IMWNNVGMAR	S					RFS1002200056_DS_K2.23088.23088.2 File:~RFS1002200056_DS_K2.raw~, NativeID:~controllerType=0 controllerNumber=1 scan=23088~
1	1	TRO79507.1	fumarate reductase/succinate dehydrogenase flavoprotein subunit [Desulfuromonas acetexigens]	36854	71728	1050	1050	59	59	80.4	638	8.07			MILDGKCPTGPIEKSWDKHRFEMKLVNPANKRKYKILMVGTGLAGGAGAASLGELGYNVHAFCYQDSARRAHSIAAQGGINAAKNYPNDGDSIYRLFYDTIKGGDFRAREADVWRLAQVSNNIIDQCVAQGVPFARDYAGYLDNRSFGGAQVSRTFYARGQTGQQLLLGAYSALCRQVKAKTVTMHPRTEMLDLVVVDGVAKGITVRNLTTGQIESHWGDAVVLATGGYVNVFYLSTNAMGCSVTAAWKAAKKGAYMANPCYTQIHPTCIPQHGEHQSKLTLMSESLRNDGRCWVPKKKEDCEKPASSIPEEDRDYYLERKYPSFGNLAPRDIASRAAKEQCDDDRGVGPGKRGVYLDFADSINRLGQSTIAARYGNLFEMYEKITDENGYKQPMRIYP…	37482	15953	1	1	1	596.292	1190.57	2	1190.57	0.0006	0	58.07	5e-06	K	IMWNNVGMAR	S					RFS1002200056_DS_K1.21871.21871.2 File:~RFS1002200056_DS_K1.raw~, NativeID:~controllerType=0 controllerNumber=1 scan=21871~
1	1	TRO79507.1	fumarate reductase/succinate dehydrogenase flavoprotein subunit [Desulfuromonas acetexigens]	36854	71728	1050	1050	59	59	80.4	638	8.07			MILDGKCPTGPIEKSWDKHRFEMKLVNPANKRKYKILMVGTGLAGGAGAASLGELGYNVHAFCYQDSARRAHSIAAQGGINAAKNYPNDGDSIYRLFYDTIKGGDFRAREADVWRLAQVSNNIIDQCVAQGVPFARDYAGYLDNRSFGGAQVSRTFYARGQTGQQLLLGAYSALCRQVKAKTVTMHPRTEMLDLVVVDGVAKGITVRNLTTGQIESHWGDAVVLATGGYVNVFYLSTNAMGCSVTAAWKAAKKGAYMANPCYTQIHPTCIPQHGEHQSKLTLMSESLRNDGRCWVPKKKEDCEKPASSIPEEDRDYYLERKYPSFGNLAPRDIASRAAKEQCDDDRGVGPGKRGVYLDFADSINRLGQSTIAARYGNLFEMYEKITDENGYKQPMRIYP…	37484	90277	1	1	1	596.293	1190.57	2	1190.57	0.0018	0	32.36	0.0017	K	IMWNNVGMAR	S					RFS1002200056_DS_K3.24182.24182.2 File:~RFS1002200056_DS_K3.raw~, NativeID:~controllerType=0 controllerNumber=1 scan=24182~
1	1	TRO79507.1	fumarate reductase/succinate dehydrogenase flavoprotein subunit [Desulfuromonas acetexigens]	36854	71728	1050	1050	59	59	80.4	638	8.07			MILDGKCPTGPIEKSWDKHRFEMKLVNPANKRKYKILMVGTGLAGGAGAASLGELGYNVHAFCYQDSARRAHSIAAQGGINAAKNYPNDGDSIYRLFYDTIKGGDFRAREADVWRLAQVSNNIIDQCVAQGVPFARDYAGYLDNRSFGGAQVSRTFYARGQTGQQLLLGAYSALCRQVKAKTVTMHPRTEMLDLVVVDGVAKGITVRNLTTGQIESHWGDAVVLATGGYVNVFYLSTNAMGCSVTAAWKAAKKGAYMANPCYTQIHPTCIPQHGEHQSKLTLMSESLRNDGRCWVPKKKEDCEKPASSIPEEDRDYYLERKYPSFGNLAPRDIASRAAKEQCDDDRGVGPGKRGVYLDFADSINRLGQSTIAARYGNLFEMYEKITDENGYKQPMRIYP…	37485	15575	1	1	1	596.293	1190.57	2	1190.57	0.0031	0	53.98	1.3e-05	K	IMWNNVGMAR	S					RFS1002200056_DS_K1.21465.21465.2 File:~RFS1002200056_DS_K1.raw~, NativeID:~controllerType=0 controllerNumber=1 scan=21465~
1	1	TRO79507.1	fumarate reductase/succinate dehydrogenase flavoprotein subunit [Desulfuromonas acetexigens]	36854	71728	1050	1050	59	59	80.4	638	8.07			MILDGKCPTGPIEKSWDKHRFEMKLVNPANKRKYKILMVGTGLAGGAGAASLGELGYNVHAFCYQDSARRAHSIAAQGGINAAKNYPNDGDSIYRLFYDTIKGGDFRAREADVWRLAQVSNNIIDQCVAQGVPFARDYAGYLDNRSFGGAQVSRTFYARGQTGQQLLLGAYSALCRQVKAKTVTMHPRTEMLDLVVVDGVAKGITVRNLTTGQIESHWGDAVVLATGGYVNVFYLSTNAMGCSVTAAWKAAKKGAYMANPCYTQIHPTCIPQHGEHQSKLTLMSESLRNDGRCWVPKKKEDCEKPASSIPEEDRDYYLERKYPSFGNLAPRDIASRAAKEQCDDDRGVGPGKRGVYLDFADSINRLGQSTIAARYGNLFEMYEKITDENGYKQPMRIYP…	37568	92167	1	1	1	596.784	1191.55	2	1191.55	-0.0003	0	52.34	1.4e-05	K	IMWNNVGMAR	S	Deamidated (NQ)	0.0002000000.0			RFS1002200056_DS_K3.26199.26199.2 File:~RFS1002200056_DS_K3.raw~, NativeID:~controllerType=0 controllerNumber=1 scan=26199~
1	1	TRO79507.1	fumarate reductase/succinate dehydrogenase flavoprotein subunit [Desulfuromonas acetexigens]	36854	71728	1050	1050	59	59	80.4	638	8.07			MILDGKCPTGPIEKSWDKHRFEMKLVNPANKRKYKILMVGTGLAGGAGAASLGELGYNVHAFCYQDSARRAHSIAAQGGINAAKNYPNDGDSIYRLFYDTIKGGDFRAREADVWRLAQVSNNIIDQCVAQGVPFARDYAGYLDNRSFGGAQVSRTFYARGQTGQQLLLGAYSALCRQVKAKTVTMHPRTEMLDLVVVDGVAKGITVRNLTTGQIESHWGDAVVLATGGYVNVFYLSTNAMGCSVTAAWKAAKKGAYMANPCYTQIHPTCIPQHGEHQSKLTLMSESLRNDGRCWVPKKKEDCEKPASSIPEEDRDYYLERKYPSFGNLAPRDIASRAAKEQCDDDRGVGPGKRGVYLDFADSINRLGQSTIAARYGNLFEMYEKITDENGYKQPMRIYP…	37570	18168	1	1	1	596.784	1191.55	2	1191.55	0.0003	0	53.37	1e-05	K	IMWNNVGMAR	S	Deamidated (NQ)	0.0002000000.0			RFS1002200056_DS_K1.24349.24349.2 File:~RFS1002200056_DS_K1.raw~, NativeID:~controllerType=0 controllerNumber=1 scan=24349~
1	1	TRO79507.1	fumarate reductase/succinate dehydrogenase flavoprotein subunit [Desulfuromonas acetexigens]	36854	71728	1050	1050	59	59	80.4	638	8.07			MILDGKCPTGPIEKSWDKHRFEMKLVNPANKRKYKILMVGTGLAGGAGAASLGELGYNVHAFCYQDSARRAHSIAAQGGINAAKNYPNDGDSIYRLFYDTIKGGDFRAREADVWRLAQVSNNIIDQCVAQGVPFARDYAGYLDNRSFGGAQVSRTFYARGQTGQQLLLGAYSALCRQVKAKTVTMHPRTEMLDLVVVDGVAKGITVRNLTTGQIESHWGDAVVLATGGYVNVFYLSTNAMGCSVTAAWKAAKKGAYMANPCYTQIHPTCIPQHGEHQSKLTLMSESLRNDGRCWVPKKKEDCEKPASSIPEEDRDYYLERKYPSFGNLAPRDIASRAAKEQCDDDRGVGPGKRGVYLDFADSINRLGQSTIAARYGNLFEMYEKITDENGYKQPMRIYP…	37571	17869	1	1	1	596.784	1191.55	2	1191.55	0.0005	0	53.7	9.4e-06	K	IMWNNVGMAR	S	Deamidated (NQ)	0.0002000000.0			RFS1002200056_DS_K1.23997.23997.2 File:~RFS1002200056_DS_K1.raw~, NativeID:~controllerType=0 controllerNumber=1 scan=23997~
1	1	TRO79507.1	fumarate reductase/succinate dehydrogenase flavoprotein subunit [Desulfuromonas acetexigens]	36854	71728	1050	1050	59	59	80.4	638	8.07			MILDGKCPTGPIEKSWDKHRFEMKLVNPANKRKYKILMVGTGLAGGAGAASLGELGYNVHAFCYQDSARRAHSIAAQGGINAAKNYPNDGDSIYRLFYDTIKGGDFRAREADVWRLAQVSNNIIDQCVAQGVPFARDYAGYLDNRSFGGAQVSRTFYARGQTGQQLLLGAYSALCRQVKAKTVTMHPRTEMLDLVVVDGVAKGITVRNLTTGQIESHWGDAVVLATGGYVNVFYLSTNAMGCSVTAAWKAAKKGAYMANPCYTQIHPTCIPQHGEHQSKLTLMSESLRNDGRCWVPKKKEDCEKPASSIPEEDRDYYLERKYPSFGNLAPRDIASRAAKEQCDDDRGVGPGKRGVYLDFADSINRLGQSTIAARYGNLFEMYEKITDENGYKQPMRIYP…	37572	126425	1	1	1	596.784	1191.55	2	1191.55	0.0006	0	40.99	0.00018	K	IMWNNVGMAR	S	Deamidated (NQ)	0.0002000000.0			RFS1002200056_DS_K2.25701.25701.2 File:~RFS1002200056_DS_K2.raw~, NativeID:~controllerType=0 controllerNumber=1 scan=25701~
1	1	TRO79507.1	fumarate reductase/succinate dehydrogenase flavoprotein subunit [Desulfuromonas acetexigens]	36854	71728	1050	1050	59	59	80.4	638	8.07			MILDGKCPTGPIEKSWDKHRFEMKLVNPANKRKYKILMVGTGLAGGAGAASLGELGYNVHAFCYQDSARRAHSIAAQGGINAAKNYPNDGDSIYRLFYDTIKGGDFRAREADVWRLAQVSNNIIDQCVAQGVPFARDYAGYLDNRSFGGAQVSRTFYARGQTGQQLLLGAYSALCRQVKAKTVTMHPRTEMLDLVVVDGVAKGITVRNLTTGQIESHWGDAVVLATGGYVNVFYLSTNAMGCSVTAAWKAAKKGAYMANPCYTQIHPTCIPQHGEHQSKLTLMSESLRNDGRCWVPKKKEDCEKPASSIPEEDRDYYLERKYPSFGNLAPRDIASRAAKEQCDDDRGVGPGKRGVYLDFADSINRLGQSTIAARYGNLFEMYEKITDENGYKQPMRIYP…	37573	91818	1	1	1	596.784	1191.55	2	1191.55	0.0008	0	44.63	7.6e-05	K	IMWNNVGMAR	S	Deamidated (NQ)	0.0002000000.0			RFS1002200056_DS_K3.25823.25823.2 File:~RFS1002200056_DS_K3.raw~, NativeID:~controllerType=0 controllerNumber=1 scan=25823~
1	1	TRO79507.1	fumarate reductase/succinate dehydrogenase flavoprotein subunit [Desulfuromonas acetexigens]	36854	71728	1050	1050	59	59	80.4	638	8.07			MILDGKCPTGPIEKSWDKHRFEMKLVNPANKRKYKILMVGTGLAGGAGAASLGELGYNVHAFCYQDSARRAHSIAAQGGINAAKNYPNDGDSIYRLFYDTIKGGDFRAREADVWRLAQVSNNIIDQCVAQGVPFARDYAGYLDNRSFGGAQVSRTFYARGQTGQQLLLGAYSALCRQVKAKTVTMHPRTEMLDLVVVDGVAKGITVRNLTTGQIESHWGDAVVLATGGYVNVFYLSTNAMGCSVTAAWKAAKKGAYMANPCYTQIHPTCIPQHGEHQSKLTLMSESLRNDGRCWVPKKKEDCEKPASSIPEEDRDYYLERKYPSFGNLAPRDIASRAAKEQCDDDRGVGPGKRGVYLDFADSINRLGQSTIAARYGNLFEMYEKITDENGYKQPMRIYP…	37574	126100	1	1	1	596.784	1191.55	2	1191.55	0.0011	0	48.67	3e-05	K	IMWNNVGMAR	S	Deamidated (NQ)	0.0002000000.0			RFS1002200056_DS_K2.25336.25336.2 File:~RFS1002200056_DS_K2.raw~, NativeID:~controllerType=0 controllerNumber=1 scan=25336~
1	1	TRO79507.1	fumarate reductase/succinate dehydrogenase flavoprotein subunit [Desulfuromonas acetexigens]	36854	71728	1050	1050	59	59	80.4	638	8.07			MILDGKCPTGPIEKSWDKHRFEMKLVNPANKRKYKILMVGTGLAGGAGAASLGELGYNVHAFCYQDSARRAHSIAAQGGINAAKNYPNDGDSIYRLFYDTIKGGDFRAREADVWRLAQVSNNIIDQCVAQGVPFARDYAGYLDNRSFGGAQVSRTFYARGQTGQQLLLGAYSALCRQVKAKTVTMHPRTEMLDLVVVDGVAKGITVRNLTTGQIESHWGDAVVLATGGYVNVFYLSTNAMGCSVTAAWKAAKKGAYMANPCYTQIHPTCIPQHGEHQSKLTLMSESLRNDGRCWVPKKKEDCEKPASSIPEEDRDYYLERKYPSFGNLAPRDIASRAAKEQCDDDRGVGPGKRGVYLDFADSINRLGQSTIAARYGNLFEMYEKITDENGYKQPMRIYP…	37575	56513	1	1	1	596.784	1191.55	2	1191.55	0.0012	0	39.23	0.00027	K	IMWNNVGMAR	S	Deamidated (NQ)	0.0002000000.0			RFS1002200056_DS_K4.26712.26712.2 File:~RFS1002200056_DS_K4.raw~, NativeID:~controllerType=0 controllerNumber=1 scan=26712~
1	1	TRO79507.1	fumarate reductase/succinate dehydrogenase flavoprotein subunit [Desulfuromonas acetexigens]	36854	71728	1050	1050	59	59	80.4	638	8.07			MILDGKCPTGPIEKSWDKHRFEMKLVNPANKRKYKILMVGTGLAGGAGAASLGELGYNVHAFCYQDSARRAHSIAAQGGINAAKNYPNDGDSIYRLFYDTIKGGDFRAREADVWRLAQVSNNIIDQCVAQGVPFARDYAGYLDNRSFGGAQVSRTFYARGQTGQQLLLGAYSALCRQVKAKTVTMHPRTEMLDLVVVDGVAKGITVRNLTTGQIESHWGDAVVLATGGYVNVFYLSTNAMGCSVTAAWKAAKKGAYMANPCYTQIHPTCIPQHGEHQSKLTLMSESLRNDGRCWVPKKKEDCEKPASSIPEEDRDYYLERKYPSFGNLAPRDIASRAAKEQCDDDRGVGPGKRGVYLDFADSINRLGQSTIAARYGNLFEMYEKITDENGYKQPMRIYP…	37591	124007	1	1	1	596.798	1191.58	2	1190.57	1.0116	0	34.52	0.0013	K	IMWNNVGMAR	S					RFS1002200056_DS_K2.23051.23051.2 File:~RFS1002200056_DS_K2.raw~, NativeID:~controllerType=0 controllerNumber=1 scan=23051~
1	1	TRO79507.1	fumarate reductase/succinate dehydrogenase flavoprotein subunit [Desulfuromonas acetexigens]	36854	71728	1050	1050	59	59	80.4	638	8.07			MILDGKCPTGPIEKSWDKHRFEMKLVNPANKRKYKILMVGTGLAGGAGAASLGELGYNVHAFCYQDSARRAHSIAAQGGINAAKNYPNDGDSIYRLFYDTIKGGDFRAREADVWRLAQVSNNIIDQCVAQGVPFARDYAGYLDNRSFGGAQVSRTFYARGQTGQQLLLGAYSALCRQVKAKTVTMHPRTEMLDLVVVDGVAKGITVRNLTTGQIESHWGDAVVLATGGYVNVFYLSTNAMGCSVTAAWKAAKKGAYMANPCYTQIHPTCIPQHGEHQSKLTLMSESLRNDGRCWVPKKKEDCEKPASSIPEEDRDYYLERKYPSFGNLAPRDIASRAAKEQCDDDRGVGPGKRGVYLDFADSINRLGQSTIAARYGNLFEMYEKITDENGYKQPMRIYP…	38675	111543	1	1	1	601.802	1201.59	2	1201.59	-0.0036	0	31.44	0.0027	K	SVDEVNGQINK	L					RFS1002200056_DS_K2.9286.9286.2 File:~RFS1002200056_DS_K2.raw~, NativeID:~controllerType=0 controllerNumber=1 scan=9286~
1	1	TRO79507.1	fumarate reductase/succinate dehydrogenase flavoprotein subunit [Desulfuromonas acetexigens]	36854	71728	1050	1050	59	59	80.4	638	8.07			MILDGKCPTGPIEKSWDKHRFEMKLVNPANKRKYKILMVGTGLAGGAGAASLGELGYNVHAFCYQDSARRAHSIAAQGGINAAKNYPNDGDSIYRLFYDTIKGGDFRAREADVWRLAQVSNNIIDQCVAQGVPFARDYAGYLDNRSFGGAQVSRTFYARGQTGQQLLLGAYSALCRQVKAKTVTMHPRTEMLDLVVVDGVAKGITVRNLTTGQIESHWGDAVVLATGGYVNVFYLSTNAMGCSVTAAWKAAKKGAYMANPCYTQIHPTCIPQHGEHQSKLTLMSESLRNDGRCWVPKKKEDCEKPASSIPEEDRDYYLERKYPSFGNLAPRDIASRAAKEQCDDDRGVGPGKRGVYLDFADSINRLGQSTIAARYGNLFEMYEKITDENGYKQPMRIYP…	38677	148255	1	1	1	601.803	1201.59	2	1201.59	-0.0022	0	46.37	9.6e-05	K	SVDEVNGQINK	L					RFS1002200056_DS_K5.10031.10031.2 File:~RFS1002200056_DS_K5.raw~, NativeID:~controllerType=0 controllerNumber=1 scan=10031~
1	1	TRO79507.1	fumarate reductase/succinate dehydrogenase flavoprotein subunit [Desulfuromonas acetexigens]	36854	71728	1050	1050	59	59	80.4	638	8.07			MILDGKCPTGPIEKSWDKHRFEMKLVNPANKRKYKILMVGTGLAGGAGAASLGELGYNVHAFCYQDSARRAHSIAAQGGINAAKNYPNDGDSIYRLFYDTIKGGDFRAREADVWRLAQVSNNIIDQCVAQGVPFARDYAGYLDNRSFGGAQVSRTFYARGQTGQQLLLGAYSALCRQVKAKTVTMHPRTEMLDLVVVDGVAKGITVRNLTTGQIESHWGDAVVLATGGYVNVFYLSTNAMGCSVTAAWKAAKKGAYMANPCYTQIHPTCIPQHGEHQSKLTLMSESLRNDGRCWVPKKKEDCEKPASSIPEEDRDYYLERKYPSFGNLAPRDIASRAAKEQCDDDRGVGPGKRGVYLDFADSINRLGQSTIAARYGNLFEMYEKITDENGYKQPMRIYP…	38679	4180	1	1	1	601.804	1201.59	2	1201.59	-0.0011	0	44.05	0.00016	K	SVDEVNGQINK	L					RFS1002200056_DS_K1.8521.8521.2 File:~RFS1002200056_DS_K1.raw~, NativeID:~controllerType=0 controllerNumber=1 scan=8521~
1	1	TRO79507.1	fumarate reductase/succinate dehydrogenase flavoprotein subunit [Desulfuromonas acetexigens]	36854	71728	1050	1050	59	59	80.4	638	8.07			MILDGKCPTGPIEKSWDKHRFEMKLVNPANKRKYKILMVGTGLAGGAGAASLGELGYNVHAFCYQDSARRAHSIAAQGGINAAKNYPNDGDSIYRLFYDTIKGGDFRAREADVWRLAQVSNNIIDQCVAQGVPFARDYAGYLDNRSFGGAQVSRTFYARGQTGQQLLLGAYSALCRQVKAKTVTMHPRTEMLDLVVVDGVAKGITVRNLTTGQIESHWGDAVVLATGGYVNVFYLSTNAMGCSVTAAWKAAKKGAYMANPCYTQIHPTCIPQHGEHQSKLTLMSESLRNDGRCWVPKKKEDCEKPASSIPEEDRDYYLERKYPSFGNLAPRDIASRAAKEQCDDDRGVGPGKRGVYLDFADSINRLGQSTIAARYGNLFEMYEKITDENGYKQPMRIYP…	38682	3928	1	1	1	601.804	1201.59	2	1201.59	-0.0003	0	72.31	2.6e-07	K	SVDEVNGQINK	L					RFS1002200056_DS_K1.8202.8202.2 File:~RFS1002200056_DS_K1.raw~, NativeID:~controllerType=0 controllerNumber=1 scan=8202~
1	1	TRO79507.1	fumarate reductase/succinate dehydrogenase flavoprotein subunit [Desulfuromonas acetexigens]	36854	71728	1050	1050	59	59	80.4	638	8.07			MILDGKCPTGPIEKSWDKHRFEMKLVNPANKRKYKILMVGTGLAGGAGAASLGELGYNVHAFCYQDSARRAHSIAAQGGINAAKNYPNDGDSIYRLFYDTIKGGDFRAREADVWRLAQVSNNIIDQCVAQGVPFARDYAGYLDNRSFGGAQVSRTFYARGQTGQQLLLGAYSALCRQVKAKTVTMHPRTEMLDLVVVDGVAKGITVRNLTTGQIESHWGDAVVLATGGYVNVFYLSTNAMGCSVTAAWKAAKKGAYMANPCYTQIHPTCIPQHGEHQSKLTLMSESLRNDGRCWVPKKKEDCEKPASSIPEEDRDYYLERKYPSFGNLAPRDIASRAAKEQCDDDRGVGPGKRGVYLDFADSINRLGQSTIAARYGNLFEMYEKITDENGYKQPMRIYP…	38683	40996	1	1	1	601.804	1201.59	2	1201.59	-0.0003	0	55.5	1.2e-05	K	SVDEVNGQINK	L					RFS1002200056_DS_K4.9698.9698.2 File:~RFS1002200056_DS_K4.raw~, NativeID:~controllerType=0 controllerNumber=1 scan=9698~
1	1	TRO79507.1	fumarate reductase/succinate dehydrogenase flavoprotein subunit [Desulfuromonas acetexigens]	36854	71728	1050	1050	59	59	80.4	638	8.07			MILDGKCPTGPIEKSWDKHRFEMKLVNPANKRKYKILMVGTGLAGGAGAASLGELGYNVHAFCYQDSARRAHSIAAQGGINAAKNYPNDGDSIYRLFYDTIKGGDFRAREADVWRLAQVSNNIIDQCVAQGVPFARDYAGYLDNRSFGGAQVSRTFYARGQTGQQLLLGAYSALCRQVKAKTVTMHPRTEMLDLVVVDGVAKGITVRNLTTGQIESHWGDAVVLATGGYVNVFYLSTNAMGCSVTAAWKAAKKGAYMANPCYTQIHPTCIPQHGEHQSKLTLMSESLRNDGRCWVPKKKEDCEKPASSIPEEDRDYYLERKYPSFGNLAPRDIASRAAKEQCDDDRGVGPGKRGVYLDFADSINRLGQSTIAARYGNLFEMYEKITDENGYKQPMRIYP…	38684	111250	1	1	1	601.804	1201.59	2	1201.59	-0.0003	0	60.73	3.7e-06	K	SVDEVNGQINK	L					RFS1002200056_DS_K2.8932.8932.2 File:~RFS1002200056_DS_K2.raw~, NativeID:~controllerType=0 controllerNumber=1 scan=8932~
1	1	TRO79507.1	fumarate reductase/succinate dehydrogenase flavoprotein subunit [Desulfuromonas acetexigens]	36854	71728	1050	1050	59	59	80.4	638	8.07			MILDGKCPTGPIEKSWDKHRFEMKLVNPANKRKYKILMVGTGLAGGAGAASLGELGYNVHAFCYQDSARRAHSIAAQGGINAAKNYPNDGDSIYRLFYDTIKGGDFRAREADVWRLAQVSNNIIDQCVAQGVPFARDYAGYLDNRSFGGAQVSRTFYARGQTGQQLLLGAYSALCRQVKAKTVTMHPRTEMLDLVVVDGVAKGITVRNLTTGQIESHWGDAVVLATGGYVNVFYLSTNAMGCSVTAAWKAAKKGAYMANPCYTQIHPTCIPQHGEHQSKLTLMSESLRNDGRCWVPKKKEDCEKPASSIPEEDRDYYLERKYPSFGNLAPRDIASRAAKEQCDDDRGVGPGKRGVYLDFADSINRLGQSTIAARYGNLFEMYEKITDENGYKQPMRIYP…	38686	76634	1	1	1	601.804	1201.59	2	1201.59	0.0006	0	60.78	3.7e-06	K	SVDEVNGQINK	L					RFS1002200056_DS_K3.9345.9345.2 File:~RFS1002200056_DS_K3.raw~, NativeID:~controllerType=0 controllerNumber=1 scan=9345~
1	1	TRO79507.1	fumarate reductase/succinate dehydrogenase flavoprotein subunit [Desulfuromonas acetexigens]	36854	71728	1050	1050	59	59	80.4	638	8.07			MILDGKCPTGPIEKSWDKHRFEMKLVNPANKRKYKILMVGTGLAGGAGAASLGELGYNVHAFCYQDSARRAHSIAAQGGINAAKNYPNDGDSIYRLFYDTIKGGDFRAREADVWRLAQVSNNIIDQCVAQGVPFARDYAGYLDNRSFGGAQVSRTFYARGQTGQQLLLGAYSALCRQVKAKTVTMHPRTEMLDLVVVDGVAKGITVRNLTTGQIESHWGDAVVLATGGYVNVFYLSTNAMGCSVTAAWKAAKKGAYMANPCYTQIHPTCIPQHGEHQSKLTLMSESLRNDGRCWVPKKKEDCEKPASSIPEEDRDYYLERKYPSFGNLAPRDIASRAAKEQCDDDRGVGPGKRGVYLDFADSINRLGQSTIAARYGNLFEMYEKITDENGYKQPMRIYP…	38793	149675	1	1	1	602.294	1202.57	2	1202.58	-0.0041	0	39.4	0.00034	K	SVDEVNGQINK	L	Deamidated (NQ)	0.00000002000.0			RFS1002200056_DS_K5.11726.11726.2 File:~RFS1002200056_DS_K5.raw~, NativeID:~controllerType=0 controllerNumber=1 scan=11726~
1	1	TRO79507.1	fumarate reductase/succinate dehydrogenase flavoprotein subunit [Desulfuromonas acetexigens]	36854	71728	1050	1050	59	59	80.4	638	8.07			MILDGKCPTGPIEKSWDKHRFEMKLVNPANKRKYKILMVGTGLAGGAGAASLGELGYNVHAFCYQDSARRAHSIAAQGGINAAKNYPNDGDSIYRLFYDTIKGGDFRAREADVWRLAQVSNNIIDQCVAQGVPFARDYAGYLDNRSFGGAQVSRTFYARGQTGQQLLLGAYSALCRQVKAKTVTMHPRTEMLDLVVVDGVAKGITVRNLTTGQIESHWGDAVVLATGGYVNVFYLSTNAMGCSVTAAWKAAKKGAYMANPCYTQIHPTCIPQHGEHQSKLTLMSESLRNDGRCWVPKKKEDCEKPASSIPEEDRDYYLERKYPSFGNLAPRDIASRAAKEQCDDDRGVGPGKRGVYLDFADSINRLGQSTIAARYGNLFEMYEKITDENGYKQPMRIYP…	38794	42582	1	1	1	602.294	1202.57	2	1202.58	-0.0036	0	48.07	4.8e-05	K	SVDEVNGQINK	L	Deamidated (NQ)	0.00000200000.0			RFS1002200056_DS_K4.11476.11476.2 File:~RFS1002200056_DS_K4.raw~, NativeID:~controllerType=0 controllerNumber=1 scan=11476~
1	1	TRO79507.1	fumarate reductase/succinate dehydrogenase flavoprotein subunit [Desulfuromonas acetexigens]	36854	71728	1050	1050	59	59	80.4	638	8.07			MILDGKCPTGPIEKSWDKHRFEMKLVNPANKRKYKILMVGTGLAGGAGAASLGELGYNVHAFCYQDSARRAHSIAAQGGINAAKNYPNDGDSIYRLFYDTIKGGDFRAREADVWRLAQVSNNIIDQCVAQGVPFARDYAGYLDNRSFGGAQVSRTFYARGQTGQQLLLGAYSALCRQVKAKTVTMHPRTEMLDLVVVDGVAKGITVRNLTTGQIESHWGDAVVLATGGYVNVFYLSTNAMGCSVTAAWKAAKKGAYMANPCYTQIHPTCIPQHGEHQSKLTLMSESLRNDGRCWVPKKKEDCEKPASSIPEEDRDYYLERKYPSFGNLAPRDIASRAAKEQCDDDRGVGPGKRGVYLDFADSINRLGQSTIAARYGNLFEMYEKITDENGYKQPMRIYP…	38795	79439	1	1	1	602.295	1202.58	2	1202.58	-0.0028	0	23.62	0.015	K	SVDEVNGQINK	L	Deamidated (NQ)	0.00000200000.0			RFS1002200056_DS_K3.12439.12439.2 File:~RFS1002200056_DS_K3.raw~, NativeID:~controllerType=0 controllerNumber=1 scan=12439~
1	1	TRO79507.1	fumarate reductase/succinate dehydrogenase flavoprotein subunit [Desulfuromonas acetexigens]	36854	71728	1050	1050	59	59	80.4	638	8.07			MILDGKCPTGPIEKSWDKHRFEMKLVNPANKRKYKILMVGTGLAGGAGAASLGELGYNVHAFCYQDSARRAHSIAAQGGINAAKNYPNDGDSIYRLFYDTIKGGDFRAREADVWRLAQVSNNIIDQCVAQGVPFARDYAGYLDNRSFGGAQVSRTFYARGQTGQQLLLGAYSALCRQVKAKTVTMHPRTEMLDLVVVDGVAKGITVRNLTTGQIESHWGDAVVLATGGYVNVFYLSTNAMGCSVTAAWKAAKKGAYMANPCYTQIHPTCIPQHGEHQSKLTLMSESLRNDGRCWVPKKKEDCEKPASSIPEEDRDYYLERKYPSFGNLAPRDIASRAAKEQCDDDRGVGPGKRGVYLDFADSINRLGQSTIAARYGNLFEMYEKITDENGYKQPMRIYP…	38796	113949	1	1	1	602.295	1202.58	2	1202.58	-0.0019	0	51.54	2.5e-05	K	SVDEVNGQINK	L	Deamidated (NQ)	0.00000200000.0			RFS1002200056_DS_K2.11973.11973.2 File:~RFS1002200056_DS_K2.raw~, NativeID:~controllerType=0 controllerNumber=1 scan=11973~
1	1	TRO79507.1	fumarate reductase/succinate dehydrogenase flavoprotein subunit [Desulfuromonas acetexigens]	36854	71728	1050	1050	59	59	80.4	638	8.07			MILDGKCPTGPIEKSWDKHRFEMKLVNPANKRKYKILMVGTGLAGGAGAASLGELGYNVHAFCYQDSARRAHSIAAQGGINAAKNYPNDGDSIYRLFYDTIKGGDFRAREADVWRLAQVSNNIIDQCVAQGVPFARDYAGYLDNRSFGGAQVSRTFYARGQTGQQLLLGAYSALCRQVKAKTVTMHPRTEMLDLVVVDGVAKGITVRNLTTGQIESHWGDAVVLATGGYVNVFYLSTNAMGCSVTAAWKAAKKGAYMANPCYTQIHPTCIPQHGEHQSKLTLMSESLRNDGRCWVPKKKEDCEKPASSIPEEDRDYYLERKYPSFGNLAPRDIASRAAKEQCDDDRGVGPGKRGVYLDFADSINRLGQSTIAARYGNLFEMYEKITDENGYKQPMRIYP…	38798	150320	1	1	1	602.295	1202.58	2	1202.58	-0.0016	0	35.57	0.001	K	SVDEVNGQINK	L	Deamidated (NQ)	0.00000002000.0			RFS1002200056_DS_K5.12496.12496.2 File:~RFS1002200056_DS_K5.raw~, NativeID:~controllerType=0 controllerNumber=1 scan=12496~
1	1	TRO79507.1	fumarate reductase/succinate dehydrogenase flavoprotein subunit [Desulfuromonas acetexigens]	36854	71728	1050	1050	59	59	80.4	638	8.07			MILDGKCPTGPIEKSWDKHRFEMKLVNPANKRKYKILMVGTGLAGGAGAASLGELGYNVHAFCYQDSARRAHSIAAQGGINAAKNYPNDGDSIYRLFYDTIKGGDFRAREADVWRLAQVSNNIIDQCVAQGVPFARDYAGYLDNRSFGGAQVSRTFYARGQTGQQLLLGAYSALCRQVKAKTVTMHPRTEMLDLVVVDGVAKGITVRNLTTGQIESHWGDAVVLATGGYVNVFYLSTNAMGCSVTAAWKAAKKGAYMANPCYTQIHPTCIPQHGEHQSKLTLMSESLRNDGRCWVPKKKEDCEKPASSIPEEDRDYYLERKYPSFGNLAPRDIASRAAKEQCDDDRGVGPGKRGVYLDFADSINRLGQSTIAARYGNLFEMYEKITDENGYKQPMRIYP…	38799	149212	1	1	1	602.296	1202.58	2	1202.58	-0.0011	0	30.56	0.0032	K	SVDEVNGQINK	L	Deamidated (NQ)	0.00000200000.0			RFS1002200056_DS_K5.11176.11176.2 File:~RFS1002200056_DS_K5.raw~, NativeID:~controllerType=0 controllerNumber=1 scan=11176~
1	1	TRO79507.1	fumarate reductase/succinate dehydrogenase flavoprotein subunit [Desulfuromonas acetexigens]	36854	71728	1050	1050	59	59	80.4	638	8.07			MILDGKCPTGPIEKSWDKHRFEMKLVNPANKRKYKILMVGTGLAGGAGAASLGELGYNVHAFCYQDSARRAHSIAAQGGINAAKNYPNDGDSIYRLFYDTIKGGDFRAREADVWRLAQVSNNIIDQCVAQGVPFARDYAGYLDNRSFGGAQVSRTFYARGQTGQQLLLGAYSALCRQVKAKTVTMHPRTEMLDLVVVDGVAKGITVRNLTTGQIESHWGDAVVLATGGYVNVFYLSTNAMGCSVTAAWKAAKKGAYMANPCYTQIHPTCIPQHGEHQSKLTLMSESLRNDGRCWVPKKKEDCEKPASSIPEEDRDYYLERKYPSFGNLAPRDIASRAAKEQCDDDRGVGPGKRGVYLDFADSINRLGQSTIAARYGNLFEMYEKITDENGYKQPMRIYP…	38800	78534	1	1	1	602.296	1202.58	2	1202.58	-0.0011	0	35.02	0.0011	K	SVDEVNGQINK	L	Deamidated (NQ)	0.00000200000.0			RFS1002200056_DS_K3.11445.11445.2 File:~RFS1002200056_DS_K3.raw~, NativeID:~controllerType=0 controllerNumber=1 scan=11445~
1	1	TRO79507.1	fumarate reductase/succinate dehydrogenase flavoprotein subunit [Desulfuromonas acetexigens]	36854	71728	1050	1050	59	59	80.4	638	8.07			MILDGKCPTGPIEKSWDKHRFEMKLVNPANKRKYKILMVGTGLAGGAGAASLGELGYNVHAFCYQDSARRAHSIAAQGGINAAKNYPNDGDSIYRLFYDTIKGGDFRAREADVWRLAQVSNNIIDQCVAQGVPFARDYAGYLDNRSFGGAQVSRTFYARGQTGQQLLLGAYSALCRQVKAKTVTMHPRTEMLDLVVVDGVAKGITVRNLTTGQIESHWGDAVVLATGGYVNVFYLSTNAMGCSVTAAWKAAKKGAYMANPCYTQIHPTCIPQHGEHQSKLTLMSESLRNDGRCWVPKKKEDCEKPASSIPEEDRDYYLERKYPSFGNLAPRDIASRAAKEQCDDDRGVGPGKRGVYLDFADSINRLGQSTIAARYGNLFEMYEKITDENGYKQPMRIYP…	38802	43234	1	1	1	602.296	1202.58	2	1202.58	-0.0009	0	26.16	0.0084	K	SVDEVNGQINK	L	Deamidated (NQ)	0.00000200000.0			RFS1002200056_DS_K4.12213.12213.2 File:~RFS1002200056_DS_K4.raw~, NativeID:~controllerType=0 controllerNumber=1 scan=12213~
1	1	TRO79507.1	fumarate reductase/succinate dehydrogenase flavoprotein subunit [Desulfuromonas acetexigens]	36854	71728	1050	1050	59	59	80.4	638	8.07			MILDGKCPTGPIEKSWDKHRFEMKLVNPANKRKYKILMVGTGLAGGAGAASLGELGYNVHAFCYQDSARRAHSIAAQGGINAAKNYPNDGDSIYRLFYDTIKGGDFRAREADVWRLAQVSNNIIDQCVAQGVPFARDYAGYLDNRSFGGAQVSRTFYARGQTGQQLLLGAYSALCRQVKAKTVTMHPRTEMLDLVVVDGVAKGITVRNLTTGQIESHWGDAVVLATGGYVNVFYLSTNAMGCSVTAAWKAAKKGAYMANPCYTQIHPTCIPQHGEHQSKLTLMSESLRNDGRCWVPKKKEDCEKPASSIPEEDRDYYLERKYPSFGNLAPRDIASRAAKEQCDDDRGVGPGKRGVYLDFADSINRLGQSTIAARYGNLFEMYEKITDENGYKQPMRIYP…	38805	4692	1	1	1	602.296	1202.58	2	1202.58	-0.0001	0	52.49	2.1e-05	K	SVDEVNGQINK	L	Deamidated (NQ)	0.00000200000.0			RFS1002200056_DS_K1.9129.9129.2 File:~RFS1002200056_DS_K1.raw~, NativeID:~controllerType=0 controllerNumber=1 scan=9129~
1	1	TRO79507.1	fumarate reductase/succinate dehydrogenase flavoprotein subunit [Desulfuromonas acetexigens]	36854	71728	1050	1050	59	59	80.4	638	8.07			MILDGKCPTGPIEKSWDKHRFEMKLVNPANKRKYKILMVGTGLAGGAGAASLGELGYNVHAFCYQDSARRAHSIAAQGGINAAKNYPNDGDSIYRLFYDTIKGGDFRAREADVWRLAQVSNNIIDQCVAQGVPFARDYAGYLDNRSFGGAQVSRTFYARGQTGQQLLLGAYSALCRQVKAKTVTMHPRTEMLDLVVVDGVAKGITVRNLTTGQIESHWGDAVVLATGGYVNVFYLSTNAMGCSVTAAWKAAKKGAYMANPCYTQIHPTCIPQHGEHQSKLTLMSESLRNDGRCWVPKKKEDCEKPASSIPEEDRDYYLERKYPSFGNLAPRDIASRAAKEQCDDDRGVGPGKRGVYLDFADSINRLGQSTIAARYGNLFEMYEKITDENGYKQPMRIYP…	38806	112156	1	1	1	602.296	1202.58	2	1202.58	-0.0001	0	55.1	1.2e-05	K	SVDEVNGQINK	L	Deamidated (NQ)	0.00000200000.0			RFS1002200056_DS_K2.9967.9967.2 File:~RFS1002200056_DS_K2.raw~, NativeID:~controllerType=0 controllerNumber=1 scan=9967~
1	1	TRO79507.1	fumarate reductase/succinate dehydrogenase flavoprotein subunit [Desulfuromonas acetexigens]	36854	71728	1050	1050	59	59	80.4	638	8.07			MILDGKCPTGPIEKSWDKHRFEMKLVNPANKRKYKILMVGTGLAGGAGAASLGELGYNVHAFCYQDSARRAHSIAAQGGINAAKNYPNDGDSIYRLFYDTIKGGDFRAREADVWRLAQVSNNIIDQCVAQGVPFARDYAGYLDNRSFGGAQVSRTFYARGQTGQQLLLGAYSALCRQVKAKTVTMHPRTEMLDLVVVDGVAKGITVRNLTTGQIESHWGDAVVLATGGYVNVFYLSTNAMGCSVTAAWKAAKKGAYMANPCYTQIHPTCIPQHGEHQSKLTLMSESLRNDGRCWVPKKKEDCEKPASSIPEEDRDYYLERKYPSFGNLAPRDIASRAAKEQCDDDRGVGPGKRGVYLDFADSINRLGQSTIAARYGNLFEMYEKITDENGYKQPMRIYP…	38807	112929	1	1	1	602.296	1202.58	2	1202.58	0	0	56.94	7.5e-06	K	SVDEVNGQINK	L	Deamidated (NQ)	0.00000200000.0			RFS1002200056_DS_K2.10825.10825.2 File:~RFS1002200056_DS_K2.raw~, NativeID:~controllerType=0 controllerNumber=1 scan=10825~
1	1	TRO79507.1	fumarate reductase/succinate dehydrogenase flavoprotein subunit [Desulfuromonas acetexigens]	36854	71728	1050	1050	59	59	80.4	638	8.07			MILDGKCPTGPIEKSWDKHRFEMKLVNPANKRKYKILMVGTGLAGGAGAASLGELGYNVHAFCYQDSARRAHSIAAQGGINAAKNYPNDGDSIYRLFYDTIKGGDFRAREADVWRLAQVSNNIIDQCVAQGVPFARDYAGYLDNRSFGGAQVSRTFYARGQTGQQLLLGAYSALCRQVKAKTVTMHPRTEMLDLVVVDGVAKGITVRNLTTGQIESHWGDAVVLATGGYVNVFYLSTNAMGCSVTAAWKAAKKGAYMANPCYTQIHPTCIPQHGEHQSKLTLMSESLRNDGRCWVPKKKEDCEKPASSIPEEDRDYYLERKYPSFGNLAPRDIASRAAKEQCDDDRGVGPGKRGVYLDFADSINRLGQSTIAARYGNLFEMYEKITDENGYKQPMRIYP…	38809	5863	1	1	1	602.296	1202.58	2	1202.58	0.0005	0	34.46	0.0013	K	SVDEVNGQINK	L	Deamidated (NQ)	0.00000200000.0			RFS1002200056_DS_K1.10476.10476.2 File:~RFS1002200056_DS_K1.raw~, NativeID:~controllerType=0 controllerNumber=1 scan=10476~
1	1	TRO79507.1	fumarate reductase/succinate dehydrogenase flavoprotein subunit [Desulfuromonas acetexigens]	36854	71728	1050	1050	59	59	80.4	638	8.07			MILDGKCPTGPIEKSWDKHRFEMKLVNPANKRKYKILMVGTGLAGGAGAASLGELGYNVHAFCYQDSARRAHSIAAQGGINAAKNYPNDGDSIYRLFYDTIKGGDFRAREADVWRLAQVSNNIIDQCVAQGVPFARDYAGYLDNRSFGGAQVSRTFYARGQTGQQLLLGAYSALCRQVKAKTVTMHPRTEMLDLVVVDGVAKGITVRNLTTGQIESHWGDAVVLATGGYVNVFYLSTNAMGCSVTAAWKAAKKGAYMANPCYTQIHPTCIPQHGEHQSKLTLMSESLRNDGRCWVPKKKEDCEKPASSIPEEDRDYYLERKYPSFGNLAPRDIASRAAKEQCDDDRGVGPGKRGVYLDFADSINRLGQSTIAARYGNLFEMYEKITDENGYKQPMRIYP…	38810	78955	1	1	1	602.297	1202.58	2	1202.58	0.0011	0	48.35	5.8e-05	K	SVDEVNGQINK	L	Deamidated (NQ)	0.00000200000.0			RFS1002200056_DS_K3.11910.11910.2 File:~RFS1002200056_DS_K3.raw~, NativeID:~controllerType=0 controllerNumber=1 scan=11910~
1	1	TRO79507.1	fumarate reductase/succinate dehydrogenase flavoprotein subunit [Desulfuromonas acetexigens]	36854	71728	1050	1050	59	59	80.4	638	8.07			MILDGKCPTGPIEKSWDKHRFEMKLVNPANKRKYKILMVGTGLAGGAGAASLGELGYNVHAFCYQDSARRAHSIAAQGGINAAKNYPNDGDSIYRLFYDTIKGGDFRAREADVWRLAQVSNNIIDQCVAQGVPFARDYAGYLDNRSFGGAQVSRTFYARGQTGQQLLLGAYSALCRQVKAKTVTMHPRTEMLDLVVVDGVAKGITVRNLTTGQIESHWGDAVVLATGGYVNVFYLSTNAMGCSVTAAWKAAKKGAYMANPCYTQIHPTCIPQHGEHQSKLTLMSESLRNDGRCWVPKKKEDCEKPASSIPEEDRDYYLERKYPSFGNLAPRDIASRAAKEQCDDDRGVGPGKRGVYLDFADSINRLGQSTIAARYGNLFEMYEKITDENGYKQPMRIYP…	38813	41942	1	1	1	602.297	1202.58	2	1202.58	0.0013	0	52.21	2.4e-05	K	SVDEVNGQINK	L	Deamidated (NQ)	0.00000200000.0			RFS1002200056_DS_K4.10765.10765.2 File:~RFS1002200056_DS_K4.raw~, NativeID:~controllerType=0 controllerNumber=1 scan=10765~
1	1	TRO79507.1	fumarate reductase/succinate dehydrogenase flavoprotein subunit [Desulfuromonas acetexigens]	36854	71728	1050	1050	59	59	80.4	638	8.07			MILDGKCPTGPIEKSWDKHRFEMKLVNPANKRKYKILMVGTGLAGGAGAASLGELGYNVHAFCYQDSARRAHSIAAQGGINAAKNYPNDGDSIYRLFYDTIKGGDFRAREADVWRLAQVSNNIIDQCVAQGVPFARDYAGYLDNRSFGGAQVSRTFYARGQTGQQLLLGAYSALCRQVKAKTVTMHPRTEMLDLVVVDGVAKGITVRNLTTGQIESHWGDAVVLATGGYVNVFYLSTNAMGCSVTAAWKAAKKGAYMANPCYTQIHPTCIPQHGEHQSKLTLMSESLRNDGRCWVPKKKEDCEKPASSIPEEDRDYYLERKYPSFGNLAPRDIASRAAKEQCDDDRGVGPGKRGVYLDFADSINRLGQSTIAARYGNLFEMYEKITDENGYKQPMRIYP…	38817	5241	1	1	1	602.297	1202.58	2	1202.58	0.0016	0	33.63	0.0018	K	SVDEVNGQINK	L	Deamidated (NQ)	0.00000200000.0			RFS1002200056_DS_K1.9743.9743.2 File:~RFS1002200056_DS_K1.raw~, NativeID:~controllerType=0 controllerNumber=1 scan=9743~
1	1	TRO79507.1	fumarate reductase/succinate dehydrogenase flavoprotein subunit [Desulfuromonas acetexigens]	36854	71728	1050	1050	59	59	80.4	638	8.07			MILDGKCPTGPIEKSWDKHRFEMKLVNPANKRKYKILMVGTGLAGGAGAASLGELGYNVHAFCYQDSARRAHSIAAQGGINAAKNYPNDGDSIYRLFYDTIKGGDFRAREADVWRLAQVSNNIIDQCVAQGVPFARDYAGYLDNRSFGGAQVSRTFYARGQTGQQLLLGAYSALCRQVKAKTVTMHPRTEMLDLVVVDGVAKGITVRNLTTGQIESHWGDAVVLATGGYVNVFYLSTNAMGCSVTAAWKAAKKGAYMANPCYTQIHPTCIPQHGEHQSKLTLMSESLRNDGRCWVPKKKEDCEKPASSIPEEDRDYYLERKYPSFGNLAPRDIASRAAKEQCDDDRGVGPGKRGVYLDFADSINRLGQSTIAARYGNLFEMYEKITDENGYKQPMRIYP…	38818	77557	1	1	1	602.297	1202.58	2	1202.58	0.0022	0	52.56	2.1e-05	K	SVDEVNGQINK	L	Deamidated (NQ)	0.00000200000.0			RFS1002200056_DS_K3.10372.10372.2 File:~RFS1002200056_DS_K3.raw~, NativeID:~controllerType=0 controllerNumber=1 scan=10372~
1	1	TRO79507.1	fumarate reductase/succinate dehydrogenase flavoprotein subunit [Desulfuromonas acetexigens]	36854	71728	1050	1050	59	59	80.4	638	8.07			MILDGKCPTGPIEKSWDKHRFEMKLVNPANKRKYKILMVGTGLAGGAGAASLGELGYNVHAFCYQDSARRAHSIAAQGGINAAKNYPNDGDSIYRLFYDTIKGGDFRAREADVWRLAQVSNNIIDQCVAQGVPFARDYAGYLDNRSFGGAQVSRTFYARGQTGQQLLLGAYSALCRQVKAKTVTMHPRTEMLDLVVVDGVAKGITVRNLTTGQIESHWGDAVVLATGGYVNVFYLSTNAMGCSVTAAWKAAKKGAYMANPCYTQIHPTCIPQHGEHQSKLTLMSESLRNDGRCWVPKKKEDCEKPASSIPEEDRDYYLERKYPSFGNLAPRDIASRAAKEQCDDDRGVGPGKRGVYLDFADSINRLGQSTIAARYGNLFEMYEKITDENGYKQPMRIYP…	38820	113328	1	1	1	602.298	1202.58	2	1202.58	0.0027	0	31.21	0.0028	K	SVDEVNGQINK	L	Deamidated (NQ)	0.00000200000.0			RFS1002200056_DS_K2.11293.11293.2 File:~RFS1002200056_DS_K2.raw~, NativeID:~controllerType=0 controllerNumber=1 scan=11293~
1	1	TRO79507.1	fumarate reductase/succinate dehydrogenase flavoprotein subunit [Desulfuromonas acetexigens]	36854	71728	1050	1050	59	59	80.4	638	8.07			MILDGKCPTGPIEKSWDKHRFEMKLVNPANKRKYKILMVGTGLAGGAGAASLGELGYNVHAFCYQDSARRAHSIAAQGGINAAKNYPNDGDSIYRLFYDTIKGGDFRAREADVWRLAQVSNNIIDQCVAQGVPFARDYAGYLDNRSFGGAQVSRTFYARGQTGQQLLLGAYSALCRQVKAKTVTMHPRTEMLDLVVVDGVAKGITVRNLTTGQIESHWGDAVVLATGGYVNVFYLSTNAMGCSVTAAWKAAKKGAYMANPCYTQIHPTCIPQHGEHQSKLTLMSESLRNDGRCWVPKKKEDCEKPASSIPEEDRDYYLERKYPSFGNLAPRDIASRAAKEQCDDDRGVGPGKRGVYLDFADSINRLGQSTIAARYGNLFEMYEKITDENGYKQPMRIYP…	38821	78157	1	1	1	602.298	1202.58	2	1202.58	0.0044	0	45.81	0.0001	K	SVDEVNGQINK	L	Deamidated (NQ)	0.00000200000.0			RFS1002200056_DS_K3.11029.11029.2 File:~RFS1002200056_DS_K3.raw~, NativeID:~controllerType=0 controllerNumber=1 scan=11029~
1	1	TRO79507.1	fumarate reductase/succinate dehydrogenase flavoprotein subunit [Desulfuromonas acetexigens]	36854	71728	1050	1050	59	59	80.4	638	8.07			MILDGKCPTGPIEKSWDKHRFEMKLVNPANKRKYKILMVGTGLAGGAGAASLGELGYNVHAFCYQDSARRAHSIAAQGGINAAKNYPNDGDSIYRLFYDTIKGGDFRAREADVWRLAQVSNNIIDQCVAQGVPFARDYAGYLDNRSFGGAQVSRTFYARGQTGQQLLLGAYSALCRQVKAKTVTMHPRTEMLDLVVVDGVAKGITVRNLTTGQIESHWGDAVVLATGGYVNVFYLSTNAMGCSVTAAWKAAKKGAYMANPCYTQIHPTCIPQHGEHQSKLTLMSESLRNDGRCWVPKKKEDCEKPASSIPEEDRDYYLERKYPSFGNLAPRDIASRAAKEQCDDDRGVGPGKRGVYLDFADSINRLGQSTIAARYGNLFEMYEKITDENGYKQPMRIYP…	38823	112604	2	1	1	602.3	1202.59	2	1202.58	0.0074	0	21.95	0.026	K	SVDEVNGQINK	L	Deamidated (NQ)	0.00000200000.0			RFS1002200056_DS_K2.10460.10460.2 File:~RFS1002200056_DS_K2.raw~, NativeID:~controllerType=0 controllerNumber=1 scan=10460~
1	1	TRO79507.1	fumarate reductase/succinate dehydrogenase flavoprotein subunit [Desulfuromonas acetexigens]	36854	71728	1050	1050	59	59	80.4	638	8.07			MILDGKCPTGPIEKSWDKHRFEMKLVNPANKRKYKILMVGTGLAGGAGAASLGELGYNVHAFCYQDSARRAHSIAAQGGINAAKNYPNDGDSIYRLFYDTIKGGDFRAREADVWRLAQVSNNIIDQCVAQGVPFARDYAGYLDNRSFGGAQVSRTFYARGQTGQQLLLGAYSALCRQVKAKTVTMHPRTEMLDLVVVDGVAKGITVRNLTTGQIESHWGDAVVLATGGYVNVFYLSTNAMGCSVTAAWKAAKKGAYMANPCYTQIHPTCIPQHGEHQSKLTLMSESLRNDGRCWVPKKKEDCEKPASSIPEEDRDYYLERKYPSFGNLAPRDIASRAAKEQCDDDRGVGPGKRGVYLDFADSINRLGQSTIAARYGNLFEMYEKITDENGYKQPMRIYP…	39217	193	1	1	1	403.171	1206.49	3	1206.49	-0.0009	1	40.07	9.8e-05	R	AAKEQCDDDR	G					RFS1002200056_DS_K1.3348.3348.3 File:~RFS1002200056_DS_K1.raw~, NativeID:~controllerType=0 controllerNumber=1 scan=3348~
1	1	TRO79507.1	fumarate reductase/succinate dehydrogenase flavoprotein subunit [Desulfuromonas acetexigens]	36854	71728	1050	1050	59	59	80.4	638	8.07			MILDGKCPTGPIEKSWDKHRFEMKLVNPANKRKYKILMVGTGLAGGAGAASLGELGYNVHAFCYQDSARRAHSIAAQGGINAAKNYPNDGDSIYRLFYDTIKGGDFRAREADVWRLAQVSNNIIDQCVAQGVPFARDYAGYLDNRSFGGAQVSRTFYARGQTGQQLLLGAYSALCRQVKAKTVTMHPRTEMLDLVVVDGVAKGITVRNLTTGQIESHWGDAVVLATGGYVNVFYLSTNAMGCSVTAAWKAAKKGAYMANPCYTQIHPTCIPQHGEHQSKLTLMSESLRNDGRCWVPKKKEDCEKPASSIPEEDRDYYLERKYPSFGNLAPRDIASRAAKEQCDDDRGVGPGKRGVYLDFADSINRLGQSTIAARYGNLFEMYEKITDENGYKQPMRIYP…	39240	13895	1	1	1	604.289	1206.56	2	1206.56	-0.0007	0	37.6	0.00053	K	IMWNNVGMAR	S	Oxidation (M)	0.0300000000.0			RFS1002200056_DS_K1.19603.19603.2 File:~RFS1002200056_DS_K1.raw~, NativeID:~controllerType=0 controllerNumber=1 scan=19603~
1	1	TRO79507.1	fumarate reductase/succinate dehydrogenase flavoprotein subunit [Desulfuromonas acetexigens]	36854	71728	1050	1050	59	59	80.4	638	8.07			MILDGKCPTGPIEKSWDKHRFEMKLVNPANKRKYKILMVGTGLAGGAGAASLGELGYNVHAFCYQDSARRAHSIAAQGGINAAKNYPNDGDSIYRLFYDTIKGGDFRAREADVWRLAQVSNNIIDQCVAQGVPFARDYAGYLDNRSFGGAQVSRTFYARGQTGQQLLLGAYSALCRQVKAKTVTMHPRTEMLDLVVVDGVAKGITVRNLTTGQIESHWGDAVVLATGGYVNVFYLSTNAMGCSVTAAWKAAKKGAYMANPCYTQIHPTCIPQHGEHQSKLTLMSESLRNDGRCWVPKKKEDCEKPASSIPEEDRDYYLERKYPSFGNLAPRDIASRAAKEQCDDDRGVGPGKRGVYLDFADSINRLGQSTIAARYGNLFEMYEKITDENGYKQPMRIYP…	39241	121917	1	1	1	604.289	1206.56	2	1206.56	-0.0003	0	48.2	4.6e-05	K	IMWNNVGMAR	S	Oxidation (M)	0.0300000000.0			RFS1002200056_DS_K2.20797.20797.2 File:~RFS1002200056_DS_K2.raw~, NativeID:~controllerType=0 controllerNumber=1 scan=20797~
1	1	TRO79507.1	fumarate reductase/succinate dehydrogenase flavoprotein subunit [Desulfuromonas acetexigens]	36854	71728	1050	1050	59	59	80.4	638	8.07			MILDGKCPTGPIEKSWDKHRFEMKLVNPANKRKYKILMVGTGLAGGAGAASLGELGYNVHAFCYQDSARRAHSIAAQGGINAAKNYPNDGDSIYRLFYDTIKGGDFRAREADVWRLAQVSNNIIDQCVAQGVPFARDYAGYLDNRSFGGAQVSRTFYARGQTGQQLLLGAYSALCRQVKAKTVTMHPRTEMLDLVVVDGVAKGITVRNLTTGQIESHWGDAVVLATGGYVNVFYLSTNAMGCSVTAAWKAAKKGAYMANPCYTQIHPTCIPQHGEHQSKLTLMSESLRNDGRCWVPKKKEDCEKPASSIPEEDRDYYLERKYPSFGNLAPRDIASRAAKEQCDDDRGVGPGKRGVYLDFADSINRLGQSTIAARYGNLFEMYEKITDENGYKQPMRIYP…	39242	52208	1	1	1	604.289	1206.56	2	1206.56	-0.0002	0	48.16	4.7e-05	K	IMWNNVGMAR	S	Oxidation (M)	0.0300000000.0			RFS1002200056_DS_K4.22091.22091.2 File:~RFS1002200056_DS_K4.raw~, NativeID:~controllerType=0 controllerNumber=1 scan=22091~
1	1	TRO79507.1	fumarate reductase/succinate dehydrogenase flavoprotein subunit [Desulfuromonas acetexigens]	36854	71728	1050	1050	59	59	80.4	638	8.07			MILDGKCPTGPIEKSWDKHRFEMKLVNPANKRKYKILMVGTGLAGGAGAASLGELGYNVHAFCYQDSARRAHSIAAQGGINAAKNYPNDGDSIYRLFYDTIKGGDFRAREADVWRLAQVSNNIIDQCVAQGVPFARDYAGYLDNRSFGGAQVSRTFYARGQTGQQLLLGAYSALCRQVKAKTVTMHPRTEMLDLVVVDGVAKGITVRNLTTGQIESHWGDAVVLATGGYVNVFYLSTNAMGCSVTAAWKAAKKGAYMANPCYTQIHPTCIPQHGEHQSKLTLMSESLRNDGRCWVPKKKEDCEKPASSIPEEDRDYYLERKYPSFGNLAPRDIASRAAKEQCDDDRGVGPGKRGVYLDFADSINRLGQSTIAARYGNLFEMYEKITDENGYKQPMRIYP…	39243	120127	1	1	1	604.289	1206.56	2	1206.56	-0.0001	0	51.29	2.3e-05	K	IMWNNVGMAR	S	Oxidation (M)	0.0000000300.0			RFS1002200056_DS_K2.18856.18856.2 File:~RFS1002200056_DS_K2.raw~, NativeID:~controllerType=0 controllerNumber=1 scan=18856~
1	1	TRO79507.1	fumarate reductase/succinate dehydrogenase flavoprotein subunit [Desulfuromonas acetexigens]	36854	71728	1050	1050	59	59	80.4	638	8.07			MILDGKCPTGPIEKSWDKHRFEMKLVNPANKRKYKILMVGTGLAGGAGAASLGELGYNVHAFCYQDSARRAHSIAAQGGINAAKNYPNDGDSIYRLFYDTIKGGDFRAREADVWRLAQVSNNIIDQCVAQGVPFARDYAGYLDNRSFGGAQVSRTFYARGQTGQQLLLGAYSALCRQVKAKTVTMHPRTEMLDLVVVDGVAKGITVRNLTTGQIESHWGDAVVLATGGYVNVFYLSTNAMGCSVTAAWKAAKKGAYMANPCYTQIHPTCIPQHGEHQSKLTLMSESLRNDGRCWVPKKKEDCEKPASSIPEEDRDYYLERKYPSFGNLAPRDIASRAAKEQCDDDRGVGPGKRGVYLDFADSINRLGQSTIAARYGNLFEMYEKITDENGYKQPMRIYP…	39244	121043	1	1	1	604.289	1206.56	2	1206.56	-0.0001	0	29.62	0.0034	K	IMWNNVGMAR	S	Oxidation (M)	0.0000000300.0			RFS1002200056_DS_K2.19856.19856.2 File:~RFS1002200056_DS_K2.raw~, NativeID:~controllerType=0 controllerNumber=1 scan=19856~
1	1	TRO79507.1	fumarate reductase/succinate dehydrogenase flavoprotein subunit [Desulfuromonas acetexigens]	36854	71728	1050	1050	59	59	80.4	638	8.07			MILDGKCPTGPIEKSWDKHRFEMKLVNPANKRKYKILMVGTGLAGGAGAASLGELGYNVHAFCYQDSARRAHSIAAQGGINAAKNYPNDGDSIYRLFYDTIKGGDFRAREADVWRLAQVSNNIIDQCVAQGVPFARDYAGYLDNRSFGGAQVSRTFYARGQTGQQLLLGAYSALCRQVKAKTVTMHPRTEMLDLVVVDGVAKGITVRNLTTGQIESHWGDAVVLATGGYVNVFYLSTNAMGCSVTAAWKAAKKGAYMANPCYTQIHPTCIPQHGEHQSKLTLMSESLRNDGRCWVPKKKEDCEKPASSIPEEDRDYYLERKYPSFGNLAPRDIASRAAKEQCDDDRGVGPGKRGVYLDFADSINRLGQSTIAARYGNLFEMYEKITDENGYKQPMRIYP…	39245	86721	1	1	1	604.289	1206.56	2	1206.56	0.0001	0	40.33	0.00027	K	IMWNNVGMAR	S	Oxidation (M)	0.0000000300.0			RFS1002200056_DS_K3.20417.20417.2 File:~RFS1002200056_DS_K3.raw~, NativeID:~controllerType=0 controllerNumber=1 scan=20417~
1	1	TRO79507.1	fumarate reductase/succinate dehydrogenase flavoprotein subunit [Desulfuromonas acetexigens]	36854	71728	1050	1050	59	59	80.4	638	8.07			MILDGKCPTGPIEKSWDKHRFEMKLVNPANKRKYKILMVGTGLAGGAGAASLGELGYNVHAFCYQDSARRAHSIAAQGGINAAKNYPNDGDSIYRLFYDTIKGGDFRAREADVWRLAQVSNNIIDQCVAQGVPFARDYAGYLDNRSFGGAQVSRTFYARGQTGQQLLLGAYSALCRQVKAKTVTMHPRTEMLDLVVVDGVAKGITVRNLTTGQIESHWGDAVVLATGGYVNVFYLSTNAMGCSVTAAWKAAKKGAYMANPCYTQIHPTCIPQHGEHQSKLTLMSESLRNDGRCWVPKKKEDCEKPASSIPEEDRDYYLERKYPSFGNLAPRDIASRAAKEQCDDDRGVGPGKRGVYLDFADSINRLGQSTIAARYGNLFEMYEKITDENGYKQPMRIYP…	39246	14294	1	1	1	604.289	1206.56	2	1206.56	0.0001	0	19.86	0.03	K	IMWNNVGMAR	S	Oxidation (M)	0.0300000000.0			RFS1002200056_DS_K1.20056.20056.2 File:~RFS1002200056_DS_K1.raw~, NativeID:~controllerType=0 controllerNumber=1 scan=20056~
1	1	TRO79507.1	fumarate reductase/succinate dehydrogenase flavoprotein subunit [Desulfuromonas acetexigens]	36854	71728	1050	1050	59	59	80.4	638	8.07			MILDGKCPTGPIEKSWDKHRFEMKLVNPANKRKYKILMVGTGLAGGAGAASLGELGYNVHAFCYQDSARRAHSIAAQGGINAAKNYPNDGDSIYRLFYDTIKGGDFRAREADVWRLAQVSNNIIDQCVAQGVPFARDYAGYLDNRSFGGAQVSRTFYARGQTGQQLLLGAYSALCRQVKAKTVTMHPRTEMLDLVVVDGVAKGITVRNLTTGQIESHWGDAVVLATGGYVNVFYLSTNAMGCSVTAAWKAAKKGAYMANPCYTQIHPTCIPQHGEHQSKLTLMSESLRNDGRCWVPKKKEDCEKPASSIPEEDRDYYLERKYPSFGNLAPRDIASRAAKEQCDDDRGVGPGKRGVYLDFADSINRLGQSTIAARYGNLFEMYEKITDENGYKQPMRIYP…	39247	50231	1	1	1	604.289	1206.56	2	1206.56	0.0002	0	51.31	2.2e-05	K	IMWNNVGMAR	S	Oxidation (M)	0.0000000300.0			RFS1002200056_DS_K4.19965.19965.2 File:~RFS1002200056_DS_K4.raw~, NativeID:~controllerType=0 controllerNumber=1 scan=19965~
1	1	TRO79507.1	fumarate reductase/succinate dehydrogenase flavoprotein subunit [Desulfuromonas acetexigens]	36854	71728	1050	1050	59	59	80.4	638	8.07			MILDGKCPTGPIEKSWDKHRFEMKLVNPANKRKYKILMVGTGLAGGAGAASLGELGYNVHAFCYQDSARRAHSIAAQGGINAAKNYPNDGDSIYRLFYDTIKGGDFRAREADVWRLAQVSNNIIDQCVAQGVPFARDYAGYLDNRSFGGAQVSRTFYARGQTGQQLLLGAYSALCRQVKAKTVTMHPRTEMLDLVVVDGVAKGITVRNLTTGQIESHWGDAVVLATGGYVNVFYLSTNAMGCSVTAAWKAAKKGAYMANPCYTQIHPTCIPQHGEHQSKLTLMSESLRNDGRCWVPKKKEDCEKPASSIPEEDRDYYLERKYPSFGNLAPRDIASRAAKEQCDDDRGVGPGKRGVYLDFADSINRLGQSTIAARYGNLFEMYEKITDENGYKQPMRIYP…	39249	85900	1	1	1	604.289	1206.56	2	1206.56	0.0004	0	47.02	5.9e-05	K	IMWNNVGMAR	S	Oxidation (M)	0.0000000300.0			RFS1002200056_DS_K3.19546.19546.2 File:~RFS1002200056_DS_K3.raw~, NativeID:~controllerType=0 controllerNumber=1 scan=19546~
1	1	TRO79507.1	fumarate reductase/succinate dehydrogenase flavoprotein subunit [Desulfuromonas acetexigens]	36854	71728	1050	1050	59	59	80.4	638	8.07			MILDGKCPTGPIEKSWDKHRFEMKLVNPANKRKYKILMVGTGLAGGAGAASLGELGYNVHAFCYQDSARRAHSIAAQGGINAAKNYPNDGDSIYRLFYDTIKGGDFRAREADVWRLAQVSNNIIDQCVAQGVPFARDYAGYLDNRSFGGAQVSRTFYARGQTGQQLLLGAYSALCRQVKAKTVTMHPRTEMLDLVVVDGVAKGITVRNLTTGQIESHWGDAVVLATGGYVNVFYLSTNAMGCSVTAAWKAAKKGAYMANPCYTQIHPTCIPQHGEHQSKLTLMSESLRNDGRCWVPKKKEDCEKPASSIPEEDRDYYLERKYPSFGNLAPRDIASRAAKEQCDDDRGVGPGKRGVYLDFADSINRLGQSTIAARYGNLFEMYEKITDENGYKQPMRIYP…	39250	13566	1	1	1	604.289	1206.56	2	1206.56	0.0005	0	50.14	2.9e-05	K	IMWNNVGMAR	S	Oxidation (M)	0.0300000000.0			RFS1002200056_DS_K1.19229.19229.2 File:~RFS1002200056_DS_K1.raw~, NativeID:~controllerType=0 controllerNumber=1 scan=19229~
1	1	TRO79507.1	fumarate reductase/succinate dehydrogenase flavoprotein subunit [Desulfuromonas acetexigens]	36854	71728	1050	1050	59	59	80.4	638	8.07			MILDGKCPTGPIEKSWDKHRFEMKLVNPANKRKYKILMVGTGLAGGAGAASLGELGYNVHAFCYQDSARRAHSIAAQGGINAAKNYPNDGDSIYRLFYDTIKGGDFRAREADVWRLAQVSNNIIDQCVAQGVPFARDYAGYLDNRSFGGAQVSRTFYARGQTGQQLLLGAYSALCRQVKAKTVTMHPRTEMLDLVVVDGVAKGITVRNLTTGQIESHWGDAVVLATGGYVNVFYLSTNAMGCSVTAAWKAAKKGAYMANPCYTQIHPTCIPQHGEHQSKLTLMSESLRNDGRCWVPKKKEDCEKPASSIPEEDRDYYLERKYPSFGNLAPRDIASRAAKEQCDDDRGVGPGKRGVYLDFADSINRLGQSTIAARYGNLFEMYEKITDENGYKQPMRIYP…	39253	87714	1	1	1	604.289	1206.56	2	1206.56	0.0007	0	49.81	3.1e-05	K	IMWNNVGMAR	S	Oxidation (M)	0.0300000000.0			RFS1002200056_DS_K3.21463.21463.2 File:~RFS1002200056_DS_K3.raw~, NativeID:~controllerType=0 controllerNumber=1 scan=21463~
1	1	TRO79507.1	fumarate reductase/succinate dehydrogenase flavoprotein subunit [Desulfuromonas acetexigens]	36854	71728	1050	1050	59	59	80.4	638	8.07			MILDGKCPTGPIEKSWDKHRFEMKLVNPANKRKYKILMVGTGLAGGAGAASLGELGYNVHAFCYQDSARRAHSIAAQGGINAAKNYPNDGDSIYRLFYDTIKGGDFRAREADVWRLAQVSNNIIDQCVAQGVPFARDYAGYLDNRSFGGAQVSRTFYARGQTGQQLLLGAYSALCRQVKAKTVTMHPRTEMLDLVVVDGVAKGITVRNLTTGQIESHWGDAVVLATGGYVNVFYLSTNAMGCSVTAAWKAAKKGAYMANPCYTQIHPTCIPQHGEHQSKLTLMSESLRNDGRCWVPKKKEDCEKPASSIPEEDRDYYLERKYPSFGNLAPRDIASRAAKEQCDDDRGVGPGKRGVYLDFADSINRLGQSTIAARYGNLFEMYEKITDENGYKQPMRIYP…	39254	88113	1	1	1	604.29	1206.56	2	1206.56	0.0008	0	45.93	7.5e-05	K	IMWNNVGMAR	S	Oxidation (M)	0.0300000000.0			RFS1002200056_DS_K3.21882.21882.2 File:~RFS1002200056_DS_K3.raw~, NativeID:~controllerType=0 controllerNumber=1 scan=21882~
1	1	TRO79507.1	fumarate reductase/succinate dehydrogenase flavoprotein subunit [Desulfuromonas acetexigens]	36854	71728	1050	1050	59	59	80.4	638	8.07			MILDGKCPTGPIEKSWDKHRFEMKLVNPANKRKYKILMVGTGLAGGAGAASLGELGYNVHAFCYQDSARRAHSIAAQGGINAAKNYPNDGDSIYRLFYDTIKGGDFRAREADVWRLAQVSNNIIDQCVAQGVPFARDYAGYLDNRSFGGAQVSRTFYARGQTGQQLLLGAYSALCRQVKAKTVTMHPRTEMLDLVVVDGVAKGITVRNLTTGQIESHWGDAVVLATGGYVNVFYLSTNAMGCSVTAAWKAAKKGAYMANPCYTQIHPTCIPQHGEHQSKLTLMSESLRNDGRCWVPKKKEDCEKPASSIPEEDRDYYLERKYPSFGNLAPRDIASRAAKEQCDDDRGVGPGKRGVYLDFADSINRLGQSTIAARYGNLFEMYEKITDENGYKQPMRIYP…	39256	122705	1	1	1	604.29	1206.57	2	1206.56	0.0014	0	23.5	0.013	K	IMWNNVGMAR	S	Oxidation (M)	0.0300000000.0			RFS1002200056_DS_K2.21659.21659.2 File:~RFS1002200056_DS_K2.raw~, NativeID:~controllerType=0 controllerNumber=1 scan=21659~
1	1	TRO79507.1	fumarate reductase/succinate dehydrogenase flavoprotein subunit [Desulfuromonas acetexigens]	36854	71728	1050	1050	59	59	80.4	638	8.07			MILDGKCPTGPIEKSWDKHRFEMKLVNPANKRKYKILMVGTGLAGGAGAASLGELGYNVHAFCYQDSARRAHSIAAQGGINAAKNYPNDGDSIYRLFYDTIKGGDFRAREADVWRLAQVSNNIIDQCVAQGVPFARDYAGYLDNRSFGGAQVSRTFYARGQTGQQLLLGAYSALCRQVKAKTVTMHPRTEMLDLVVVDGVAKGITVRNLTTGQIESHWGDAVVLATGGYVNVFYLSTNAMGCSVTAAWKAAKKGAYMANPCYTQIHPTCIPQHGEHQSKLTLMSESLRNDGRCWVPKKKEDCEKPASSIPEEDRDYYLERKYPSFGNLAPRDIASRAAKEQCDDDRGVGPGKRGVYLDFADSINRLGQSTIAARYGNLFEMYEKITDENGYKQPMRIYP…	39259	122281	1	1	1	604.29	1206.57	2	1206.56	0.0026	0	42.3	0.00016	K	IMWNNVGMAR	S	Oxidation (M)	0.0300000000.0			RFS1002200056_DS_K2.21194.21194.2 File:~RFS1002200056_DS_K2.raw~, NativeID:~controllerType=0 controllerNumber=1 scan=21194~
1	1	TRO79507.1	fumarate reductase/succinate dehydrogenase flavoprotein subunit [Desulfuromonas acetexigens]	36854	71728	1050	1050	59	59	80.4	638	8.07			MILDGKCPTGPIEKSWDKHRFEMKLVNPANKRKYKILMVGTGLAGGAGAASLGELGYNVHAFCYQDSARRAHSIAAQGGINAAKNYPNDGDSIYRLFYDTIKGGDFRAREADVWRLAQVSNNIIDQCVAQGVPFARDYAGYLDNRSFGGAQVSRTFYARGQTGQQLLLGAYSALCRQVKAKTVTMHPRTEMLDLVVVDGVAKGITVRNLTTGQIESHWGDAVVLATGGYVNVFYLSTNAMGCSVTAAWKAAKKGAYMANPCYTQIHPTCIPQHGEHQSKLTLMSESLRNDGRCWVPKKKEDCEKPASSIPEEDRDYYLERKYPSFGNLAPRDIASRAAKEQCDDDRGVGPGKRGVYLDFADSINRLGQSTIAARYGNLFEMYEKITDENGYKQPMRIYP…	39260	12448	1	1	1	604.291	1206.57	2	1206.56	0.0035	0	23.64	0.011	K	IMWNNVGMAR	S	Oxidation (M)	0.0000000300.0			RFS1002200056_DS_K1.18027.18027.2 File:~RFS1002200056_DS_K1.raw~, NativeID:~controllerType=0 controllerNumber=1 scan=18027~
1	1	TRO79507.1	fumarate reductase/succinate dehydrogenase flavoprotein subunit [Desulfuromonas acetexigens]	36854	71728	1050	1050	59	59	80.4	638	8.07			MILDGKCPTGPIEKSWDKHRFEMKLVNPANKRKYKILMVGTGLAGGAGAASLGELGYNVHAFCYQDSARRAHSIAAQGGINAAKNYPNDGDSIYRLFYDTIKGGDFRAREADVWRLAQVSNNIIDQCVAQGVPFARDYAGYLDNRSFGGAQVSRTFYARGQTGQQLLLGAYSALCRQVKAKTVTMHPRTEMLDLVVVDGVAKGITVRNLTTGQIESHWGDAVVLATGGYVNVFYLSTNAMGCSVTAAWKAAKKGAYMANPCYTQIHPTCIPQHGEHQSKLTLMSESLRNDGRCWVPKKKEDCEKPASSIPEEDRDYYLERKYPSFGNLAPRDIASRAAKEQCDDDRGVGPGKRGVYLDFADSINRLGQSTIAARYGNLFEMYEKITDENGYKQPMRIYP…	39352	123364	1	1	1	604.78	1207.54	2	1207.55	-0.003	0	31.04	0.0016	K	IMWNNVGMAR	S	Deamidated (NQ); Oxidation (M)	0.0302000000.0			RFS1002200056_DS_K2.22366.22366.2 File:~RFS1002200056_DS_K2.raw~, NativeID:~controllerType=0 controllerNumber=1 scan=22366~
1	1	TRO79507.1	fumarate reductase/succinate dehydrogenase flavoprotein subunit [Desulfuromonas acetexigens]	36854	71728	1050	1050	59	59	80.4	638	8.07			MILDGKCPTGPIEKSWDKHRFEMKLVNPANKRKYKILMVGTGLAGGAGAASLGELGYNVHAFCYQDSARRAHSIAAQGGINAAKNYPNDGDSIYRLFYDTIKGGDFRAREADVWRLAQVSNNIIDQCVAQGVPFARDYAGYLDNRSFGGAQVSRTFYARGQTGQQLLLGAYSALCRQVKAKTVTMHPRTEMLDLVVVDGVAKGITVRNLTTGQIESHWGDAVVLATGGYVNVFYLSTNAMGCSVTAAWKAAKKGAYMANPCYTQIHPTCIPQHGEHQSKLTLMSESLRNDGRCWVPKKKEDCEKPASSIPEEDRDYYLERKYPSFGNLAPRDIASRAAKEQCDDDRGVGPGKRGVYLDFADSINRLGQSTIAARYGNLFEMYEKITDENGYKQPMRIYP…	39355	53678	1	1	1	604.781	1207.55	2	1207.55	-0.0007	0	28.26	0.0031	K	IMWNNVGMAR	S	Deamidated (NQ); Oxidation (M)	0.0302000000.0			RFS1002200056_DS_K4.23668.23668.2 File:~RFS1002200056_DS_K4.raw~, NativeID:~controllerType=0 controllerNumber=1 scan=23668~
1	1	TRO79507.1	fumarate reductase/succinate dehydrogenase flavoprotein subunit [Desulfuromonas acetexigens]	36854	71728	1050	1050	59	59	80.4	638	8.07			MILDGKCPTGPIEKSWDKHRFEMKLVNPANKRKYKILMVGTGLAGGAGAASLGELGYNVHAFCYQDSARRAHSIAAQGGINAAKNYPNDGDSIYRLFYDTIKGGDFRAREADVWRLAQVSNNIIDQCVAQGVPFARDYAGYLDNRSFGGAQVSRTFYARGQTGQQLLLGAYSALCRQVKAKTVTMHPRTEMLDLVVVDGVAKGITVRNLTTGQIESHWGDAVVLATGGYVNVFYLSTNAMGCSVTAAWKAAKKGAYMANPCYTQIHPTCIPQHGEHQSKLTLMSESLRNDGRCWVPKKKEDCEKPASSIPEEDRDYYLERKYPSFGNLAPRDIASRAAKEQCDDDRGVGPGKRGVYLDFADSINRLGQSTIAARYGNLFEMYEKITDENGYKQPMRIYP…	39356	15528	1	1	1	604.781	1207.55	2	1207.55	0.0004	0	43.62	8.5e-05	K	IMWNNVGMAR	S	Deamidated (NQ); Oxidation (M)	0.0302000000.0			RFS1002200056_DS_K1.21413.21413.2 File:~RFS1002200056_DS_K1.raw~, NativeID:~controllerType=0 controllerNumber=1 scan=21413~
1	1	TRO79507.1	fumarate reductase/succinate dehydrogenase flavoprotein subunit [Desulfuromonas acetexigens]	36854	71728	1050	1050	59	59	80.4	638	8.07			MILDGKCPTGPIEKSWDKHRFEMKLVNPANKRKYKILMVGTGLAGGAGAASLGELGYNVHAFCYQDSARRAHSIAAQGGINAAKNYPNDGDSIYRLFYDTIKGGDFRAREADVWRLAQVSNNIIDQCVAQGVPFARDYAGYLDNRSFGGAQVSRTFYARGQTGQQLLLGAYSALCRQVKAKTVTMHPRTEMLDLVVVDGVAKGITVRNLTTGQIESHWGDAVVLATGGYVNVFYLSTNAMGCSVTAAWKAAKKGAYMANPCYTQIHPTCIPQHGEHQSKLTLMSESLRNDGRCWVPKKKEDCEKPASSIPEEDRDYYLERKYPSFGNLAPRDIASRAAKEQCDDDRGVGPGKRGVYLDFADSINRLGQSTIAARYGNLFEMYEKITDENGYKQPMRIYP…	39357	15178	1	1	1	604.782	1207.55	2	1207.55	0.0009	0	49.29	2.3e-05	K	IMWNNVGMAR	S	Deamidated (NQ); Oxidation (M)	0.0302000000.0			RFS1002200056_DS_K1.21035.21035.2 File:~RFS1002200056_DS_K1.raw~, NativeID:~controllerType=0 controllerNumber=1 scan=21035~
1	1	TRO79507.1	fumarate reductase/succinate dehydrogenase flavoprotein subunit [Desulfuromonas acetexigens]	36854	71728	1050	1050	59	59	80.4	638	8.07			MILDGKCPTGPIEKSWDKHRFEMKLVNPANKRKYKILMVGTGLAGGAGAASLGELGYNVHAFCYQDSARRAHSIAAQGGINAAKNYPNDGDSIYRLFYDTIKGGDFRAREADVWRLAQVSNNIIDQCVAQGVPFARDYAGYLDNRSFGGAQVSRTFYARGQTGQQLLLGAYSALCRQVKAKTVTMHPRTEMLDLVVVDGVAKGITVRNLTTGQIESHWGDAVVLATGGYVNVFYLSTNAMGCSVTAAWKAAKKGAYMANPCYTQIHPTCIPQHGEHQSKLTLMSESLRNDGRCWVPKKKEDCEKPASSIPEEDRDYYLERKYPSFGNLAPRDIASRAAKEQCDDDRGVGPGKRGVYLDFADSINRLGQSTIAARYGNLFEMYEKITDENGYKQPMRIYP…	39359	89144	1	1	1	604.782	1207.55	2	1207.55	0.0016	0	28.3	0.0027	K	IMWNNVGMAR	S	Deamidated (NQ); Oxidation (M)	0.0302000000.0			RFS1002200056_DS_K3.22977.22977.2 File:~RFS1002200056_DS_K3.raw~, NativeID:~controllerType=0 controllerNumber=1 scan=22977~
1	1	TRO79507.1	fumarate reductase/succinate dehydrogenase flavoprotein subunit [Desulfuromonas acetexigens]	36854	71728	1050	1050	59	59	80.4	638	8.07			MILDGKCPTGPIEKSWDKHRFEMKLVNPANKRKYKILMVGTGLAGGAGAASLGELGYNVHAFCYQDSARRAHSIAAQGGINAAKNYPNDGDSIYRLFYDTIKGGDFRAREADVWRLAQVSNNIIDQCVAQGVPFARDYAGYLDNRSFGGAQVSRTFYARGQTGQQLLLGAYSALCRQVKAKTVTMHPRTEMLDLVVVDGVAKGITVRNLTTGQIESHWGDAVVLATGGYVNVFYLSTNAMGCSVTAAWKAAKKGAYMANPCYTQIHPTCIPQHGEHQSKLTLMSESLRNDGRCWVPKKKEDCEKPASSIPEEDRDYYLERKYPSFGNLAPRDIASRAAKEQCDDDRGVGPGKRGVYLDFADSINRLGQSTIAARYGNLFEMYEKITDENGYKQPMRIYP…	39360	89142	1	1	1	604.782	1207.55	2	1207.55	0.0016	0	32.51	0.001	K	IMWNNVGMAR	S	Deamidated (NQ); Oxidation (M)	0.0302000000.0			RFS1002200056_DS_K3.22975.22975.2 File:~RFS1002200056_DS_K3.raw~, NativeID:~controllerType=0 controllerNumber=1 scan=22975~
1	1	TRO79507.1	fumarate reductase/succinate dehydrogenase flavoprotein subunit [Desulfuromonas acetexigens]	36854	71728	1050	1050	59	59	80.4	638	8.07			MILDGKCPTGPIEKSWDKHRFEMKLVNPANKRKYKILMVGTGLAGGAGAASLGELGYNVHAFCYQDSARRAHSIAAQGGINAAKNYPNDGDSIYRLFYDTIKGGDFRAREADVWRLAQVSNNIIDQCVAQGVPFARDYAGYLDNRSFGGAQVSRTFYARGQTGQQLLLGAYSALCRQVKAKTVTMHPRTEMLDLVVVDGVAKGITVRNLTTGQIESHWGDAVVLATGGYVNVFYLSTNAMGCSVTAAWKAAKKGAYMANPCYTQIHPTCIPQHGEHQSKLTLMSESLRNDGRCWVPKKKEDCEKPASSIPEEDRDYYLERKYPSFGNLAPRDIASRAAKEQCDDDRGVGPGKRGVYLDFADSINRLGQSTIAARYGNLFEMYEKITDENGYKQPMRIYP…	39361	87623	1	1	1	604.782	1207.55	2	1207.55	0.002	0	45.83	4.7e-05	K	IMWNNVGMAR	S	Deamidated (NQ); Oxidation (M)	0.0002000300.0			RFS1002200056_DS_K3.21367.21367.2 File:~RFS1002200056_DS_K3.raw~, NativeID:~controllerType=0 controllerNumber=1 scan=21367~
1	1	TRO79507.1	fumarate reductase/succinate dehydrogenase flavoprotein subunit [Desulfuromonas acetexigens]	36854	71728	1050	1050	59	59	80.4	638	8.07			MILDGKCPTGPIEKSWDKHRFEMKLVNPANKRKYKILMVGTGLAGGAGAASLGELGYNVHAFCYQDSARRAHSIAAQGGINAAKNYPNDGDSIYRLFYDTIKGGDFRAREADVWRLAQVSNNIIDQCVAQGVPFARDYAGYLDNRSFGGAQVSRTFYARGQTGQQLLLGAYSALCRQVKAKTVTMHPRTEMLDLVVVDGVAKGITVRNLTTGQIESHWGDAVVLATGGYVNVFYLSTNAMGCSVTAAWKAAKKGAYMANPCYTQIHPTCIPQHGEHQSKLTLMSESLRNDGRCWVPKKKEDCEKPASSIPEEDRDYYLERKYPSFGNLAPRDIASRAAKEQCDDDRGVGPGKRGVYLDFADSINRLGQSTIAARYGNLFEMYEKITDENGYKQPMRIYP…	39366	89563	1	1	1	604.783	1207.55	2	1207.55	0.0027	0	46.37	4.3e-05	K	IMWNNVGMAR	S	Deamidated (NQ); Oxidation (M)	0.0302000000.0			RFS1002200056_DS_K3.23419.23419.2 File:~RFS1002200056_DS_K3.raw~, NativeID:~controllerType=0 controllerNumber=1 scan=23419~
1	1	TRO79507.1	fumarate reductase/succinate dehydrogenase flavoprotein subunit [Desulfuromonas acetexigens]	36854	71728	1050	1050	59	59	80.4	638	8.07			MILDGKCPTGPIEKSWDKHRFEMKLVNPANKRKYKILMVGTGLAGGAGAASLGELGYNVHAFCYQDSARRAHSIAAQGGINAAKNYPNDGDSIYRLFYDTIKGGDFRAREADVWRLAQVSNNIIDQCVAQGVPFARDYAGYLDNRSFGGAQVSRTFYARGQTGQQLLLGAYSALCRQVKAKTVTMHPRTEMLDLVVVDGVAKGITVRNLTTGQIESHWGDAVVLATGGYVNVFYLSTNAMGCSVTAAWKAAKKGAYMANPCYTQIHPTCIPQHGEHQSKLTLMSESLRNDGRCWVPKKKEDCEKPASSIPEEDRDYYLERKYPSFGNLAPRDIASRAAKEQCDDDRGVGPGKRGVYLDFADSINRLGQSTIAARYGNLFEMYEKITDENGYKQPMRIYP…	39367	14142	1	1	1	604.783	1207.55	2	1207.55	0.0031	0	42.25	0.00011	K	IMWNNVGMAR	S	Deamidated (NQ); Oxidation (M)	0.0002000300.0			RFS1002200056_DS_K1.19879.19879.2 File:~RFS1002200056_DS_K1.raw~, NativeID:~controllerType=0 controllerNumber=1 scan=19879~
1	1	TRO79507.1	fumarate reductase/succinate dehydrogenase flavoprotein subunit [Desulfuromonas acetexigens]	36854	71728	1050	1050	59	59	80.4	638	8.07			MILDGKCPTGPIEKSWDKHRFEMKLVNPANKRKYKILMVGTGLAGGAGAASLGELGYNVHAFCYQDSARRAHSIAAQGGINAAKNYPNDGDSIYRLFYDTIKGGDFRAREADVWRLAQVSNNIIDQCVAQGVPFARDYAGYLDNRSFGGAQVSRTFYARGQTGQQLLLGAYSALCRQVKAKTVTMHPRTEMLDLVVVDGVAKGITVRNLTTGQIESHWGDAVVLATGGYVNVFYLSTNAMGCSVTAAWKAAKKGAYMANPCYTQIHPTCIPQHGEHQSKLTLMSESLRNDGRCWVPKKKEDCEKPASSIPEEDRDYYLERKYPSFGNLAPRDIASRAAKEQCDDDRGVGPGKRGVYLDFADSINRLGQSTIAARYGNLFEMYEKITDENGYKQPMRIYP…	39368	122453	1	1	1	604.783	1207.55	2	1207.55	0.004	0	39.17	0.00021	K	IMWNNVGMAR	S	Deamidated (NQ); Oxidation (M)	0.0002000300.0			RFS1002200056_DS_K2.21377.21377.2 File:~RFS1002200056_DS_K2.raw~, NativeID:~controllerType=0 controllerNumber=1 scan=21377~
1	1	TRO79507.1	fumarate reductase/succinate dehydrogenase flavoprotein subunit [Desulfuromonas acetexigens]	36854	71728	1050	1050	59	59	80.4	638	8.07			MILDGKCPTGPIEKSWDKHRFEMKLVNPANKRKYKILMVGTGLAGGAGAASLGELGYNVHAFCYQDSARRAHSIAAQGGINAAKNYPNDGDSIYRLFYDTIKGGDFRAREADVWRLAQVSNNIIDQCVAQGVPFARDYAGYLDNRSFGGAQVSRTFYARGQTGQQLLLGAYSALCRQVKAKTVTMHPRTEMLDLVVVDGVAKGITVRNLTTGQIESHWGDAVVLATGGYVNVFYLSTNAMGCSVTAAWKAAKKGAYMANPCYTQIHPTCIPQHGEHQSKLTLMSESLRNDGRCWVPKKKEDCEKPASSIPEEDRDYYLERKYPSFGNLAPRDIASRAAKEQCDDDRGVGPGKRGVYLDFADSINRLGQSTIAARYGNLFEMYEKITDENGYKQPMRIYP…	39370	54115	1	1	1	604.784	1207.55	2	1207.55	0.0052	0	29.85	0.0017	K	IMWNNVGMAR	S	Deamidated (NQ); Oxidation (M)	0.0302000000.0			RFS1002200056_DS_K4.24131.24131.2 File:~RFS1002200056_DS_K4.raw~, NativeID:~controllerType=0 controllerNumber=1 scan=24131~
1	1	TRO79507.1	fumarate reductase/succinate dehydrogenase flavoprotein subunit [Desulfuromonas acetexigens]	36854	71728	1050	1050	59	59	80.4	638	8.07			MILDGKCPTGPIEKSWDKHRFEMKLVNPANKRKYKILMVGTGLAGGAGAASLGELGYNVHAFCYQDSARRAHSIAAQGGINAAKNYPNDGDSIYRLFYDTIKGGDFRAREADVWRLAQVSNNIIDQCVAQGVPFARDYAGYLDNRSFGGAQVSRTFYARGQTGQQLLLGAYSALCRQVKAKTVTMHPRTEMLDLVVVDGVAKGITVRNLTTGQIESHWGDAVVLATGGYVNVFYLSTNAMGCSVTAAWKAAKKGAYMANPCYTQIHPTCIPQHGEHQSKLTLMSESLRNDGRCWVPKKKEDCEKPASSIPEEDRDYYLERKYPSFGNLAPRDIASRAAKEQCDDDRGVGPGKRGVYLDFADSINRLGQSTIAARYGNLFEMYEKITDENGYKQPMRIYP…	39371	13740	1	1	1	604.784	1207.55	2	1207.55	0.0059	0	34.81	0.00061	K	IMWNNVGMAR	S	Deamidated (NQ); Oxidation (M)	0.0302000000.0			RFS1002200056_DS_K1.19430.19430.2 File:~RFS1002200056_DS_K1.raw~, NativeID:~controllerType=0 controllerNumber=1 scan=19430~
1	1	TRO79507.1	fumarate reductase/succinate dehydrogenase flavoprotein subunit [Desulfuromonas acetexigens]	36854	71728	1050	1050	59	59	80.4	638	8.07			MILDGKCPTGPIEKSWDKHRFEMKLVNPANKRKYKILMVGTGLAGGAGAASLGELGYNVHAFCYQDSARRAHSIAAQGGINAAKNYPNDGDSIYRLFYDTIKGGDFRAREADVWRLAQVSNNIIDQCVAQGVPFARDYAGYLDNRSFGGAQVSRTFYARGQTGQQLLLGAYSALCRQVKAKTVTMHPRTEMLDLVVVDGVAKGITVRNLTTGQIESHWGDAVVLATGGYVNVFYLSTNAMGCSVTAAWKAAKKGAYMANPCYTQIHPTCIPQHGEHQSKLTLMSESLRNDGRCWVPKKKEDCEKPASSIPEEDRDYYLERKYPSFGNLAPRDIASRAAKEQCDDDRGVGPGKRGVYLDFADSINRLGQSTIAARYGNLFEMYEKITDENGYKQPMRIYP…	39372	14739	1	1	1	604.785	1207.56	2	1207.55	0.0074	0	34.13	0.00081	K	IMWNNVGMAR	S	Deamidated (NQ); Oxidation (M)	0.0002000300.0			RFS1002200056_DS_K1.20547.20547.2 File:~RFS1002200056_DS_K1.raw~, NativeID:~controllerType=0 controllerNumber=1 scan=20547~
1	1	TRO79507.1	fumarate reductase/succinate dehydrogenase flavoprotein subunit [Desulfuromonas acetexigens]	36854	71728	1050	1050	59	59	80.4	638	8.07			MILDGKCPTGPIEKSWDKHRFEMKLVNPANKRKYKILMVGTGLAGGAGAASLGELGYNVHAFCYQDSARRAHSIAAQGGINAAKNYPNDGDSIYRLFYDTIKGGDFRAREADVWRLAQVSNNIIDQCVAQGVPFARDYAGYLDNRSFGGAQVSRTFYARGQTGQQLLLGAYSALCRQVKAKTVTMHPRTEMLDLVVVDGVAKGITVRNLTTGQIESHWGDAVVLATGGYVNVFYLSTNAMGCSVTAAWKAAKKGAYMANPCYTQIHPTCIPQHGEHQSKLTLMSESLRNDGRCWVPKKKEDCEKPASSIPEEDRDYYLERKYPSFGNLAPRDIASRAAKEQCDDDRGVGPGKRGVYLDFADSINRLGQSTIAARYGNLFEMYEKITDENGYKQPMRIYP…	41123	154296	1	1	1	612.285	1222.56	2	1222.56	-0.0024	0	48.07	2.6e-05	K	IMWNNVGMAR	S	2 Oxidation (M)	0.0300000300.0			RFS1002200056_DS_K5.17559.17559.2 File:~RFS1002200056_DS_K5.raw~, NativeID:~controllerType=0 controllerNumber=1 scan=17559~
1	1	TRO79507.1	fumarate reductase/succinate dehydrogenase flavoprotein subunit [Desulfuromonas acetexigens]	36854	71728	1050	1050	59	59	80.4	638	8.07			MILDGKCPTGPIEKSWDKHRFEMKLVNPANKRKYKILMVGTGLAGGAGAASLGELGYNVHAFCYQDSARRAHSIAAQGGINAAKNYPNDGDSIYRLFYDTIKGGDFRAREADVWRLAQVSNNIIDQCVAQGVPFARDYAGYLDNRSFGGAQVSRTFYARGQTGQQLLLGAYSALCRQVKAKTVTMHPRTEMLDLVVVDGVAKGITVRNLTTGQIESHWGDAVVLATGGYVNVFYLSTNAMGCSVTAAWKAAKKGAYMANPCYTQIHPTCIPQHGEHQSKLTLMSESLRNDGRCWVPKKKEDCEKPASSIPEEDRDYYLERKYPSFGNLAPRDIASRAAKEQCDDDRGVGPGKRGVYLDFADSINRLGQSTIAARYGNLFEMYEKITDENGYKQPMRIYP…	41125	155737	1	1	1	612.286	1222.56	2	1222.56	-0.0018	0	25.04	0.0053	K	IMWNNVGMAR	S	2 Oxidation (M)	0.0300000300.0			RFS1002200056_DS_K5.19523.19523.2 File:~RFS1002200056_DS_K5.raw~, NativeID:~controllerType=0 controllerNumber=1 scan=19523~
1	1	TRO79507.1	fumarate reductase/succinate dehydrogenase flavoprotein subunit [Desulfuromonas acetexigens]	36854	71728	1050	1050	59	59	80.4	638	8.07			MILDGKCPTGPIEKSWDKHRFEMKLVNPANKRKYKILMVGTGLAGGAGAASLGELGYNVHAFCYQDSARRAHSIAAQGGINAAKNYPNDGDSIYRLFYDTIKGGDFRAREADVWRLAQVSNNIIDQCVAQGVPFARDYAGYLDNRSFGGAQVSRTFYARGQTGQQLLLGAYSALCRQVKAKTVTMHPRTEMLDLVVVDGVAKGITVRNLTTGQIESHWGDAVVLATGGYVNVFYLSTNAMGCSVTAAWKAAKKGAYMANPCYTQIHPTCIPQHGEHQSKLTLMSESLRNDGRCWVPKKKEDCEKPASSIPEEDRDYYLERKYPSFGNLAPRDIASRAAKEQCDDDRGVGPGKRGVYLDFADSINRLGQSTIAARYGNLFEMYEKITDENGYKQPMRIYP…	41126	11085	1	1	1	612.286	1222.56	2	1222.56	-0.0015	0	20.82	0.016	K	IMWNNVGMAR	S	2 Oxidation (M)	0.0300000300.0			RFS1002200056_DS_K1.16476.16476.2 File:~RFS1002200056_DS_K1.raw~, NativeID:~controllerType=0 controllerNumber=1 scan=16476~
1	1	TRO79507.1	fumarate reductase/succinate dehydrogenase flavoprotein subunit [Desulfuromonas acetexigens]	36854	71728	1050	1050	59	59	80.4	638	8.07			MILDGKCPTGPIEKSWDKHRFEMKLVNPANKRKYKILMVGTGLAGGAGAASLGELGYNVHAFCYQDSARRAHSIAAQGGINAAKNYPNDGDSIYRLFYDTIKGGDFRAREADVWRLAQVSNNIIDQCVAQGVPFARDYAGYLDNRSFGGAQVSRTFYARGQTGQQLLLGAYSALCRQVKAKTVTMHPRTEMLDLVVVDGVAKGITVRNLTTGQIESHWGDAVVLATGGYVNVFYLSTNAMGCSVTAAWKAAKKGAYMANPCYTQIHPTCIPQHGEHQSKLTLMSESLRNDGRCWVPKKKEDCEKPASSIPEEDRDYYLERKYPSFGNLAPRDIASRAAKEQCDDDRGVGPGKRGVYLDFADSINRLGQSTIAARYGNLFEMYEKITDENGYKQPMRIYP…	41128	9957	1	1	1	612.287	1222.56	2	1222.56	-0.0002	0	32.47	0.0011	K	IMWNNVGMAR	S	2 Oxidation (M)	0.0300000300.0			RFS1002200056_DS_K1.15183.15183.2 File:~RFS1002200056_DS_K1.raw~, NativeID:~controllerType=0 controllerNumber=1 scan=15183~
1	1	TRO79507.1	fumarate reductase/succinate dehydrogenase flavoprotein subunit [Desulfuromonas acetexigens]	36854	71728	1050	1050	59	59	80.4	638	8.07			MILDGKCPTGPIEKSWDKHRFEMKLVNPANKRKYKILMVGTGLAGGAGAASLGELGYNVHAFCYQDSARRAHSIAAQGGINAAKNYPNDGDSIYRLFYDTIKGGDFRAREADVWRLAQVSNNIIDQCVAQGVPFARDYAGYLDNRSFGGAQVSRTFYARGQTGQQLLLGAYSALCRQVKAKTVTMHPRTEMLDLVVVDGVAKGITVRNLTTGQIESHWGDAVVLATGGYVNVFYLSTNAMGCSVTAAWKAAKKGAYMANPCYTQIHPTCIPQHGEHQSKLTLMSESLRNDGRCWVPKKKEDCEKPASSIPEEDRDYYLERKYPSFGNLAPRDIASRAAKEQCDDDRGVGPGKRGVYLDFADSINRLGQSTIAARYGNLFEMYEKITDENGYKQPMRIYP…	41132	118017	1	1	1	612.287	1222.56	2	1222.56	0	0	41.07	0.00016	K	IMWNNVGMAR	S	2 Oxidation (M)	0.0300000300.0			RFS1002200056_DS_K2.16512.16512.2 File:~RFS1002200056_DS_K2.raw~, NativeID:~controllerType=0 controllerNumber=1 scan=16512~
1	1	TRO79507.1	fumarate reductase/succinate dehydrogenase flavoprotein subunit [Desulfuromonas acetexigens]	36854	71728	1050	1050	59	59	80.4	638	8.07			MILDGKCPTGPIEKSWDKHRFEMKLVNPANKRKYKILMVGTGLAGGAGAASLGELGYNVHAFCYQDSARRAHSIAAQGGINAAKNYPNDGDSIYRLFYDTIKGGDFRAREADVWRLAQVSNNIIDQCVAQGVPFARDYAGYLDNRSFGGAQVSRTFYARGQTGQQLLLGAYSALCRQVKAKTVTMHPRTEMLDLVVVDGVAKGITVRNLTTGQIESHWGDAVVLATGGYVNVFYLSTNAMGCSVTAAWKAAKKGAYMANPCYTQIHPTCIPQHGEHQSKLTLMSESLRNDGRCWVPKKKEDCEKPASSIPEEDRDYYLERKYPSFGNLAPRDIASRAAKEQCDDDRGVGPGKRGVYLDFADSINRLGQSTIAARYGNLFEMYEKITDENGYKQPMRIYP…	41135	10492	1	1	1	612.287	1222.56	2	1222.56	0.0002	0	40.82	0.00016	K	IMWNNVGMAR	S	2 Oxidation (M)	0.0300000300.0			RFS1002200056_DS_K1.15775.15775.2 File:~RFS1002200056_DS_K1.raw~, NativeID:~controllerType=0 controllerNumber=1 scan=15775~
1	1	TRO79507.1	fumarate reductase/succinate dehydrogenase flavoprotein subunit [Desulfuromonas acetexigens]	36854	71728	1050	1050	59	59	80.4	638	8.07			MILDGKCPTGPIEKSWDKHRFEMKLVNPANKRKYKILMVGTGLAGGAGAASLGELGYNVHAFCYQDSARRAHSIAAQGGINAAKNYPNDGDSIYRLFYDTIKGGDFRAREADVWRLAQVSNNIIDQCVAQGVPFARDYAGYLDNRSFGGAQVSRTFYARGQTGQQLLLGAYSALCRQVKAKTVTMHPRTEMLDLVVVDGVAKGITVRNLTTGQIESHWGDAVVLATGGYVNVFYLSTNAMGCSVTAAWKAAKKGAYMANPCYTQIHPTCIPQHGEHQSKLTLMSESLRNDGRCWVPKKKEDCEKPASSIPEEDRDYYLERKYPSFGNLAPRDIASRAAKEQCDDDRGVGPGKRGVYLDFADSINRLGQSTIAARYGNLFEMYEKITDENGYKQPMRIYP…	41137	155443	1	1	1	612.287	1222.56	2	1222.56	0.0007	0	20.55	0.017	K	IMWNNVGMAR	S	2 Oxidation (M)	0.0300000300.0			RFS1002200056_DS_K5.19114.19114.2 File:~RFS1002200056_DS_K5.raw~, NativeID:~controllerType=0 controllerNumber=1 scan=19114~
1	1	TRO79507.1	fumarate reductase/succinate dehydrogenase flavoprotein subunit [Desulfuromonas acetexigens]	36854	71728	1050	1050	59	59	80.4	638	8.07			MILDGKCPTGPIEKSWDKHRFEMKLVNPANKRKYKILMVGTGLAGGAGAASLGELGYNVHAFCYQDSARRAHSIAAQGGINAAKNYPNDGDSIYRLFYDTIKGGDFRAREADVWRLAQVSNNIIDQCVAQGVPFARDYAGYLDNRSFGGAQVSRTFYARGQTGQQLLLGAYSALCRQVKAKTVTMHPRTEMLDLVVVDGVAKGITVRNLTTGQIESHWGDAVVLATGGYVNVFYLSTNAMGCSVTAAWKAAKKGAYMANPCYTQIHPTCIPQHGEHQSKLTLMSESLRNDGRCWVPKKKEDCEKPASSIPEEDRDYYLERKYPSFGNLAPRDIASRAAKEQCDDDRGVGPGKRGVYLDFADSINRLGQSTIAARYGNLFEMYEKITDENGYKQPMRIYP…	41140	47992	1	1	1	612.287	1222.56	2	1222.56	0.0012	0	31.33	0.0014	K	IMWNNVGMAR	S	2 Oxidation (M)	0.0300000300.0			RFS1002200056_DS_K4.17491.17491.2 File:~RFS1002200056_DS_K4.raw~, NativeID:~controllerType=0 controllerNumber=1 scan=17491~
1	1	TRO79507.1	fumarate reductase/succinate dehydrogenase flavoprotein subunit [Desulfuromonas acetexigens]	36854	71728	1050	1050	59	59	80.4	638	8.07			MILDGKCPTGPIEKSWDKHRFEMKLVNPANKRKYKILMVGTGLAGGAGAASLGELGYNVHAFCYQDSARRAHSIAAQGGINAAKNYPNDGDSIYRLFYDTIKGGDFRAREADVWRLAQVSNNIIDQCVAQGVPFARDYAGYLDNRSFGGAQVSRTFYARGQTGQQLLLGAYSALCRQVKAKTVTMHPRTEMLDLVVVDGVAKGITVRNLTTGQIESHWGDAVVLATGGYVNVFYLSTNAMGCSVTAAWKAAKKGAYMANPCYTQIHPTCIPQHGEHQSKLTLMSESLRNDGRCWVPKKKEDCEKPASSIPEEDRDYYLERKYPSFGNLAPRDIASRAAKEQCDDDRGVGPGKRGVYLDFADSINRLGQSTIAARYGNLFEMYEKITDENGYKQPMRIYP…	41142	113627	1	1	1	612.288	1222.56	2	1222.56	0.0017	0	18.15	0.028	K	IMWNNVGMAR	S	2 Oxidation (M)	0.0300000300.0			RFS1002200056_DS_K2.11622.11622.2 File:~RFS1002200056_DS_K2.raw~, NativeID:~controllerType=0 controllerNumber=1 scan=11622~
1	1	TRO79507.1	fumarate reductase/succinate dehydrogenase flavoprotein subunit [Desulfuromonas acetexigens]	36854	71728	1050	1050	59	59	80.4	638	8.07			MILDGKCPTGPIEKSWDKHRFEMKLVNPANKRKYKILMVGTGLAGGAGAASLGELGYNVHAFCYQDSARRAHSIAAQGGINAAKNYPNDGDSIYRLFYDTIKGGDFRAREADVWRLAQVSNNIIDQCVAQGVPFARDYAGYLDNRSFGGAQVSRTFYARGQTGQQLLLGAYSALCRQVKAKTVTMHPRTEMLDLVVVDGVAKGITVRNLTTGQIESHWGDAVVLATGGYVNVFYLSTNAMGCSVTAAWKAAKKGAYMANPCYTQIHPTCIPQHGEHQSKLTLMSESLRNDGRCWVPKKKEDCEKPASSIPEEDRDYYLERKYPSFGNLAPRDIASRAAKEQCDDDRGVGPGKRGVYLDFADSINRLGQSTIAARYGNLFEMYEKITDENGYKQPMRIYP…	41143	83703	1	1	1	612.288	1222.56	2	1222.56	0.0021	0	42.03	0.00011	K	IMWNNVGMAR	S	2 Oxidation (M)	0.0300000300.0			RFS1002200056_DS_K3.17160.17160.2 File:~RFS1002200056_DS_K3.raw~, NativeID:~controllerType=0 controllerNumber=1 scan=17160~
1	1	TRO79507.1	fumarate reductase/succinate dehydrogenase flavoprotein subunit [Desulfuromonas acetexigens]	36854	71728	1050	1050	59	59	80.4	638	8.07			MILDGKCPTGPIEKSWDKHRFEMKLVNPANKRKYKILMVGTGLAGGAGAASLGELGYNVHAFCYQDSARRAHSIAAQGGINAAKNYPNDGDSIYRLFYDTIKGGDFRAREADVWRLAQVSNNIIDQCVAQGVPFARDYAGYLDNRSFGGAQVSRTFYARGQTGQQLLLGAYSALCRQVKAKTVTMHPRTEMLDLVVVDGVAKGITVRNLTTGQIESHWGDAVVLATGGYVNVFYLSTNAMGCSVTAAWKAAKKGAYMANPCYTQIHPTCIPQHGEHQSKLTLMSESLRNDGRCWVPKKKEDCEKPASSIPEEDRDYYLERKYPSFGNLAPRDIASRAAKEQCDDDRGVGPGKRGVYLDFADSINRLGQSTIAARYGNLFEMYEKITDENGYKQPMRIYP…	41144	79322	1	1	1	612.288	1222.56	2	1222.56	0.0022	0	24.85	0.0061	K	IMWNNVGMAR	S	2 Oxidation (M)	0.0300000300.0			RFS1002200056_DS_K3.12310.12310.2 File:~RFS1002200056_DS_K3.raw~, NativeID:~controllerType=0 controllerNumber=1 scan=12310~
1	1	TRO79507.1	fumarate reductase/succinate dehydrogenase flavoprotein subunit [Desulfuromonas acetexigens]	36854	71728	1050	1050	59	59	80.4	638	8.07			MILDGKCPTGPIEKSWDKHRFEMKLVNPANKRKYKILMVGTGLAGGAGAASLGELGYNVHAFCYQDSARRAHSIAAQGGINAAKNYPNDGDSIYRLFYDTIKGGDFRAREADVWRLAQVSNNIIDQCVAQGVPFARDYAGYLDNRSFGGAQVSRTFYARGQTGQQLLLGAYSALCRQVKAKTVTMHPRTEMLDLVVVDGVAKGITVRNLTTGQIESHWGDAVVLATGGYVNVFYLSTNAMGCSVTAAWKAAKKGAYMANPCYTQIHPTCIPQHGEHQSKLTLMSESLRNDGRCWVPKKKEDCEKPASSIPEEDRDYYLERKYPSFGNLAPRDIASRAAKEQCDDDRGVGPGKRGVYLDFADSINRLGQSTIAARYGNLFEMYEKITDENGYKQPMRIYP…	41145	118323	1	1	1	612.288	1222.56	2	1222.56	0.0023	0	48.96	2.4e-05	K	IMWNNVGMAR	S	2 Oxidation (M)	0.0300000300.0			RFS1002200056_DS_K2.16868.16868.2 File:~RFS1002200056_DS_K2.raw~, NativeID:~controllerType=0 controllerNumber=1 scan=16868~
1	1	TRO79507.1	fumarate reductase/succinate dehydrogenase flavoprotein subunit [Desulfuromonas acetexigens]	36854	71728	1050	1050	59	59	80.4	638	8.07			MILDGKCPTGPIEKSWDKHRFEMKLVNPANKRKYKILMVGTGLAGGAGAASLGELGYNVHAFCYQDSARRAHSIAAQGGINAAKNYPNDGDSIYRLFYDTIKGGDFRAREADVWRLAQVSNNIIDQCVAQGVPFARDYAGYLDNRSFGGAQVSRTFYARGQTGQQLLLGAYSALCRQVKAKTVTMHPRTEMLDLVVVDGVAKGITVRNLTTGQIESHWGDAVVLATGGYVNVFYLSTNAMGCSVTAAWKAAKKGAYMANPCYTQIHPTCIPQHGEHQSKLTLMSESLRNDGRCWVPKKKEDCEKPASSIPEEDRDYYLERKYPSFGNLAPRDIASRAAKEQCDDDRGVGPGKRGVYLDFADSINRLGQSTIAARYGNLFEMYEKITDENGYKQPMRIYP…	41149	154516	1	1	1	612.288	1222.56	2	1222.56	0.0032	0	20.34	0.017	K	IMWNNVGMAR	S	2 Oxidation (M)	0.0300000300.0			RFS1002200056_DS_K5.17852.17852.2 File:~RFS1002200056_DS_K5.raw~, NativeID:~controllerType=0 controllerNumber=1 scan=17852~
1	1	TRO79507.1	fumarate reductase/succinate dehydrogenase flavoprotein subunit [Desulfuromonas acetexigens]	36854	71728	1050	1050	59	59	80.4	638	8.07			MILDGKCPTGPIEKSWDKHRFEMKLVNPANKRKYKILMVGTGLAGGAGAASLGELGYNVHAFCYQDSARRAHSIAAQGGINAAKNYPNDGDSIYRLFYDTIKGGDFRAREADVWRLAQVSNNIIDQCVAQGVPFARDYAGYLDNRSFGGAQVSRTFYARGQTGQQLLLGAYSALCRQVKAKTVTMHPRTEMLDLVVVDGVAKGITVRNLTTGQIESHWGDAVVLATGGYVNVFYLSTNAMGCSVTAAWKAAKKGAYMANPCYTQIHPTCIPQHGEHQSKLTLMSESLRNDGRCWVPKKKEDCEKPASSIPEEDRDYYLERKYPSFGNLAPRDIASRAAKEQCDDDRGVGPGKRGVYLDFADSINRLGQSTIAARYGNLFEMYEKITDENGYKQPMRIYP…	41218	49912	1	1	1	612.778	1223.54	2	1223.54	-0.0016	0	19.83	0.014	K	IMWNNVGMAR	S	Deamidated (NQ); 2 Oxidation (M)	0.0300200300.0			RFS1002200056_DS_K4.19610.19610.2 File:~RFS1002200056_DS_K4.raw~, NativeID:~controllerType=0 controllerNumber=1 scan=19610~
1	1	TRO79507.1	fumarate reductase/succinate dehydrogenase flavoprotein subunit [Desulfuromonas acetexigens]	36854	71728	1050	1050	59	59	80.4	638	8.07			MILDGKCPTGPIEKSWDKHRFEMKLVNPANKRKYKILMVGTGLAGGAGAASLGELGYNVHAFCYQDSARRAHSIAAQGGINAAKNYPNDGDSIYRLFYDTIKGGDFRAREADVWRLAQVSNNIIDQCVAQGVPFARDYAGYLDNRSFGGAQVSRTFYARGQTGQQLLLGAYSALCRQVKAKTVTMHPRTEMLDLVVVDGVAKGITVRNLTTGQIESHWGDAVVLATGGYVNVFYLSTNAMGCSVTAAWKAAKKGAYMANPCYTQIHPTCIPQHGEHQSKLTLMSESLRNDGRCWVPKKKEDCEKPASSIPEEDRDYYLERKYPSFGNLAPRDIASRAAKEQCDDDRGVGPGKRGVYLDFADSINRLGQSTIAARYGNLFEMYEKITDENGYKQPMRIYP…	41220	119236	1	1	1	612.779	1223.54	2	1223.54	0.0005	0	20.36	0.012	K	IMWNNVGMAR	S	Deamidated (NQ); 2 Oxidation (M)	0.0302000300.0			RFS1002200056_DS_K2.17882.17882.2 File:~RFS1002200056_DS_K2.raw~, NativeID:~controllerType=0 controllerNumber=1 scan=17882~
1	1	TRO79507.1	fumarate reductase/succinate dehydrogenase flavoprotein subunit [Desulfuromonas acetexigens]	36854	71728	1050	1050	59	59	80.4	638	8.07			MILDGKCPTGPIEKSWDKHRFEMKLVNPANKRKYKILMVGTGLAGGAGAASLGELGYNVHAFCYQDSARRAHSIAAQGGINAAKNYPNDGDSIYRLFYDTIKGGDFRAREADVWRLAQVSNNIIDQCVAQGVPFARDYAGYLDNRSFGGAQVSRTFYARGQTGQQLLLGAYSALCRQVKAKTVTMHPRTEMLDLVVVDGVAKGITVRNLTTGQIESHWGDAVVLATGGYVNVFYLSTNAMGCSVTAAWKAAKKGAYMANPCYTQIHPTCIPQHGEHQSKLTLMSESLRNDGRCWVPKKKEDCEKPASSIPEEDRDYYLERKYPSFGNLAPRDIASRAAKEQCDDDRGVGPGKRGVYLDFADSINRLGQSTIAARYGNLFEMYEKITDENGYKQPMRIYP…	41222	85545	1	1	1	612.779	1223.54	2	1223.54	0.0013	0	24.15	0.005	K	IMWNNVGMAR	S	Deamidated (NQ); 2 Oxidation (M)	0.0302000300.0			RFS1002200056_DS_K3.19152.19152.2 File:~RFS1002200056_DS_K3.raw~, NativeID:~controllerType=0 controllerNumber=1 scan=19152~
1	1	TRO79507.1	fumarate reductase/succinate dehydrogenase flavoprotein subunit [Desulfuromonas acetexigens]	36854	71728	1050	1050	59	59	80.4	638	8.07			MILDGKCPTGPIEKSWDKHRFEMKLVNPANKRKYKILMVGTGLAGGAGAASLGELGYNVHAFCYQDSARRAHSIAAQGGINAAKNYPNDGDSIYRLFYDTIKGGDFRAREADVWRLAQVSNNIIDQCVAQGVPFARDYAGYLDNRSFGGAQVSRTFYARGQTGQQLLLGAYSALCRQVKAKTVTMHPRTEMLDLVVVDGVAKGITVRNLTTGQIESHWGDAVVLATGGYVNVFYLSTNAMGCSVTAAWKAAKKGAYMANPCYTQIHPTCIPQHGEHQSKLTLMSESLRNDGRCWVPKKKEDCEKPASSIPEEDRDYYLERKYPSFGNLAPRDIASRAAKEQCDDDRGVGPGKRGVYLDFADSINRLGQSTIAARYGNLFEMYEKITDENGYKQPMRIYP…	41224	119808	1	1	1	612.779	1223.54	2	1223.54	0.0017	0	23.08	0.0064	K	IMWNNVGMAR	S	Deamidated (NQ); 2 Oxidation (M)	0.0302000300.0			RFS1002200056_DS_K2.18501.18501.2 File:~RFS1002200056_DS_K2.raw~, NativeID:~controllerType=0 controllerNumber=1 scan=18501~
1	1	TRO79507.1	fumarate reductase/succinate dehydrogenase flavoprotein subunit [Desulfuromonas acetexigens]	36854	71728	1050	1050	59	59	80.4	638	8.07			MILDGKCPTGPIEKSWDKHRFEMKLVNPANKRKYKILMVGTGLAGGAGAASLGELGYNVHAFCYQDSARRAHSIAAQGGINAAKNYPNDGDSIYRLFYDTIKGGDFRAREADVWRLAQVSNNIIDQCVAQGVPFARDYAGYLDNRSFGGAQVSRTFYARGQTGQQLLLGAYSALCRQVKAKTVTMHPRTEMLDLVVVDGVAKGITVRNLTTGQIESHWGDAVVLATGGYVNVFYLSTNAMGCSVTAAWKAAKKGAYMANPCYTQIHPTCIPQHGEHQSKLTLMSESLRNDGRCWVPKKKEDCEKPASSIPEEDRDYYLERKYPSFGNLAPRDIASRAAKEQCDDDRGVGPGKRGVYLDFADSINRLGQSTIAARYGNLFEMYEKITDENGYKQPMRIYP…	41225	84896	1	1	1	612.779	1223.54	2	1223.54	0.0018	0	17.55	0.021	K	IMWNNVGMAR	S	Deamidated (NQ); 2 Oxidation (M)	0.0302000300.0			RFS1002200056_DS_K3.18460.18460.2 File:~RFS1002200056_DS_K3.raw~, NativeID:~controllerType=0 controllerNumber=1 scan=18460~
1	1	TRO79507.1	fumarate reductase/succinate dehydrogenase flavoprotein subunit [Desulfuromonas acetexigens]	36854	71728	1050	1050	59	59	80.4	638	8.07			MILDGKCPTGPIEKSWDKHRFEMKLVNPANKRKYKILMVGTGLAGGAGAASLGELGYNVHAFCYQDSARRAHSIAAQGGINAAKNYPNDGDSIYRLFYDTIKGGDFRAREADVWRLAQVSNNIIDQCVAQGVPFARDYAGYLDNRSFGGAQVSRTFYARGQTGQQLLLGAYSALCRQVKAKTVTMHPRTEMLDLVVVDGVAKGITVRNLTTGQIESHWGDAVVLATGGYVNVFYLSTNAMGCSVTAAWKAAKKGAYMANPCYTQIHPTCIPQHGEHQSKLTLMSESLRNDGRCWVPKKKEDCEKPASSIPEEDRDYYLERKYPSFGNLAPRDIASRAAKEQCDDDRGVGPGKRGVYLDFADSINRLGQSTIAARYGNLFEMYEKITDENGYKQPMRIYP…	41226	11138	1	1	1	612.78	1223.55	2	1223.54	0.0026	0	43.67	5.4e-05	K	IMWNNVGMAR	S	Deamidated (NQ); 2 Oxidation (M)	0.0302000300.0			RFS1002200056_DS_K1.16533.16533.2 File:~RFS1002200056_DS_K1.raw~, NativeID:~controllerType=0 controllerNumber=1 scan=16533~
1	1	TRO79507.1	fumarate reductase/succinate dehydrogenase flavoprotein subunit [Desulfuromonas acetexigens]	36854	71728	1050	1050	59	59	80.4	638	8.07			MILDGKCPTGPIEKSWDKHRFEMKLVNPANKRKYKILMVGTGLAGGAGAASLGELGYNVHAFCYQDSARRAHSIAAQGGINAAKNYPNDGDSIYRLFYDTIKGGDFRAREADVWRLAQVSNNIIDQCVAQGVPFARDYAGYLDNRSFGGAQVSRTFYARGQTGQQLLLGAYSALCRQVKAKTVTMHPRTEMLDLVVVDGVAKGITVRNLTTGQIESHWGDAVVLATGGYVNVFYLSTNAMGCSVTAAWKAAKKGAYMANPCYTQIHPTCIPQHGEHQSKLTLMSESLRNDGRCWVPKKKEDCEKPASSIPEEDRDYYLERKYPSFGNLAPRDIASRAAKEQCDDDRGVGPGKRGVYLDFADSINRLGQSTIAARYGNLFEMYEKITDENGYKQPMRIYP…	41235	154882	1	1	1	612.781	1223.55	2	1223.54	0.0054	0	25.87	0.0031	K	IMWNNVGMAR	S	Deamidated (NQ); 2 Oxidation (M)	0.0302000300.0			RFS1002200056_DS_K5.18334.18334.2 File:~RFS1002200056_DS_K5.raw~, NativeID:~controllerType=0 controllerNumber=1 scan=18334~
1	1	TRO79507.1	fumarate reductase/succinate dehydrogenase flavoprotein subunit [Desulfuromonas acetexigens]	36854	71728	1050	1050	59	59	80.4	638	8.07			MILDGKCPTGPIEKSWDKHRFEMKLVNPANKRKYKILMVGTGLAGGAGAASLGELGYNVHAFCYQDSARRAHSIAAQGGINAAKNYPNDGDSIYRLFYDTIKGGDFRAREADVWRLAQVSNNIIDQCVAQGVPFARDYAGYLDNRSFGGAQVSRTFYARGQTGQQLLLGAYSALCRQVKAKTVTMHPRTEMLDLVVVDGVAKGITVRNLTTGQIESHWGDAVVLATGGYVNVFYLSTNAMGCSVTAAWKAAKKGAYMANPCYTQIHPTCIPQHGEHQSKLTLMSESLRNDGRCWVPKKKEDCEKPASSIPEEDRDYYLERKYPSFGNLAPRDIASRAAKEQCDDDRGVGPGKRGVYLDFADSINRLGQSTIAARYGNLFEMYEKITDENGYKQPMRIYP…	44187	48644	1	1	1	625.337	1248.66	2	1248.66	-0.0014	1	50.4	4.4e-05	R	KYPSFGNLAPR	D					RFS1002200056_DS_K4.18235.18235.2 File:~RFS1002200056_DS_K4.raw~, NativeID:~controllerType=0 controllerNumber=1 scan=18235~
1	1	TRO79507.1	fumarate reductase/succinate dehydrogenase flavoprotein subunit [Desulfuromonas acetexigens]	36854	71728	1050	1050	59	59	80.4	638	8.07			MILDGKCPTGPIEKSWDKHRFEMKLVNPANKRKYKILMVGTGLAGGAGAASLGELGYNVHAFCYQDSARRAHSIAAQGGINAAKNYPNDGDSIYRLFYDTIKGGDFRAREADVWRLAQVSNNIIDQCVAQGVPFARDYAGYLDNRSFGGAQVSRTFYARGQTGQQLLLGAYSALCRQVKAKTVTMHPRTEMLDLVVVDGVAKGITVRNLTTGQIESHWGDAVVLATGGYVNVFYLSTNAMGCSVTAAWKAAKKGAYMANPCYTQIHPTCIPQHGEHQSKLTLMSESLRNDGRCWVPKKKEDCEKPASSIPEEDRDYYLERKYPSFGNLAPRDIASRAAKEQCDDDRGVGPGKRGVYLDFADSINRLGQSTIAARYGNLFEMYEKITDENGYKQPMRIYP…	44188	119223	1	1	1	625.338	1248.66	2	1248.66	-0.0005	1	40.81	0.00041	R	KYPSFGNLAPR	D					RFS1002200056_DS_K2.17868.17868.2 File:~RFS1002200056_DS_K2.raw~, NativeID:~controllerType=0 controllerNumber=1 scan=17868~
1	1	TRO79507.1	fumarate reductase/succinate dehydrogenase flavoprotein subunit [Desulfuromonas acetexigens]	36854	71728	1050	1050	59	59	80.4	638	8.07			MILDGKCPTGPIEKSWDKHRFEMKLVNPANKRKYKILMVGTGLAGGAGAASLGELGYNVHAFCYQDSARRAHSIAAQGGINAAKNYPNDGDSIYRLFYDTIKGGDFRAREADVWRLAQVSNNIIDQCVAQGVPFARDYAGYLDNRSFGGAQVSRTFYARGQTGQQLLLGAYSALCRQVKAKTVTMHPRTEMLDLVVVDGVAKGITVRNLTTGQIESHWGDAVVLATGGYVNVFYLSTNAMGCSVTAAWKAAKKGAYMANPCYTQIHPTCIPQHGEHQSKLTLMSESLRNDGRCWVPKKKEDCEKPASSIPEEDRDYYLERKYPSFGNLAPRDIASRAAKEQCDDDRGVGPGKRGVYLDFADSINRLGQSTIAARYGNLFEMYEKITDENGYKQPMRIYP…	44189	119251	1	1	1	417.228	1248.66	3	1248.66	-0.0002	1	61.45	3.6e-06	R	KYPSFGNLAPR	D					RFS1002200056_DS_K2.17898.17898.3 File:~RFS1002200056_DS_K2.raw~, NativeID:~controllerType=0 controllerNumber=1 scan=17898~
1	1	TRO79507.1	fumarate reductase/succinate dehydrogenase flavoprotein subunit [Desulfuromonas acetexigens]	36854	71728	1050	1050	59	59	80.4	638	8.07			MILDGKCPTGPIEKSWDKHRFEMKLVNPANKRKYKILMVGTGLAGGAGAASLGELGYNVHAFCYQDSARRAHSIAAQGGINAAKNYPNDGDSIYRLFYDTIKGGDFRAREADVWRLAQVSNNIIDQCVAQGVPFARDYAGYLDNRSFGGAQVSRTFYARGQTGQQLLLGAYSALCRQVKAKTVTMHPRTEMLDLVVVDGVAKGITVRNLTTGQIESHWGDAVVLATGGYVNVFYLSTNAMGCSVTAAWKAAKKGAYMANPCYTQIHPTCIPQHGEHQSKLTLMSESLRNDGRCWVPKKKEDCEKPASSIPEEDRDYYLERKYPSFGNLAPRDIASRAAKEQCDDDRGVGPGKRGVYLDFADSINRLGQSTIAARYGNLFEMYEKITDENGYKQPMRIYP…	44190	85066	1	1	1	625.338	1248.66	2	1248.66	-0.0001	1	42.51	0.00028	R	KYPSFGNLAPR	D					RFS1002200056_DS_K3.18640.18640.2 File:~RFS1002200056_DS_K3.raw~, NativeID:~controllerType=0 controllerNumber=1 scan=18640~
1	1	TRO79507.1	fumarate reductase/succinate dehydrogenase flavoprotein subunit [Desulfuromonas acetexigens]	36854	71728	1050	1050	59	59	80.4	638	8.07			MILDGKCPTGPIEKSWDKHRFEMKLVNPANKRKYKILMVGTGLAGGAGAASLGELGYNVHAFCYQDSARRAHSIAAQGGINAAKNYPNDGDSIYRLFYDTIKGGDFRAREADVWRLAQVSNNIIDQCVAQGVPFARDYAGYLDNRSFGGAQVSRTFYARGQTGQQLLLGAYSALCRQVKAKTVTMHPRTEMLDLVVVDGVAKGITVRNLTTGQIESHWGDAVVLATGGYVNVFYLSTNAMGCSVTAAWKAAKKGAYMANPCYTQIHPTCIPQHGEHQSKLTLMSESLRNDGRCWVPKKKEDCEKPASSIPEEDRDYYLERKYPSFGNLAPRDIASRAAKEQCDDDRGVGPGKRGVYLDFADSINRLGQSTIAARYGNLFEMYEKITDENGYKQPMRIYP…	44191	10616	1	1	1	625.338	1248.66	2	1248.66	0	1	56.38	1.2e-05	R	KYPSFGNLAPR	D					RFS1002200056_DS_K1.15934.15934.2 File:~RFS1002200056_DS_K1.raw~, NativeID:~controllerType=0 controllerNumber=1 scan=15934~
1	1	TRO79507.1	fumarate reductase/succinate dehydrogenase flavoprotein subunit [Desulfuromonas acetexigens]	36854	71728	1050	1050	59	59	80.4	638	8.07			MILDGKCPTGPIEKSWDKHRFEMKLVNPANKRKYKILMVGTGLAGGAGAASLGELGYNVHAFCYQDSARRAHSIAAQGGINAAKNYPNDGDSIYRLFYDTIKGGDFRAREADVWRLAQVSNNIIDQCVAQGVPFARDYAGYLDNRSFGGAQVSRTFYARGQTGQQLLLGAYSALCRQVKAKTVTMHPRTEMLDLVVVDGVAKGITVRNLTTGQIESHWGDAVVLATGGYVNVFYLSTNAMGCSVTAAWKAAKKGAYMANPCYTQIHPTCIPQHGEHQSKLTLMSESLRNDGRCWVPKKKEDCEKPASSIPEEDRDYYLERKYPSFGNLAPRDIASRAAKEQCDDDRGVGPGKRGVYLDFADSINRLGQSTIAARYGNLFEMYEKITDENGYKQPMRIYP…	44192	84632	1	1	1	625.338	1248.66	2	1248.66	0	1	56.41	1.1e-05	R	KYPSFGNLAPR	D					RFS1002200056_DS_K3.18164.18164.2 File:~RFS1002200056_DS_K3.raw~, NativeID:~controllerType=0 controllerNumber=1 scan=18164~
1	1	TRO79507.1	fumarate reductase/succinate dehydrogenase flavoprotein subunit [Desulfuromonas acetexigens]	36854	71728	1050	1050	59	59	80.4	638	8.07			MILDGKCPTGPIEKSWDKHRFEMKLVNPANKRKYKILMVGTGLAGGAGAASLGELGYNVHAFCYQDSARRAHSIAAQGGINAAKNYPNDGDSIYRLFYDTIKGGDFRAREADVWRLAQVSNNIIDQCVAQGVPFARDYAGYLDNRSFGGAQVSRTFYARGQTGQQLLLGAYSALCRQVKAKTVTMHPRTEMLDLVVVDGVAKGITVRNLTTGQIESHWGDAVVLATGGYVNVFYLSTNAMGCSVTAAWKAAKKGAYMANPCYTQIHPTCIPQHGEHQSKLTLMSESLRNDGRCWVPKKKEDCEKPASSIPEEDRDYYLERKYPSFGNLAPRDIASRAAKEQCDDDRGVGPGKRGVYLDFADSINRLGQSTIAARYGNLFEMYEKITDENGYKQPMRIYP…	44193	48747	1	1	1	417.228	1248.66	3	1248.66	0.0003	1	49.29	5.9e-05	R	KYPSFGNLAPR	D					RFS1002200056_DS_K4.18350.18350.3 File:~RFS1002200056_DS_K4.raw~, NativeID:~controllerType=0 controllerNumber=1 scan=18350~
1	1	TRO79507.1	fumarate reductase/succinate dehydrogenase flavoprotein subunit [Desulfuromonas acetexigens]	36854	71728	1050	1050	59	59	80.4	638	8.07			MILDGKCPTGPIEKSWDKHRFEMKLVNPANKRKYKILMVGTGLAGGAGAASLGELGYNVHAFCYQDSARRAHSIAAQGGINAAKNYPNDGDSIYRLFYDTIKGGDFRAREADVWRLAQVSNNIIDQCVAQGVPFARDYAGYLDNRSFGGAQVSRTFYARGQTGQQLLLGAYSALCRQVKAKTVTMHPRTEMLDLVVVDGVAKGITVRNLTTGQIESHWGDAVVLATGGYVNVFYLSTNAMGCSVTAAWKAAKKGAYMANPCYTQIHPTCIPQHGEHQSKLTLMSESLRNDGRCWVPKKKEDCEKPASSIPEEDRDYYLERKYPSFGNLAPRDIASRAAKEQCDDDRGVGPGKRGVYLDFADSINRLGQSTIAARYGNLFEMYEKITDENGYKQPMRIYP…	44194	84402	1	1	1	417.228	1248.66	3	1248.66	0.0003	1	77.67	8.6e-08	R	KYPSFGNLAPR	D					RFS1002200056_DS_K3.17914.17914.3 File:~RFS1002200056_DS_K3.raw~, NativeID:~controllerType=0 controllerNumber=1 scan=17914~
1	1	TRO79507.1	fumarate reductase/succinate dehydrogenase flavoprotein subunit [Desulfuromonas acetexigens]	36854	71728	1050	1050	59	59	80.4	638	8.07			MILDGKCPTGPIEKSWDKHRFEMKLVNPANKRKYKILMVGTGLAGGAGAASLGELGYNVHAFCYQDSARRAHSIAAQGGINAAKNYPNDGDSIYRLFYDTIKGGDFRAREADVWRLAQVSNNIIDQCVAQGVPFARDYAGYLDNRSFGGAQVSRTFYARGQTGQQLLLGAYSALCRQVKAKTVTMHPRTEMLDLVVVDGVAKGITVRNLTTGQIESHWGDAVVLATGGYVNVFYLSTNAMGCSVTAAWKAAKKGAYMANPCYTQIHPTCIPQHGEHQSKLTLMSESLRNDGRCWVPKKKEDCEKPASSIPEEDRDYYLERKYPSFGNLAPRDIASRAAKEQCDDDRGVGPGKRGVYLDFADSINRLGQSTIAARYGNLFEMYEKITDENGYKQPMRIYP…	44195	10333	1	1	1	625.338	1248.66	2	1248.66	0.0004	1	51.51	3.5e-05	R	KYPSFGNLAPR	D					RFS1002200056_DS_K1.15597.15597.2 File:~RFS1002200056_DS_K1.raw~, NativeID:~controllerType=0 controllerNumber=1 scan=15597~
1	1	TRO79507.1	fumarate reductase/succinate dehydrogenase flavoprotein subunit [Desulfuromonas acetexigens]	36854	71728	1050	1050	59	59	80.4	638	8.07			MILDGKCPTGPIEKSWDKHRFEMKLVNPANKRKYKILMVGTGLAGGAGAASLGELGYNVHAFCYQDSARRAHSIAAQGGINAAKNYPNDGDSIYRLFYDTIKGGDFRAREADVWRLAQVSNNIIDQCVAQGVPFARDYAGYLDNRSFGGAQVSRTFYARGQTGQQLLLGAYSALCRQVKAKTVTMHPRTEMLDLVVVDGVAKGITVRNLTTGQIESHWGDAVVLATGGYVNVFYLSTNAMGCSVTAAWKAAKKGAYMANPCYTQIHPTCIPQHGEHQSKLTLMSESLRNDGRCWVPKKKEDCEKPASSIPEEDRDYYLERKYPSFGNLAPRDIASRAAKEQCDDDRGVGPGKRGVYLDFADSINRLGQSTIAARYGNLFEMYEKITDENGYKQPMRIYP…	44196	10618	1	1	1	417.228	1248.66	3	1248.66	0.0005	1	63.36	2.3e-06	R	KYPSFGNLAPR	D					RFS1002200056_DS_K1.15945.15945.3 File:~RFS1002200056_DS_K1.raw~, NativeID:~controllerType=0 controllerNumber=1 scan=15945~
1	1	TRO79507.1	fumarate reductase/succinate dehydrogenase flavoprotein subunit [Desulfuromonas acetexigens]	36854	71728	1050	1050	59	59	80.4	638	8.07			MILDGKCPTGPIEKSWDKHRFEMKLVNPANKRKYKILMVGTGLAGGAGAASLGELGYNVHAFCYQDSARRAHSIAAQGGINAAKNYPNDGDSIYRLFYDTIKGGDFRAREADVWRLAQVSNNIIDQCVAQGVPFARDYAGYLDNRSFGGAQVSRTFYARGQTGQQLLLGAYSALCRQVKAKTVTMHPRTEMLDLVVVDGVAKGITVRNLTTGQIESHWGDAVVLATGGYVNVFYLSTNAMGCSVTAAWKAAKKGAYMANPCYTQIHPTCIPQHGEHQSKLTLMSESLRNDGRCWVPKKKEDCEKPASSIPEEDRDYYLERKYPSFGNLAPRDIASRAAKEQCDDDRGVGPGKRGVYLDFADSINRLGQSTIAARYGNLFEMYEKITDENGYKQPMRIYP…	44197	118781	1	1	1	417.228	1248.66	3	1248.66	0.0006	1	64.54	1.8e-06	R	KYPSFGNLAPR	D					RFS1002200056_DS_K2.17392.17392.3 File:~RFS1002200056_DS_K2.raw~, NativeID:~controllerType=0 controllerNumber=1 scan=17392~
1	1	TRO79507.1	fumarate reductase/succinate dehydrogenase flavoprotein subunit [Desulfuromonas acetexigens]	36854	71728	1050	1050	59	59	80.4	638	8.07			MILDGKCPTGPIEKSWDKHRFEMKLVNPANKRKYKILMVGTGLAGGAGAASLGELGYNVHAFCYQDSARRAHSIAAQGGINAAKNYPNDGDSIYRLFYDTIKGGDFRAREADVWRLAQVSNNIIDQCVAQGVPFARDYAGYLDNRSFGGAQVSRTFYARGQTGQQLLLGAYSALCRQVKAKTVTMHPRTEMLDLVVVDGVAKGITVRNLTTGQIESHWGDAVVLATGGYVNVFYLSTNAMGCSVTAAWKAAKKGAYMANPCYTQIHPTCIPQHGEHQSKLTLMSESLRNDGRCWVPKKKEDCEKPASSIPEEDRDYYLERKYPSFGNLAPRDIASRAAKEQCDDDRGVGPGKRGVYLDFADSINRLGQSTIAARYGNLFEMYEKITDENGYKQPMRIYP…	44198	84729	1	1	1	417.228	1248.66	3	1248.66	0.0006	1	60.78	4.2e-06	R	KYPSFGNLAPR	D					RFS1002200056_DS_K3.18282.18282.3 File:~RFS1002200056_DS_K3.raw~, NativeID:~controllerType=0 controllerNumber=1 scan=18282~
1	1	TRO79507.1	fumarate reductase/succinate dehydrogenase flavoprotein subunit [Desulfuromonas acetexigens]	36854	71728	1050	1050	59	59	80.4	638	8.07			MILDGKCPTGPIEKSWDKHRFEMKLVNPANKRKYKILMVGTGLAGGAGAASLGELGYNVHAFCYQDSARRAHSIAAQGGINAAKNYPNDGDSIYRLFYDTIKGGDFRAREADVWRLAQVSNNIIDQCVAQGVPFARDYAGYLDNRSFGGAQVSRTFYARGQTGQQLLLGAYSALCRQVKAKTVTMHPRTEMLDLVVVDGVAKGITVRNLTTGQIESHWGDAVVLATGGYVNVFYLSTNAMGCSVTAAWKAAKKGAYMANPCYTQIHPTCIPQHGEHQSKLTLMSESLRNDGRCWVPKKKEDCEKPASSIPEEDRDYYLERKYPSFGNLAPRDIASRAAKEQCDDDRGVGPGKRGVYLDFADSINRLGQSTIAARYGNLFEMYEKITDENGYKQPMRIYP…	44199	10924	1	1	1	417.228	1248.66	3	1248.66	0.0006	1	57.28	9.4e-06	R	KYPSFGNLAPR	D					RFS1002200056_DS_K1.16305.16305.3 File:~RFS1002200056_DS_K1.raw~, NativeID:~controllerType=0 controllerNumber=1 scan=16305~
1	1	TRO79507.1	fumarate reductase/succinate dehydrogenase flavoprotein subunit [Desulfuromonas acetexigens]	36854	71728	1050	1050	59	59	80.4	638	8.07			MILDGKCPTGPIEKSWDKHRFEMKLVNPANKRKYKILMVGTGLAGGAGAASLGELGYNVHAFCYQDSARRAHSIAAQGGINAAKNYPNDGDSIYRLFYDTIKGGDFRAREADVWRLAQVSNNIIDQCVAQGVPFARDYAGYLDNRSFGGAQVSRTFYARGQTGQQLLLGAYSALCRQVKAKTVTMHPRTEMLDLVVVDGVAKGITVRNLTTGQIESHWGDAVVLATGGYVNVFYLSTNAMGCSVTAAWKAAKKGAYMANPCYTQIHPTCIPQHGEHQSKLTLMSESLRNDGRCWVPKKKEDCEKPASSIPEEDRDYYLERKYPSFGNLAPRDIASRAAKEQCDDDRGVGPGKRGVYLDFADSINRLGQSTIAARYGNLFEMYEKITDENGYKQPMRIYP…	44200	118839	1	1	1	625.338	1248.66	2	1248.66	0.0006	1	61.64	3.4e-06	R	KYPSFGNLAPR	D					RFS1002200056_DS_K2.17458.17458.2 File:~RFS1002200056_DS_K2.raw~, NativeID:~controllerType=0 controllerNumber=1 scan=17458~
1	1	TRO79507.1	fumarate reductase/succinate dehydrogenase flavoprotein subunit [Desulfuromonas acetexigens]	36854	71728	1050	1050	59	59	80.4	638	8.07			MILDGKCPTGPIEKSWDKHRFEMKLVNPANKRKYKILMVGTGLAGGAGAASLGELGYNVHAFCYQDSARRAHSIAAQGGINAAKNYPNDGDSIYRLFYDTIKGGDFRAREADVWRLAQVSNNIIDQCVAQGVPFARDYAGYLDNRSFGGAQVSRTFYARGQTGQQLLLGAYSALCRQVKAKTVTMHPRTEMLDLVVVDGVAKGITVRNLTTGQIESHWGDAVVLATGGYVNVFYLSTNAMGCSVTAAWKAAKKGAYMANPCYTQIHPTCIPQHGEHQSKLTLMSESLRNDGRCWVPKKKEDCEKPASSIPEEDRDYYLERKYPSFGNLAPRDIASRAAKEQCDDDRGVGPGKRGVYLDFADSINRLGQSTIAARYGNLFEMYEKITDENGYKQPMRIYP…	44201	118540	1	1	1	625.338	1248.66	2	1248.66	0.0008	1	50.43	4.5e-05	R	KYPSFGNLAPR	D					RFS1002200056_DS_K2.17106.17106.2 File:~RFS1002200056_DS_K2.raw~, NativeID:~controllerType=0 controllerNumber=1 scan=17106~
1	1	TRO79507.1	fumarate reductase/succinate dehydrogenase flavoprotein subunit [Desulfuromonas acetexigens]	36854	71728	1050	1050	59	59	80.4	638	8.07			MILDGKCPTGPIEKSWDKHRFEMKLVNPANKRKYKILMVGTGLAGGAGAASLGELGYNVHAFCYQDSARRAHSIAAQGGINAAKNYPNDGDSIYRLFYDTIKGGDFRAREADVWRLAQVSNNIIDQCVAQGVPFARDYAGYLDNRSFGGAQVSRTFYARGQTGQQLLLGAYSALCRQVKAKTVTMHPRTEMLDLVVVDGVAKGITVRNLTTGQIESHWGDAVVLATGGYVNVFYLSTNAMGCSVTAAWKAAKKGAYMANPCYTQIHPTCIPQHGEHQSKLTLMSESLRNDGRCWVPKKKEDCEKPASSIPEEDRDYYLERKYPSFGNLAPRDIASRAAKEQCDDDRGVGPGKRGVYLDFADSINRLGQSTIAARYGNLFEMYEKITDENGYKQPMRIYP…	44202	10355	1	1	1	417.228	1248.66	3	1248.66	0.0009	1	64.6	1.7e-06	R	KYPSFGNLAPR	D					RFS1002200056_DS_K1.15622.15622.3 File:~RFS1002200056_DS_K1.raw~, NativeID:~controllerType=0 controllerNumber=1 scan=15622~
1	1	TRO79507.1	fumarate reductase/succinate dehydrogenase flavoprotein subunit [Desulfuromonas acetexigens]	36854	71728	1050	1050	59	59	80.4	638	8.07			MILDGKCPTGPIEKSWDKHRFEMKLVNPANKRKYKILMVGTGLAGGAGAASLGELGYNVHAFCYQDSARRAHSIAAQGGINAAKNYPNDGDSIYRLFYDTIKGGDFRAREADVWRLAQVSNNIIDQCVAQGVPFARDYAGYLDNRSFGGAQVSRTFYARGQTGQQLLLGAYSALCRQVKAKTVTMHPRTEMLDLVVVDGVAKGITVRNLTTGQIESHWGDAVVLATGGYVNVFYLSTNAMGCSVTAAWKAAKKGAYMANPCYTQIHPTCIPQHGEHQSKLTLMSESLRNDGRCWVPKKKEDCEKPASSIPEEDRDYYLERKYPSFGNLAPRDIASRAAKEQCDDDRGVGPGKRGVYLDFADSINRLGQSTIAARYGNLFEMYEKITDENGYKQPMRIYP…	44203	118478	1	1	1	417.228	1248.66	3	1248.66	0.0009	1	35.4	0.0014	R	KYPSFGNLAPR	D					RFS1002200056_DS_K2.17039.17039.3 File:~RFS1002200056_DS_K2.raw~, NativeID:~controllerType=0 controllerNumber=1 scan=17039~
1	1	TRO79507.1	fumarate reductase/succinate dehydrogenase flavoprotein subunit [Desulfuromonas acetexigens]	36854	71728	1050	1050	59	59	80.4	638	8.07			MILDGKCPTGPIEKSWDKHRFEMKLVNPANKRKYKILMVGTGLAGGAGAASLGELGYNVHAFCYQDSARRAHSIAAQGGINAAKNYPNDGDSIYRLFYDTIKGGDFRAREADVWRLAQVSNNIIDQCVAQGVPFARDYAGYLDNRSFGGAQVSRTFYARGQTGQQLLLGAYSALCRQVKAKTVTMHPRTEMLDLVVVDGVAKGITVRNLTTGQIESHWGDAVVLATGGYVNVFYLSTNAMGCSVTAAWKAAKKGAYMANPCYTQIHPTCIPQHGEHQSKLTLMSESLRNDGRCWVPKKKEDCEKPASSIPEEDRDYYLERKYPSFGNLAPRDIASRAAKEQCDDDRGVGPGKRGVYLDFADSINRLGQSTIAARYGNLFEMYEKITDENGYKQPMRIYP…	44204	10905	1	1	1	625.339	1248.66	2	1248.66	0.0015	1	39.55	0.00053	R	KYPSFGNLAPR	D					RFS1002200056_DS_K1.16285.16285.2 File:~RFS1002200056_DS_K1.raw~, NativeID:~controllerType=0 controllerNumber=1 scan=16285~
1	1	TRO79507.1	fumarate reductase/succinate dehydrogenase flavoprotein subunit [Desulfuromonas acetexigens]	36854	71728	1050	1050	59	59	80.4	638	8.07			MILDGKCPTGPIEKSWDKHRFEMKLVNPANKRKYKILMVGTGLAGGAGAASLGELGYNVHAFCYQDSARRAHSIAAQGGINAAKNYPNDGDSIYRLFYDTIKGGDFRAREADVWRLAQVSNNIIDQCVAQGVPFARDYAGYLDNRSFGGAQVSRTFYARGQTGQQLLLGAYSALCRQVKAKTVTMHPRTEMLDLVVVDGVAKGITVRNLTTGQIESHWGDAVVLATGGYVNVFYLSTNAMGCSVTAAWKAAKKGAYMANPCYTQIHPTCIPQHGEHQSKLTLMSESLRNDGRCWVPKKKEDCEKPASSIPEEDRDYYLERKYPSFGNLAPRDIASRAAKEQCDDDRGVGPGKRGVYLDFADSINRLGQSTIAARYGNLFEMYEKITDENGYKQPMRIYP…	44205	84287	1	1	1	625.339	1248.66	2	1248.66	0.0019	1	38.44	0.0007	R	KYPSFGNLAPR	D					RFS1002200056_DS_K3.17790.17790.2 File:~RFS1002200056_DS_K3.raw~, NativeID:~controllerType=0 controllerNumber=1 scan=17790~
1	1	TRO79507.1	fumarate reductase/succinate dehydrogenase flavoprotein subunit [Desulfuromonas acetexigens]	36854	71728	1050	1050	59	59	80.4	638	8.07			MILDGKCPTGPIEKSWDKHRFEMKLVNPANKRKYKILMVGTGLAGGAGAASLGELGYNVHAFCYQDSARRAHSIAAQGGINAAKNYPNDGDSIYRLFYDTIKGGDFRAREADVWRLAQVSNNIIDQCVAQGVPFARDYAGYLDNRSFGGAQVSRTFYARGQTGQQLLLGAYSALCRQVKAKTVTMHPRTEMLDLVVVDGVAKGITVRNLTTGQIESHWGDAVVLATGGYVNVFYLSTNAMGCSVTAAWKAAKKGAYMANPCYTQIHPTCIPQHGEHQSKLTLMSESLRNDGRCWVPKKKEDCEKPASSIPEEDRDYYLERKYPSFGNLAPRDIASRAAKEQCDDDRGVGPGKRGVYLDFADSINRLGQSTIAARYGNLFEMYEKITDENGYKQPMRIYP…	44206	85111	1	1	1	417.228	1248.66	3	1248.66	0.002	1	32.47	0.0028	R	KYPSFGNLAPR	D					RFS1002200056_DS_K3.18687.18687.3 File:~RFS1002200056_DS_K3.raw~, NativeID:~controllerType=0 controllerNumber=1 scan=18687~
1	1	TRO79507.1	fumarate reductase/succinate dehydrogenase flavoprotein subunit [Desulfuromonas acetexigens]	36854	71728	1050	1050	59	59	80.4	638	8.07			MILDGKCPTGPIEKSWDKHRFEMKLVNPANKRKYKILMVGTGLAGGAGAASLGELGYNVHAFCYQDSARRAHSIAAQGGINAAKNYPNDGDSIYRLFYDTIKGGDFRAREADVWRLAQVSNNIIDQCVAQGVPFARDYAGYLDNRSFGGAQVSRTFYARGQTGQQLLLGAYSALCRQVKAKTVTMHPRTEMLDLVVVDGVAKGITVRNLTTGQIESHWGDAVVLATGGYVNVFYLSTNAMGCSVTAAWKAAKKGAYMANPCYTQIHPTCIPQHGEHQSKLTLMSESLRNDGRCWVPKKKEDCEKPASSIPEEDRDYYLERKYPSFGNLAPRDIASRAAKEQCDDDRGVGPGKRGVYLDFADSINRLGQSTIAARYGNLFEMYEKITDENGYKQPMRIYP…	44320	120383	1	1	1	625.829	1249.64	2	1249.65	-0.0025	1	44.48	0.00018	R	KYPSFGNLAPR	D	Deamidated (NQ)	0.00000020000.0			RFS1002200056_DS_K2.19153.19153.2 File:~RFS1002200056_DS_K2.raw~, NativeID:~controllerType=0 controllerNumber=1 scan=19153~
1	1	TRO79507.1	fumarate reductase/succinate dehydrogenase flavoprotein subunit [Desulfuromonas acetexigens]	36854	71728	1050	1050	59	59	80.4	638	8.07			MILDGKCPTGPIEKSWDKHRFEMKLVNPANKRKYKILMVGTGLAGGAGAASLGELGYNVHAFCYQDSARRAHSIAAQGGINAAKNYPNDGDSIYRLFYDTIKGGDFRAREADVWRLAQVSNNIIDQCVAQGVPFARDYAGYLDNRSFGGAQVSRTFYARGQTGQQLLLGAYSALCRQVKAKTVTMHPRTEMLDLVVVDGVAKGITVRNLTTGQIESHWGDAVVLATGGYVNVFYLSTNAMGCSVTAAWKAAKKGAYMANPCYTQIHPTCIPQHGEHQSKLTLMSESLRNDGRCWVPKKKEDCEKPASSIPEEDRDYYLERKYPSFGNLAPRDIASRAAKEQCDDDRGVGPGKRGVYLDFADSINRLGQSTIAARYGNLFEMYEKITDENGYKQPMRIYP…	44322	12115	1	1	1	625.83	1249.64	2	1249.65	-0.0009	1	55.15	1.5e-05	R	KYPSFGNLAPR	D	Deamidated (NQ)	0.00000020000.0			RFS1002200056_DS_K1.17671.17671.2 File:~RFS1002200056_DS_K1.raw~, NativeID:~controllerType=0 controllerNumber=1 scan=17671~
1	1	TRO79507.1	fumarate reductase/succinate dehydrogenase flavoprotein subunit [Desulfuromonas acetexigens]	36854	71728	1050	1050	59	59	80.4	638	8.07			MILDGKCPTGPIEKSWDKHRFEMKLVNPANKRKYKILMVGTGLAGGAGAASLGELGYNVHAFCYQDSARRAHSIAAQGGINAAKNYPNDGDSIYRLFYDTIKGGDFRAREADVWRLAQVSNNIIDQCVAQGVPFARDYAGYLDNRSFGGAQVSRTFYARGQTGQQLLLGAYSALCRQVKAKTVTMHPRTEMLDLVVVDGVAKGITVRNLTTGQIESHWGDAVVLATGGYVNVFYLSTNAMGCSVTAAWKAAKKGAYMANPCYTQIHPTCIPQHGEHQSKLTLMSESLRNDGRCWVPKKKEDCEKPASSIPEEDRDYYLERKYPSFGNLAPRDIASRAAKEQCDDDRGVGPGKRGVYLDFADSINRLGQSTIAARYGNLFEMYEKITDENGYKQPMRIYP…	44324	13131	1	1	1	417.556	1249.65	3	1249.65	-0.0001	1	27.79	0.0025	R	KYPSFGNLAPR	D	Deamidated (NQ)	0.00000020000.0			RFS1002200056_DS_K1.18760.18760.3 File:~RFS1002200056_DS_K1.raw~, NativeID:~controllerType=0 controllerNumber=1 scan=18760~
1	1	TRO79507.1	fumarate reductase/succinate dehydrogenase flavoprotein subunit [Desulfuromonas acetexigens]	36854	71728	1050	1050	59	59	80.4	638	8.07			MILDGKCPTGPIEKSWDKHRFEMKLVNPANKRKYKILMVGTGLAGGAGAASLGELGYNVHAFCYQDSARRAHSIAAQGGINAAKNYPNDGDSIYRLFYDTIKGGDFRAREADVWRLAQVSNNIIDQCVAQGVPFARDYAGYLDNRSFGGAQVSRTFYARGQTGQQLLLGAYSALCRQVKAKTVTMHPRTEMLDLVVVDGVAKGITVRNLTTGQIESHWGDAVVLATGGYVNVFYLSTNAMGCSVTAAWKAAKKGAYMANPCYTQIHPTCIPQHGEHQSKLTLMSESLRNDGRCWVPKKKEDCEKPASSIPEEDRDYYLERKYPSFGNLAPRDIASRAAKEQCDDDRGVGPGKRGVYLDFADSINRLGQSTIAARYGNLFEMYEKITDENGYKQPMRIYP…	44327	86131	1	1	1	625.831	1249.65	2	1249.65	0.001	1	56.04	1.2e-05	R	KYPSFGNLAPR	D	Deamidated (NQ)	0.00000020000.0			RFS1002200056_DS_K3.19792.19792.2 File:~RFS1002200056_DS_K3.raw~, NativeID:~controllerType=0 controllerNumber=1 scan=19792~
1	1	TRO79507.1	fumarate reductase/succinate dehydrogenase flavoprotein subunit [Desulfuromonas acetexigens]	36854	71728	1050	1050	59	59	80.4	638	8.07			MILDGKCPTGPIEKSWDKHRFEMKLVNPANKRKYKILMVGTGLAGGAGAASLGELGYNVHAFCYQDSARRAHSIAAQGGINAAKNYPNDGDSIYRLFYDTIKGGDFRAREADVWRLAQVSNNIIDQCVAQGVPFARDYAGYLDNRSFGGAQVSRTFYARGQTGQQLLLGAYSALCRQVKAKTVTMHPRTEMLDLVVVDGVAKGITVRNLTTGQIESHWGDAVVLATGGYVNVFYLSTNAMGCSVTAAWKAAKKGAYMANPCYTQIHPTCIPQHGEHQSKLTLMSESLRNDGRCWVPKKKEDCEKPASSIPEEDRDYYLERKYPSFGNLAPRDIASRAAKEQCDDDRGVGPGKRGVYLDFADSINRLGQSTIAARYGNLFEMYEKITDENGYKQPMRIYP…	44329	12160	1	1	1	417.557	1249.65	3	1249.65	0.0028	1	56.02	1.2e-05	R	KYPSFGNLAPR	D	Deamidated (NQ)	0.00000020000.0			RFS1002200056_DS_K1.17721.17721.3 File:~RFS1002200056_DS_K1.raw~, NativeID:~controllerType=0 controllerNumber=1 scan=17721~
1	1	TRO79507.1	fumarate reductase/succinate dehydrogenase flavoprotein subunit [Desulfuromonas acetexigens]	36854	71728	1050	1050	59	59	80.4	638	8.07			MILDGKCPTGPIEKSWDKHRFEMKLVNPANKRKYKILMVGTGLAGGAGAASLGELGYNVHAFCYQDSARRAHSIAAQGGINAAKNYPNDGDSIYRLFYDTIKGGDFRAREADVWRLAQVSNNIIDQCVAQGVPFARDYAGYLDNRSFGGAQVSRTFYARGQTGQQLLLGAYSALCRQVKAKTVTMHPRTEMLDLVVVDGVAKGITVRNLTTGQIESHWGDAVVLATGGYVNVFYLSTNAMGCSVTAAWKAAKKGAYMANPCYTQIHPTCIPQHGEHQSKLTLMSESLRNDGRCWVPKKKEDCEKPASSIPEEDRDYYLERKYPSFGNLAPRDIASRAAKEQCDDDRGVGPGKRGVYLDFADSINRLGQSTIAARYGNLFEMYEKITDENGYKQPMRIYP…	49179	95852	1	1	1	647.294	1292.57	2	1292.57	-0.0009	0	33.34	0.00065	R	YGNLFEMYEK	I					RFS1002200056_DS_K3.30083.30083.2 File:~RFS1002200056_DS_K3.raw~, NativeID:~controllerType=0 controllerNumber=1 scan=30083~
1	1	TRO79507.1	fumarate reductase/succinate dehydrogenase flavoprotein subunit [Desulfuromonas acetexigens]	36854	71728	1050	1050	59	59	80.4	638	8.07			MILDGKCPTGPIEKSWDKHRFEMKLVNPANKRKYKILMVGTGLAGGAGAASLGELGYNVHAFCYQDSARRAHSIAAQGGINAAKNYPNDGDSIYRLFYDTIKGGDFRAREADVWRLAQVSNNIIDQCVAQGVPFARDYAGYLDNRSFGGAQVSRTFYARGQTGQQLLLGAYSALCRQVKAKTVTMHPRTEMLDLVVVDGVAKGITVRNLTTGQIESHWGDAVVLATGGYVNVFYLSTNAMGCSVTAAWKAAKKGAYMANPCYTQIHPTCIPQHGEHQSKLTLMSESLRNDGRCWVPKKKEDCEKPASSIPEEDRDYYLERKYPSFGNLAPRDIASRAAKEQCDDDRGVGPGKRGVYLDFADSINRLGQSTIAARYGNLFEMYEKITDENGYKQPMRIYP…	49180	129700	1	1	1	647.295	1292.57	2	1292.57	-0.0001	0	74.27	5.2e-08	R	YGNLFEMYEK	I					RFS1002200056_DS_K2.29253.29253.2 File:~RFS1002200056_DS_K2.raw~, NativeID:~controllerType=0 controllerNumber=1 scan=29253~
1	1	TRO79507.1	fumarate reductase/succinate dehydrogenase flavoprotein subunit [Desulfuromonas acetexigens]	36854	71728	1050	1050	59	59	80.4	638	8.07			MILDGKCPTGPIEKSWDKHRFEMKLVNPANKRKYKILMVGTGLAGGAGAASLGELGYNVHAFCYQDSARRAHSIAAQGGINAAKNYPNDGDSIYRLFYDTIKGGDFRAREADVWRLAQVSNNIIDQCVAQGVPFARDYAGYLDNRSFGGAQVSRTFYARGQTGQQLLLGAYSALCRQVKAKTVTMHPRTEMLDLVVVDGVAKGITVRNLTTGQIESHWGDAVVLATGGYVNVFYLSTNAMGCSVTAAWKAAKKGAYMANPCYTQIHPTCIPQHGEHQSKLTLMSESLRNDGRCWVPKKKEDCEKPASSIPEEDRDYYLERKYPSFGNLAPRDIASRAAKEQCDDDRGVGPGKRGVYLDFADSINRLGQSTIAARYGNLFEMYEKITDENGYKQPMRIYP…	49181	21239	1	1	1	647.295	1292.57	2	1292.57	0.0002	0	67.37	2.6e-07	R	YGNLFEMYEK	I					RFS1002200056_DS_K1.27743.27743.2 File:~RFS1002200056_DS_K1.raw~, NativeID:~controllerType=0 controllerNumber=1 scan=27743~
1	1	TRO79507.1	fumarate reductase/succinate dehydrogenase flavoprotein subunit [Desulfuromonas acetexigens]	36854	71728	1050	1050	59	59	80.4	638	8.07			MILDGKCPTGPIEKSWDKHRFEMKLVNPANKRKYKILMVGTGLAGGAGAASLGELGYNVHAFCYQDSARRAHSIAAQGGINAAKNYPNDGDSIYRLFYDTIKGGDFRAREADVWRLAQVSNNIIDQCVAQGVPFARDYAGYLDNRSFGGAQVSRTFYARGQTGQQLLLGAYSALCRQVKAKTVTMHPRTEMLDLVVVDGVAKGITVRNLTTGQIESHWGDAVVLATGGYVNVFYLSTNAMGCSVTAAWKAAKKGAYMANPCYTQIHPTCIPQHGEHQSKLTLMSESLRNDGRCWVPKKKEDCEKPASSIPEEDRDYYLERKYPSFGNLAPRDIASRAAKEQCDDDRGVGPGKRGVYLDFADSINRLGQSTIAARYGNLFEMYEKITDENGYKQPMRIYP…	49182	95443	1	1	1	647.295	1292.58	2	1292.57	0.0006	0	68.58	1.9e-07	R	YGNLFEMYEK	I					RFS1002200056_DS_K3.29653.29653.2 File:~RFS1002200056_DS_K3.raw~, NativeID:~controllerType=0 controllerNumber=1 scan=29653~
1	1	TRO79507.1	fumarate reductase/succinate dehydrogenase flavoprotein subunit [Desulfuromonas acetexigens]	36854	71728	1050	1050	59	59	80.4	638	8.07			MILDGKCPTGPIEKSWDKHRFEMKLVNPANKRKYKILMVGTGLAGGAGAASLGELGYNVHAFCYQDSARRAHSIAAQGGINAAKNYPNDGDSIYRLFYDTIKGGDFRAREADVWRLAQVSNNIIDQCVAQGVPFARDYAGYLDNRSFGGAQVSRTFYARGQTGQQLLLGAYSALCRQVKAKTVTMHPRTEMLDLVVVDGVAKGITVRNLTTGQIESHWGDAVVLATGGYVNVFYLSTNAMGCSVTAAWKAAKKGAYMANPCYTQIHPTCIPQHGEHQSKLTLMSESLRNDGRCWVPKKKEDCEKPASSIPEEDRDYYLERKYPSFGNLAPRDIASRAAKEQCDDDRGVGPGKRGVYLDFADSINRLGQSTIAARYGNLFEMYEKITDENGYKQPMRIYP…	49288	25501	1	1	1	647.786	1293.56	2	1293.56	-0.0016	0	46.89	2.1e-05	R	YGNLFEMYEK	I	Deamidated (NQ)	0.0020000000.0			RFS1002200056_DS_K1.32395.32395.2 File:~RFS1002200056_DS_K1.raw~, NativeID:~controllerType=0 controllerNumber=1 scan=32395~
1	1	TRO79507.1	fumarate reductase/succinate dehydrogenase flavoprotein subunit [Desulfuromonas acetexigens]	36854	71728	1050	1050	59	59	80.4	638	8.07			MILDGKCPTGPIEKSWDKHRFEMKLVNPANKRKYKILMVGTGLAGGAGAASLGELGYNVHAFCYQDSARRAHSIAAQGGINAAKNYPNDGDSIYRLFYDTIKGGDFRAREADVWRLAQVSNNIIDQCVAQGVPFARDYAGYLDNRSFGGAQVSRTFYARGQTGQQLLLGAYSALCRQVKAKTVTMHPRTEMLDLVVVDGVAKGITVRNLTTGQIESHWGDAVVLATGGYVNVFYLSTNAMGCSVTAAWKAAKKGAYMANPCYTQIHPTCIPQHGEHQSKLTLMSESLRNDGRCWVPKKKEDCEKPASSIPEEDRDYYLERKYPSFGNLAPRDIASRAAKEQCDDDRGVGPGKRGVYLDFADSINRLGQSTIAARYGNLFEMYEKITDENGYKQPMRIYP…	49293	99276	1	1	1	647.787	1293.56	2	1293.56	0.0004	0	36.72	0.00022	R	YGNLFEMYEK	I	Deamidated (NQ)	0.0020000000.0			RFS1002200056_DS_K3.33700.33700.2 File:~RFS1002200056_DS_K3.raw~, NativeID:~controllerType=0 controllerNumber=1 scan=33700~
1	1	TRO79507.1	fumarate reductase/succinate dehydrogenase flavoprotein subunit [Desulfuromonas acetexigens]	36854	71728	1050	1050	59	59	80.4	638	8.07			MILDGKCPTGPIEKSWDKHRFEMKLVNPANKRKYKILMVGTGLAGGAGAASLGELGYNVHAFCYQDSARRAHSIAAQGGINAAKNYPNDGDSIYRLFYDTIKGGDFRAREADVWRLAQVSNNIIDQCVAQGVPFARDYAGYLDNRSFGGAQVSRTFYARGQTGQQLLLGAYSALCRQVKAKTVTMHPRTEMLDLVVVDGVAKGITVRNLTTGQIESHWGDAVVLATGGYVNVFYLSTNAMGCSVTAAWKAAKKGAYMANPCYTQIHPTCIPQHGEHQSKLTLMSESLRNDGRCWVPKKKEDCEKPASSIPEEDRDYYLERKYPSFGNLAPRDIASRAAKEQCDDDRGVGPGKRGVYLDFADSINRLGQSTIAARYGNLFEMYEKITDENGYKQPMRIYP…	49295	133818	1	1	1	647.787	1293.56	2	1293.56	0.0013	0	25.27	0.0031	R	YGNLFEMYEK	I	Deamidated (NQ)	0.0020000000.0			RFS1002200056_DS_K2.33652.33652.2 File:~RFS1002200056_DS_K2.raw~, NativeID:~controllerType=0 controllerNumber=1 scan=33652~
1	1	TRO79507.1	fumarate reductase/succinate dehydrogenase flavoprotein subunit [Desulfuromonas acetexigens]	36854	71728	1050	1050	59	59	80.4	638	8.07			MILDGKCPTGPIEKSWDKHRFEMKLVNPANKRKYKILMVGTGLAGGAGAASLGELGYNVHAFCYQDSARRAHSIAAQGGINAAKNYPNDGDSIYRLFYDTIKGGDFRAREADVWRLAQVSNNIIDQCVAQGVPFARDYAGYLDNRSFGGAQVSRTFYARGQTGQQLLLGAYSALCRQVKAKTVTMHPRTEMLDLVVVDGVAKGITVRNLTTGQIESHWGDAVVLATGGYVNVFYLSTNAMGCSVTAAWKAAKKGAYMANPCYTQIHPTCIPQHGEHQSKLTLMSESLRNDGRCWVPKKKEDCEKPASSIPEEDRDYYLERKYPSFGNLAPRDIASRAAKEQCDDDRGVGPGKRGVYLDFADSINRLGQSTIAARYGNLFEMYEKITDENGYKQPMRIYP…	50369	107651	1	1	1	435.529	1303.57	3	1303.57	-0.0024	0	14.24	0.038	R	IEHQYDDGEAK	R					RFS1002200056_DS_K2.4661.4661.3 File:~RFS1002200056_DS_K2.raw~, NativeID:~controllerType=0 controllerNumber=1 scan=4661~
1	1	TRO79507.1	fumarate reductase/succinate dehydrogenase flavoprotein subunit [Desulfuromonas acetexigens]	36854	71728	1050	1050	59	59	80.4	638	8.07			MILDGKCPTGPIEKSWDKHRFEMKLVNPANKRKYKILMVGTGLAGGAGAASLGELGYNVHAFCYQDSARRAHSIAAQGGINAAKNYPNDGDSIYRLFYDTIKGGDFRAREADVWRLAQVSNNIIDQCVAQGVPFARDYAGYLDNRSFGGAQVSRTFYARGQTGQQLLLGAYSALCRQVKAKTVTMHPRTEMLDLVVVDGVAKGITVRNLTTGQIESHWGDAVVLATGGYVNVFYLSTNAMGCSVTAAWKAAKKGAYMANPCYTQIHPTCIPQHGEHQSKLTLMSESLRNDGRCWVPKKKEDCEKPASSIPEEDRDYYLERKYPSFGNLAPRDIASRAAKEQCDDDRGVGPGKRGVYLDFADSINRLGQSTIAARYGNLFEMYEKITDENGYKQPMRIYP…	50370	36249	1	1	1	652.791	1303.57	2	1303.57	-0.0006	0	42.4	5.8e-05	R	IEHQYDDGEAK	R					RFS1002200056_DS_K4.4251.4251.2 File:~RFS1002200056_DS_K4.raw~, NativeID:~controllerType=0 controllerNumber=1 scan=4251~
1	1	TRO79507.1	fumarate reductase/succinate dehydrogenase flavoprotein subunit [Desulfuromonas acetexigens]	36854	71728	1050	1050	59	59	80.4	638	8.07			MILDGKCPTGPIEKSWDKHRFEMKLVNPANKRKYKILMVGTGLAGGAGAASLGELGYNVHAFCYQDSARRAHSIAAQGGINAAKNYPNDGDSIYRLFYDTIKGGDFRAREADVWRLAQVSNNIIDQCVAQGVPFARDYAGYLDNRSFGGAQVSRTFYARGQTGQQLLLGAYSALCRQVKAKTVTMHPRTEMLDLVVVDGVAKGITVRNLTTGQIESHWGDAVVLATGGYVNVFYLSTNAMGCSVTAAWKAAKKGAYMANPCYTQIHPTCIPQHGEHQSKLTLMSESLRNDGRCWVPKKKEDCEKPASSIPEEDRDYYLERKYPSFGNLAPRDIASRAAKEQCDDDRGVGPGKRGVYLDFADSINRLGQSTIAARYGNLFEMYEKITDENGYKQPMRIYP…	50371	72062	1	1	1	435.53	1303.57	3	1303.57	-0.0001	0	48.17	1.5e-05	R	IEHQYDDGEAK	R					RFS1002200056_DS_K3.4091.4091.3 File:~RFS1002200056_DS_K3.raw~, NativeID:~controllerType=0 controllerNumber=1 scan=4091~
1	1	TRO79507.1	fumarate reductase/succinate dehydrogenase flavoprotein subunit [Desulfuromonas acetexigens]	36854	71728	1050	1050	59	59	80.4	638	8.07			MILDGKCPTGPIEKSWDKHRFEMKLVNPANKRKYKILMVGTGLAGGAGAASLGELGYNVHAFCYQDSARRAHSIAAQGGINAAKNYPNDGDSIYRLFYDTIKGGDFRAREADVWRLAQVSNNIIDQCVAQGVPFARDYAGYLDNRSFGGAQVSRTFYARGQTGQQLLLGAYSALCRQVKAKTVTMHPRTEMLDLVVVDGVAKGITVRNLTTGQIESHWGDAVVLATGGYVNVFYLSTNAMGCSVTAAWKAAKKGAYMANPCYTQIHPTCIPQHGEHQSKLTLMSESLRNDGRCWVPKKKEDCEKPASSIPEEDRDYYLERKYPSFGNLAPRDIASRAAKEQCDDDRGVGPGKRGVYLDFADSINRLGQSTIAARYGNLFEMYEKITDENGYKQPMRIYP…	50372	72404	1	1	1	435.53	1303.57	3	1303.57	-0.0001	0	22.88	0.0052	R	IEHQYDDGEAK	R					RFS1002200056_DS_K3.4485.4485.3 File:~RFS1002200056_DS_K3.raw~, NativeID:~controllerType=0 controllerNumber=1 scan=4485~
1	1	TRO79507.1	fumarate reductase/succinate dehydrogenase flavoprotein subunit [Desulfuromonas acetexigens]	36854	71728	1050	1050	59	59	80.4	638	8.07			MILDGKCPTGPIEKSWDKHRFEMKLVNPANKRKYKILMVGTGLAGGAGAASLGELGYNVHAFCYQDSARRAHSIAAQGGINAAKNYPNDGDSIYRLFYDTIKGGDFRAREADVWRLAQVSNNIIDQCVAQGVPFARDYAGYLDNRSFGGAQVSRTFYARGQTGQQLLLGAYSALCRQVKAKTVTMHPRTEMLDLVVVDGVAKGITVRNLTTGQIESHWGDAVVLATGGYVNVFYLSTNAMGCSVTAAWKAAKKGAYMANPCYTQIHPTCIPQHGEHQSKLTLMSESLRNDGRCWVPKKKEDCEKPASSIPEEDRDYYLERKYPSFGNLAPRDIASRAAKEQCDDDRGVGPGKRGVYLDFADSINRLGQSTIAARYGNLFEMYEKITDENGYKQPMRIYP…	50373	36208	1	1	1	435.53	1303.57	3	1303.57	0.0004	0	48.38	1.5e-05	R	IEHQYDDGEAK	R					RFS1002200056_DS_K4.4208.4208.3 File:~RFS1002200056_DS_K4.raw~, NativeID:~controllerType=0 controllerNumber=1 scan=4208~
1	1	TRO79507.1	fumarate reductase/succinate dehydrogenase flavoprotein subunit [Desulfuromonas acetexigens]	36854	71728	1050	1050	59	59	80.4	638	8.07			MILDGKCPTGPIEKSWDKHRFEMKLVNPANKRKYKILMVGTGLAGGAGAASLGELGYNVHAFCYQDSARRAHSIAAQGGINAAKNYPNDGDSIYRLFYDTIKGGDFRAREADVWRLAQVSNNIIDQCVAQGVPFARDYAGYLDNRSFGGAQVSRTFYARGQTGQQLLLGAYSALCRQVKAKTVTMHPRTEMLDLVVVDGVAKGITVRNLTTGQIESHWGDAVVLATGGYVNVFYLSTNAMGCSVTAAWKAAKKGAYMANPCYTQIHPTCIPQHGEHQSKLTLMSESLRNDGRCWVPKKKEDCEKPASSIPEEDRDYYLERKYPSFGNLAPRDIASRAAKEQCDDDRGVGPGKRGVYLDFADSINRLGQSTIAARYGNLFEMYEKITDENGYKQPMRIYP…	50374	107361	1	1	1	435.53	1303.57	3	1303.57	0.0005	0	33.38	0.00046	R	IEHQYDDGEAK	R					RFS1002200056_DS_K2.4323.4323.3 File:~RFS1002200056_DS_K2.raw~, NativeID:~controllerType=0 controllerNumber=1 scan=4323~
1	1	TRO79507.1	fumarate reductase/succinate dehydrogenase flavoprotein subunit [Desulfuromonas acetexigens]	36854	71728	1050	1050	59	59	80.4	638	8.07			MILDGKCPTGPIEKSWDKHRFEMKLVNPANKRKYKILMVGTGLAGGAGAASLGELGYNVHAFCYQDSARRAHSIAAQGGINAAKNYPNDGDSIYRLFYDTIKGGDFRAREADVWRLAQVSNNIIDQCVAQGVPFARDYAGYLDNRSFGGAQVSRTFYARGQTGQQLLLGAYSALCRQVKAKTVTMHPRTEMLDLVVVDGVAKGITVRNLTTGQIESHWGDAVVLATGGYVNVFYLSTNAMGCSVTAAWKAAKKGAYMANPCYTQIHPTCIPQHGEHQSKLTLMSESLRNDGRCWVPKKKEDCEKPASSIPEEDRDYYLERKYPSFGNLAPRDIASRAAKEQCDDDRGVGPGKRGVYLDFADSINRLGQSTIAARYGNLFEMYEKITDENGYKQPMRIYP…	50375	490	1	1	1	435.53	1303.57	3	1303.57	0.0005	0	27.99	0.0016	R	IEHQYDDGEAK	R					RFS1002200056_DS_K1.3755.3755.3 File:~RFS1002200056_DS_K1.raw~, NativeID:~controllerType=0 controllerNumber=1 scan=3755~
1	1	TRO79507.1	fumarate reductase/succinate dehydrogenase flavoprotein subunit [Desulfuromonas acetexigens]	36854	71728	1050	1050	59	59	80.4	638	8.07			MILDGKCPTGPIEKSWDKHRFEMKLVNPANKRKYKILMVGTGLAGGAGAASLGELGYNVHAFCYQDSARRAHSIAAQGGINAAKNYPNDGDSIYRLFYDTIKGGDFRAREADVWRLAQVSNNIIDQCVAQGVPFARDYAGYLDNRSFGGAQVSRTFYARGQTGQQLLLGAYSALCRQVKAKTVTMHPRTEMLDLVVVDGVAKGITVRNLTTGQIESHWGDAVVLATGGYVNVFYLSTNAMGCSVTAAWKAAKKGAYMANPCYTQIHPTCIPQHGEHQSKLTLMSESLRNDGRCWVPKKKEDCEKPASSIPEEDRDYYLERKYPSFGNLAPRDIASRAAKEQCDDDRGVGPGKRGVYLDFADSINRLGQSTIAARYGNLFEMYEKITDENGYKQPMRIYP…	50376	561	1	1	1	652.792	1303.57	2	1303.57	0.0005	0	64.08	3.9e-07	R	IEHQYDDGEAK	R					RFS1002200056_DS_K1.3831.3831.2 File:~RFS1002200056_DS_K1.raw~, NativeID:~controllerType=0 controllerNumber=1 scan=3831~
1	1	TRO79507.1	fumarate reductase/succinate dehydrogenase flavoprotein subunit [Desulfuromonas acetexigens]	36854	71728	1050	1050	59	59	80.4	638	8.07			MILDGKCPTGPIEKSWDKHRFEMKLVNPANKRKYKILMVGTGLAGGAGAASLGELGYNVHAFCYQDSARRAHSIAAQGGINAAKNYPNDGDSIYRLFYDTIKGGDFRAREADVWRLAQVSNNIIDQCVAQGVPFARDYAGYLDNRSFGGAQVSRTFYARGQTGQQLLLGAYSALCRQVKAKTVTMHPRTEMLDLVVVDGVAKGITVRNLTTGQIESHWGDAVVLATGGYVNVFYLSTNAMGCSVTAAWKAAKKGAYMANPCYTQIHPTCIPQHGEHQSKLTLMSESLRNDGRCWVPKKKEDCEKPASSIPEEDRDYYLERKYPSFGNLAPRDIASRAAKEQCDDDRGVGPGKRGVYLDFADSINRLGQSTIAARYGNLFEMYEKITDENGYKQPMRIYP…	50377	107013	1	1	1	652.792	1303.57	2	1303.57	0.0007	0	78.55	1.4e-08	R	IEHQYDDGEAK	R					RFS1002200056_DS_K2.3952.3952.2 File:~RFS1002200056_DS_K2.raw~, NativeID:~controllerType=0 controllerNumber=1 scan=3952~
1	1	TRO79507.1	fumarate reductase/succinate dehydrogenase flavoprotein subunit [Desulfuromonas acetexigens]	36854	71728	1050	1050	59	59	80.4	638	8.07			MILDGKCPTGPIEKSWDKHRFEMKLVNPANKRKYKILMVGTGLAGGAGAASLGELGYNVHAFCYQDSARRAHSIAAQGGINAAKNYPNDGDSIYRLFYDTIKGGDFRAREADVWRLAQVSNNIIDQCVAQGVPFARDYAGYLDNRSFGGAQVSRTFYARGQTGQQLLLGAYSALCRQVKAKTVTMHPRTEMLDLVVVDGVAKGITVRNLTTGQIESHWGDAVVLATGGYVNVFYLSTNAMGCSVTAAWKAAKKGAYMANPCYTQIHPTCIPQHGEHQSKLTLMSESLRNDGRCWVPKKKEDCEKPASSIPEEDRDYYLERKYPSFGNLAPRDIASRAAKEQCDDDRGVGPGKRGVYLDFADSINRLGQSTIAARYGNLFEMYEKITDENGYKQPMRIYP…	50378	143050	1	1	1	435.53	1303.57	3	1303.57	0.0012	0	33.17	0.00048	R	IEHQYDDGEAK	R					RFS1002200056_DS_K5.4246.4246.3 File:~RFS1002200056_DS_K5.raw~, NativeID:~controllerType=0 controllerNumber=1 scan=4246~
1	1	TRO79507.1	fumarate reductase/succinate dehydrogenase flavoprotein subunit [Desulfuromonas acetexigens]	36854	71728	1050	1050	59	59	80.4	638	8.07			MILDGKCPTGPIEKSWDKHRFEMKLVNPANKRKYKILMVGTGLAGGAGAASLGELGYNVHAFCYQDSARRAHSIAAQGGINAAKNYPNDGDSIYRLFYDTIKGGDFRAREADVWRLAQVSNNIIDQCVAQGVPFARDYAGYLDNRSFGGAQVSRTFYARGQTGQQLLLGAYSALCRQVKAKTVTMHPRTEMLDLVVVDGVAKGITVRNLTTGQIESHWGDAVVLATGGYVNVFYLSTNAMGCSVTAAWKAAKKGAYMANPCYTQIHPTCIPQHGEHQSKLTLMSESLRNDGRCWVPKKKEDCEKPASSIPEEDRDYYLERKYPSFGNLAPRDIASRAAKEQCDDDRGVGPGKRGVYLDFADSINRLGQSTIAARYGNLFEMYEKITDENGYKQPMRIYP…	50380	106975	1	1	1	435.53	1303.57	3	1303.57	0.0014	0	44.98	3.2e-05	R	IEHQYDDGEAK	R					RFS1002200056_DS_K2.3912.3912.3 File:~RFS1002200056_DS_K2.raw~, NativeID:~controllerType=0 controllerNumber=1 scan=3912~
1	1	TRO79507.1	fumarate reductase/succinate dehydrogenase flavoprotein subunit [Desulfuromonas acetexigens]	36854	71728	1050	1050	59	59	80.4	638	8.07			MILDGKCPTGPIEKSWDKHRFEMKLVNPANKRKYKILMVGTGLAGGAGAASLGELGYNVHAFCYQDSARRAHSIAAQGGINAAKNYPNDGDSIYRLFYDTIKGGDFRAREADVWRLAQVSNNIIDQCVAQGVPFARDYAGYLDNRSFGGAQVSRTFYARGQTGQQLLLGAYSALCRQVKAKTVTMHPRTEMLDLVVVDGVAKGITVRNLTTGQIESHWGDAVVLATGGYVNVFYLSTNAMGCSVTAAWKAAKKGAYMANPCYTQIHPTCIPQHGEHQSKLTLMSESLRNDGRCWVPKKKEDCEKPASSIPEEDRDYYLERKYPSFGNLAPRDIASRAAKEQCDDDRGVGPGKRGVYLDFADSINRLGQSTIAARYGNLFEMYEKITDENGYKQPMRIYP…	50381	716	1	1	1	435.531	1303.57	3	1303.57	0.0015	0	18.2	0.015	R	IEHQYDDGEAK	R					RFS1002200056_DS_K1.4063.4063.3 File:~RFS1002200056_DS_K1.raw~, NativeID:~controllerType=0 controllerNumber=1 scan=4063~
1	1	TRO79507.1	fumarate reductase/succinate dehydrogenase flavoprotein subunit [Desulfuromonas acetexigens]	36854	71728	1050	1050	59	59	80.4	638	8.07			MILDGKCPTGPIEKSWDKHRFEMKLVNPANKRKYKILMVGTGLAGGAGAASLGELGYNVHAFCYQDSARRAHSIAAQGGINAAKNYPNDGDSIYRLFYDTIKGGDFRAREADVWRLAQVSNNIIDQCVAQGVPFARDYAGYLDNRSFGGAQVSRTFYARGQTGQQLLLGAYSALCRQVKAKTVTMHPRTEMLDLVVVDGVAKGITVRNLTTGQIESHWGDAVVLATGGYVNVFYLSTNAMGCSVTAAWKAAKKGAYMANPCYTQIHPTCIPQHGEHQSKLTLMSESLRNDGRCWVPKKKEDCEKPASSIPEEDRDYYLERKYPSFGNLAPRDIASRAAKEQCDDDRGVGPGKRGVYLDFADSINRLGQSTIAARYGNLFEMYEKITDENGYKQPMRIYP…	50384	72082	1	1	1	652.793	1303.57	2	1303.57	0.0027	0	62.76	5.3e-07	R	IEHQYDDGEAK	R					RFS1002200056_DS_K3.4113.4113.2 File:~RFS1002200056_DS_K3.raw~, NativeID:~controllerType=0 controllerNumber=1 scan=4113~
1	1	TRO79507.1	fumarate reductase/succinate dehydrogenase flavoprotein subunit [Desulfuromonas acetexigens]	36854	71728	1050	1050	59	59	80.4	638	8.07			MILDGKCPTGPIEKSWDKHRFEMKLVNPANKRKYKILMVGTGLAGGAGAASLGELGYNVHAFCYQDSARRAHSIAAQGGINAAKNYPNDGDSIYRLFYDTIKGGDFRAREADVWRLAQVSNNIIDQCVAQGVPFARDYAGYLDNRSFGGAQVSRTFYARGQTGQQLLLGAYSALCRQVKAKTVTMHPRTEMLDLVVVDGVAKGITVRNLTTGQIESHWGDAVVLATGGYVNVFYLSTNAMGCSVTAAWKAAKKGAYMANPCYTQIHPTCIPQHGEHQSKLTLMSESLRNDGRCWVPKKKEDCEKPASSIPEEDRDYYLERKYPSFGNLAPRDIASRAAKEQCDDDRGVGPGKRGVYLDFADSINRLGQSTIAARYGNLFEMYEKITDENGYKQPMRIYP…	50495	916	2	1	1	435.862	1304.56	3	1303.57	0.9966	0	14.64	0.034	R	IEHQYDDGEAK	R					RFS1002200056_DS_K1.4319.4319.3 File:~RFS1002200056_DS_K1.raw~, NativeID:~controllerType=0 controllerNumber=1 scan=4319~
1	1	TRO79507.1	fumarate reductase/succinate dehydrogenase flavoprotein subunit [Desulfuromonas acetexigens]	36854	71728	1050	1050	59	59	80.4	638	8.07			MILDGKCPTGPIEKSWDKHRFEMKLVNPANKRKYKILMVGTGLAGGAGAASLGELGYNVHAFCYQDSARRAHSIAAQGGINAAKNYPNDGDSIYRLFYDTIKGGDFRAREADVWRLAQVSNNIIDQCVAQGVPFARDYAGYLDNRSFGGAQVSRTFYARGQTGQQLLLGAYSALCRQVKAKTVTMHPRTEMLDLVVVDGVAKGITVRNLTTGQIESHWGDAVVLATGGYVNVFYLSTNAMGCSVTAAWKAAKKGAYMANPCYTQIHPTCIPQHGEHQSKLTLMSESLRNDGRCWVPKKKEDCEKPASSIPEEDRDYYLERKYPSFGNLAPRDIASRAAKEQCDDDRGVGPGKRGVYLDFADSINRLGQSTIAARYGNLFEMYEKITDENGYKQPMRIYP…	50497	107609	1	1	1	435.864	1304.57	3	1303.57	1.0014	0	38.52	0.00014	R	IEHQYDDGEAK	R					RFS1002200056_DS_K2.4612.4612.3 File:~RFS1002200056_DS_K2.raw~, NativeID:~controllerType=0 controllerNumber=1 scan=4612~
1	1	TRO79507.1	fumarate reductase/succinate dehydrogenase flavoprotein subunit [Desulfuromonas acetexigens]	36854	71728	1050	1050	59	59	80.4	638	8.07			MILDGKCPTGPIEKSWDKHRFEMKLVNPANKRKYKILMVGTGLAGGAGAASLGELGYNVHAFCYQDSARRAHSIAAQGGINAAKNYPNDGDSIYRLFYDTIKGGDFRAREADVWRLAQVSNNIIDQCVAQGVPFARDYAGYLDNRSFGGAQVSRTFYARGQTGQQLLLGAYSALCRQVKAKTVTMHPRTEMLDLVVVDGVAKGITVRNLTTGQIESHWGDAVVLATGGYVNVFYLSTNAMGCSVTAAWKAAKKGAYMANPCYTQIHPTCIPQHGEHQSKLTLMSESLRNDGRCWVPKKKEDCEKPASSIPEEDRDYYLERKYPSFGNLAPRDIASRAAKEQCDDDRGVGPGKRGVYLDFADSINRLGQSTIAARYGNLFEMYEKITDENGYKQPMRIYP…	50926	3726	1	1	1	654.853	1307.69	2	1307.69	-0.0032	0	33.27	0.0018	R	AHSIAAQGGINAAK	N					RFS1002200056_DS_K1.7968.7968.2 File:~RFS1002200056_DS_K1.raw~, NativeID:~controllerType=0 controllerNumber=1 scan=7968~
1	1	TRO79507.1	fumarate reductase/succinate dehydrogenase flavoprotein subunit [Desulfuromonas acetexigens]	36854	71728	1050	1050	59	59	80.4	638	8.07			MILDGKCPTGPIEKSWDKHRFEMKLVNPANKRKYKILMVGTGLAGGAGAASLGELGYNVHAFCYQDSARRAHSIAAQGGINAAKNYPNDGDSIYRLFYDTIKGGDFRAREADVWRLAQVSNNIIDQCVAQGVPFARDYAGYLDNRSFGGAQVSRTFYARGQTGQQLLLGAYSALCRQVKAKTVTMHPRTEMLDLVVVDGVAKGITVRNLTTGQIESHWGDAVVLATGGYVNVFYLSTNAMGCSVTAAWKAAKKGAYMANPCYTQIHPTCIPQHGEHQSKLTLMSESLRNDGRCWVPKKKEDCEKPASSIPEEDRDYYLERKYPSFGNLAPRDIASRAAKEQCDDDRGVGPGKRGVYLDFADSINRLGQSTIAARYGNLFEMYEKITDENGYKQPMRIYP…	50927	74009	1	1	1	436.905	1307.69	3	1307.69	-0.0017	0	36.23	0.00095	R	AHSIAAQGGINAAK	N					RFS1002200056_DS_K3.6381.6381.3 File:~RFS1002200056_DS_K3.raw~, NativeID:~controllerType=0 controllerNumber=1 scan=6381~
1	1	TRO79507.1	fumarate reductase/succinate dehydrogenase flavoprotein subunit [Desulfuromonas acetexigens]	36854	71728	1050	1050	59	59	80.4	638	8.07			MILDGKCPTGPIEKSWDKHRFEMKLVNPANKRKYKILMVGTGLAGGAGAASLGELGYNVHAFCYQDSARRAHSIAAQGGINAAKNYPNDGDSIYRLFYDTIKGGDFRAREADVWRLAQVSNNIIDQCVAQGVPFARDYAGYLDNRSFGGAQVSRTFYARGQTGQQLLLGAYSALCRQVKAKTVTMHPRTEMLDLVVVDGVAKGITVRNLTTGQIESHWGDAVVLATGGYVNVFYLSTNAMGCSVTAAWKAAKKGAYMANPCYTQIHPTCIPQHGEHQSKLTLMSESLRNDGRCWVPKKKEDCEKPASSIPEEDRDYYLERKYPSFGNLAPRDIASRAAKEQCDDDRGVGPGKRGVYLDFADSINRLGQSTIAARYGNLFEMYEKITDENGYKQPMRIYP…	50929	108723	1	1	1	654.854	1307.69	2	1307.69	-0.0014	0	72.1	2.5e-07	R	AHSIAAQGGINAAK	N					RFS1002200056_DS_K2.5954.5954.2 File:~RFS1002200056_DS_K2.raw~, NativeID:~controllerType=0 controllerNumber=1 scan=5954~
1	1	TRO79507.1	fumarate reductase/succinate dehydrogenase flavoprotein subunit [Desulfuromonas acetexigens]	36854	71728	1050	1050	59	59	80.4	638	8.07			MILDGKCPTGPIEKSWDKHRFEMKLVNPANKRKYKILMVGTGLAGGAGAASLGELGYNVHAFCYQDSARRAHSIAAQGGINAAKNYPNDGDSIYRLFYDTIKGGDFRAREADVWRLAQVSNNIIDQCVAQGVPFARDYAGYLDNRSFGGAQVSRTFYARGQTGQQLLLGAYSALCRQVKAKTVTMHPRTEMLDLVVVDGVAKGITVRNLTTGQIESHWGDAVVLATGGYVNVFYLSTNAMGCSVTAAWKAAKKGAYMANPCYTQIHPTCIPQHGEHQSKLTLMSESLRNDGRCWVPKKKEDCEKPASSIPEEDRDYYLERKYPSFGNLAPRDIASRAAKEQCDDDRGVGPGKRGVYLDFADSINRLGQSTIAARYGNLFEMYEKITDENGYKQPMRIYP…	50930	3291	1	1	1	436.905	1307.69	3	1307.69	-0.0011	0	30.72	0.0032	R	AHSIAAQGGINAAK	N					RFS1002200056_DS_K1.7431.7431.3 File:~RFS1002200056_DS_K1.raw~, NativeID:~controllerType=0 controllerNumber=1 scan=7431~
1	1	TRO79507.1	fumarate reductase/succinate dehydrogenase flavoprotein subunit [Desulfuromonas acetexigens]	36854	71728	1050	1050	59	59	80.4	638	8.07			MILDGKCPTGPIEKSWDKHRFEMKLVNPANKRKYKILMVGTGLAGGAGAASLGELGYNVHAFCYQDSARRAHSIAAQGGINAAKNYPNDGDSIYRLFYDTIKGGDFRAREADVWRLAQVSNNIIDQCVAQGVPFARDYAGYLDNRSFGGAQVSRTFYARGQTGQQLLLGAYSALCRQVKAKTVTMHPRTEMLDLVVVDGVAKGITVRNLTTGQIESHWGDAVVLATGGYVNVFYLSTNAMGCSVTAAWKAAKKGAYMANPCYTQIHPTCIPQHGEHQSKLTLMSESLRNDGRCWVPKKKEDCEKPASSIPEEDRDYYLERKYPSFGNLAPRDIASRAAKEQCDDDRGVGPGKRGVYLDFADSINRLGQSTIAARYGNLFEMYEKITDENGYKQPMRIYP…	50931	2790	1	1	1	436.905	1307.69	3	1307.69	-0.0008	0	48	6.4e-05	R	AHSIAAQGGINAAK	N					RFS1002200056_DS_K1.6785.6785.3 File:~RFS1002200056_DS_K1.raw~, NativeID:~controllerType=0 controllerNumber=1 scan=6785~
1	1	TRO79507.1	fumarate reductase/succinate dehydrogenase flavoprotein subunit [Desulfuromonas acetexigens]	36854	71728	1050	1050	59	59	80.4	638	8.07			MILDGKCPTGPIEKSWDKHRFEMKLVNPANKRKYKILMVGTGLAGGAGAASLGELGYNVHAFCYQDSARRAHSIAAQGGINAAKNYPNDGDSIYRLFYDTIKGGDFRAREADVWRLAQVSNNIIDQCVAQGVPFARDYAGYLDNRSFGGAQVSRTFYARGQTGQQLLLGAYSALCRQVKAKTVTMHPRTEMLDLVVVDGVAKGITVRNLTTGQIESHWGDAVVLATGGYVNVFYLSTNAMGCSVTAAWKAAKKGAYMANPCYTQIHPTCIPQHGEHQSKLTLMSESLRNDGRCWVPKKKEDCEKPASSIPEEDRDYYLERKYPSFGNLAPRDIASRAAKEQCDDDRGVGPGKRGVYLDFADSINRLGQSTIAARYGNLFEMYEKITDENGYKQPMRIYP…	50932	38420	1	1	1	436.905	1307.69	3	1307.69	-0.0008	0	25.36	0.012	R	AHSIAAQGGINAAK	N					RFS1002200056_DS_K4.6734.6734.3 File:~RFS1002200056_DS_K4.raw~, NativeID:~controllerType=0 controllerNumber=1 scan=6734~
1	1	TRO79507.1	fumarate reductase/succinate dehydrogenase flavoprotein subunit [Desulfuromonas acetexigens]	36854	71728	1050	1050	59	59	80.4	638	8.07			MILDGKCPTGPIEKSWDKHRFEMKLVNPANKRKYKILMVGTGLAGGAGAASLGELGYNVHAFCYQDSARRAHSIAAQGGINAAKNYPNDGDSIYRLFYDTIKGGDFRAREADVWRLAQVSNNIIDQCVAQGVPFARDYAGYLDNRSFGGAQVSRTFYARGQTGQQLLLGAYSALCRQVKAKTVTMHPRTEMLDLVVVDGVAKGITVRNLTTGQIESHWGDAVVLATGGYVNVFYLSTNAMGCSVTAAWKAAKKGAYMANPCYTQIHPTCIPQHGEHQSKLTLMSESLRNDGRCWVPKKKEDCEKPASSIPEEDRDYYLERKYPSFGNLAPRDIASRAAKEQCDDDRGVGPGKRGVYLDFADSINRLGQSTIAARYGNLFEMYEKITDENGYKQPMRIYP…	50933	2014	1	1	1	436.905	1307.69	3	1307.69	-0.0003	0	60.04	4e-06	R	AHSIAAQGGINAAK	N					RFS1002200056_DS_K1.5807.5807.3 File:~RFS1002200056_DS_K1.raw~, NativeID:~controllerType=0 controllerNumber=1 scan=5807~
1	1	TRO79507.1	fumarate reductase/succinate dehydrogenase flavoprotein subunit [Desulfuromonas acetexigens]	36854	71728	1050	1050	59	59	80.4	638	8.07			MILDGKCPTGPIEKSWDKHRFEMKLVNPANKRKYKILMVGTGLAGGAGAASLGELGYNVHAFCYQDSARRAHSIAAQGGINAAKNYPNDGDSIYRLFYDTIKGGDFRAREADVWRLAQVSNNIIDQCVAQGVPFARDYAGYLDNRSFGGAQVSRTFYARGQTGQQLLLGAYSALCRQVKAKTVTMHPRTEMLDLVVVDGVAKGITVRNLTTGQIESHWGDAVVLATGGYVNVFYLSTNAMGCSVTAAWKAAKKGAYMANPCYTQIHPTCIPQHGEHQSKLTLMSESLRNDGRCWVPKKKEDCEKPASSIPEEDRDYYLERKYPSFGNLAPRDIASRAAKEQCDDDRGVGPGKRGVYLDFADSINRLGQSTIAARYGNLFEMYEKITDENGYKQPMRIYP…	50935	108838	1	1	1	436.906	1307.69	3	1307.69	0.0001	0	54.52	1.4e-05	R	AHSIAAQGGINAAK	N					RFS1002200056_DS_K2.6116.6116.3 File:~RFS1002200056_DS_K2.raw~, NativeID:~controllerType=0 controllerNumber=1 scan=6116~
1	1	TRO79507.1	fumarate reductase/succinate dehydrogenase flavoprotein subunit [Desulfuromonas acetexigens]	36854	71728	1050	1050	59	59	80.4	638	8.07			MILDGKCPTGPIEKSWDKHRFEMKLVNPANKRKYKILMVGTGLAGGAGAASLGELGYNVHAFCYQDSARRAHSIAAQGGINAAKNYPNDGDSIYRLFYDTIKGGDFRAREADVWRLAQVSNNIIDQCVAQGVPFARDYAGYLDNRSFGGAQVSRTFYARGQTGQQLLLGAYSALCRQVKAKTVTMHPRTEMLDLVVVDGVAKGITVRNLTTGQIESHWGDAVVLATGGYVNVFYLSTNAMGCSVTAAWKAAKKGAYMANPCYTQIHPTCIPQHGEHQSKLTLMSESLRNDGRCWVPKKKEDCEKPASSIPEEDRDYYLERKYPSFGNLAPRDIASRAAKEQCDDDRGVGPGKRGVYLDFADSINRLGQSTIAARYGNLFEMYEKITDENGYKQPMRIYP…	50936	1869	1	1	1	436.906	1307.69	3	1307.69	0.0002	0	63.86	1.6e-06	R	AHSIAAQGGINAAK	N					RFS1002200056_DS_K1.5561.5561.3 File:~RFS1002200056_DS_K1.raw~, NativeID:~controllerType=0 controllerNumber=1 scan=5561~
1	1	TRO79507.1	fumarate reductase/succinate dehydrogenase flavoprotein subunit [Desulfuromonas acetexigens]	36854	71728	1050	1050	59	59	80.4	638	8.07			MILDGKCPTGPIEKSWDKHRFEMKLVNPANKRKYKILMVGTGLAGGAGAASLGELGYNVHAFCYQDSARRAHSIAAQGGINAAKNYPNDGDSIYRLFYDTIKGGDFRAREADVWRLAQVSNNIIDQCVAQGVPFARDYAGYLDNRSFGGAQVSRTFYARGQTGQQLLLGAYSALCRQVKAKTVTMHPRTEMLDLVVVDGVAKGITVRNLTTGQIESHWGDAVVLATGGYVNVFYLSTNAMGCSVTAAWKAAKKGAYMANPCYTQIHPTCIPQHGEHQSKLTLMSESLRNDGRCWVPKKKEDCEKPASSIPEEDRDYYLERKYPSFGNLAPRDIASRAAKEQCDDDRGVGPGKRGVYLDFADSINRLGQSTIAARYGNLFEMYEKITDENGYKQPMRIYP…	50937	109086	1	1	1	436.906	1307.69	3	1307.69	0.0003	0	42.96	0.00019	R	AHSIAAQGGINAAK	N					RFS1002200056_DS_K2.6435.6435.3 File:~RFS1002200056_DS_K2.raw~, NativeID:~controllerType=0 controllerNumber=1 scan=6435~
1	1	TRO79507.1	fumarate reductase/succinate dehydrogenase flavoprotein subunit [Desulfuromonas acetexigens]	36854	71728	1050	1050	59	59	80.4	638	8.07			MILDGKCPTGPIEKSWDKHRFEMKLVNPANKRKYKILMVGTGLAGGAGAASLGELGYNVHAFCYQDSARRAHSIAAQGGINAAKNYPNDGDSIYRLFYDTIKGGDFRAREADVWRLAQVSNNIIDQCVAQGVPFARDYAGYLDNRSFGGAQVSRTFYARGQTGQQLLLGAYSALCRQVKAKTVTMHPRTEMLDLVVVDGVAKGITVRNLTTGQIESHWGDAVVLATGGYVNVFYLSTNAMGCSVTAAWKAAKKGAYMANPCYTQIHPTCIPQHGEHQSKLTLMSESLRNDGRCWVPKKKEDCEKPASSIPEEDRDYYLERKYPSFGNLAPRDIASRAAKEQCDDDRGVGPGKRGVYLDFADSINRLGQSTIAARYGNLFEMYEKITDENGYKQPMRIYP…	50938	4074	1	1	1	436.906	1307.69	3	1307.69	0.0003	0	29.44	0.0044	R	AHSIAAQGGINAAK	N					RFS1002200056_DS_K1.8371.8371.3 File:~RFS1002200056_DS_K1.raw~, NativeID:~controllerType=0 controllerNumber=1 scan=8371~
1	1	TRO79507.1	fumarate reductase/succinate dehydrogenase flavoprotein subunit [Desulfuromonas acetexigens]	36854	71728	1050	1050	59	59	80.4	638	8.07			MILDGKCPTGPIEKSWDKHRFEMKLVNPANKRKYKILMVGTGLAGGAGAASLGELGYNVHAFCYQDSARRAHSIAAQGGINAAKNYPNDGDSIYRLFYDTIKGGDFRAREADVWRLAQVSNNIIDQCVAQGVPFARDYAGYLDNRSFGGAQVSRTFYARGQTGQQLLLGAYSALCRQVKAKTVTMHPRTEMLDLVVVDGVAKGITVRNLTTGQIESHWGDAVVLATGGYVNVFYLSTNAMGCSVTAAWKAAKKGAYMANPCYTQIHPTCIPQHGEHQSKLTLMSESLRNDGRCWVPKKKEDCEKPASSIPEEDRDYYLERKYPSFGNLAPRDIASRAAKEQCDDDRGVGPGKRGVYLDFADSINRLGQSTIAARYGNLFEMYEKITDENGYKQPMRIYP…	50940	1784	1	1	1	654.855	1307.69	2	1307.69	0.0004	0	75.88	9.9e-08	R	AHSIAAQGGINAAK	N					RFS1002200056_DS_K1.5437.5437.2 File:~RFS1002200056_DS_K1.raw~, NativeID:~controllerType=0 controllerNumber=1 scan=5437~
1	1	TRO79507.1	fumarate reductase/succinate dehydrogenase flavoprotein subunit [Desulfuromonas acetexigens]	36854	71728	1050	1050	59	59	80.4	638	8.07			MILDGKCPTGPIEKSWDKHRFEMKLVNPANKRKYKILMVGTGLAGGAGAASLGELGYNVHAFCYQDSARRAHSIAAQGGINAAKNYPNDGDSIYRLFYDTIKGGDFRAREADVWRLAQVSNNIIDQCVAQGVPFARDYAGYLDNRSFGGAQVSRTFYARGQTGQQLLLGAYSALCRQVKAKTVTMHPRTEMLDLVVVDGVAKGITVRNLTTGQIESHWGDAVVLATGGYVNVFYLSTNAMGCSVTAAWKAAKKGAYMANPCYTQIHPTCIPQHGEHQSKLTLMSESLRNDGRCWVPKKKEDCEKPASSIPEEDRDYYLERKYPSFGNLAPRDIASRAAKEQCDDDRGVGPGKRGVYLDFADSINRLGQSTIAARYGNLFEMYEKITDENGYKQPMRIYP…	50941	2548	1	1	1	436.906	1307.69	3	1307.69	0.0004	0	39.22	0.00046	R	AHSIAAQGGINAAK	N					RFS1002200056_DS_K1.6475.6475.3 File:~RFS1002200056_DS_K1.raw~, NativeID:~controllerType=0 controllerNumber=1 scan=6475~
1	1	TRO79507.1	fumarate reductase/succinate dehydrogenase flavoprotein subunit [Desulfuromonas acetexigens]	36854	71728	1050	1050	59	59	80.4	638	8.07			MILDGKCPTGPIEKSWDKHRFEMKLVNPANKRKYKILMVGTGLAGGAGAASLGELGYNVHAFCYQDSARRAHSIAAQGGINAAKNYPNDGDSIYRLFYDTIKGGDFRAREADVWRLAQVSNNIIDQCVAQGVPFARDYAGYLDNRSFGGAQVSRTFYARGQTGQQLLLGAYSALCRQVKAKTVTMHPRTEMLDLVVVDGVAKGITVRNLTTGQIESHWGDAVVLATGGYVNVFYLSTNAMGCSVTAAWKAAKKGAYMANPCYTQIHPTCIPQHGEHQSKLTLMSESLRNDGRCWVPKKKEDCEKPASSIPEEDRDYYLERKYPSFGNLAPRDIASRAAKEQCDDDRGVGPGKRGVYLDFADSINRLGQSTIAARYGNLFEMYEKITDENGYKQPMRIYP…	50944	1939	1	1	1	654.855	1307.7	2	1307.69	0.0006	0	76.24	9.2e-08	R	AHSIAAQGGINAAK	N					RFS1002200056_DS_K1.5690.5690.2 File:~RFS1002200056_DS_K1.raw~, NativeID:~controllerType=0 controllerNumber=1 scan=5690~
1	1	TRO79507.1	fumarate reductase/succinate dehydrogenase flavoprotein subunit [Desulfuromonas acetexigens]	36854	71728	1050	1050	59	59	80.4	638	8.07			MILDGKCPTGPIEKSWDKHRFEMKLVNPANKRKYKILMVGTGLAGGAGAASLGELGYNVHAFCYQDSARRAHSIAAQGGINAAKNYPNDGDSIYRLFYDTIKGGDFRAREADVWRLAQVSNNIIDQCVAQGVPFARDYAGYLDNRSFGGAQVSRTFYARGQTGQQLLLGAYSALCRQVKAKTVTMHPRTEMLDLVVVDGVAKGITVRNLTTGQIESHWGDAVVLATGGYVNVFYLSTNAMGCSVTAAWKAAKKGAYMANPCYTQIHPTCIPQHGEHQSKLTLMSESLRNDGRCWVPKKKEDCEKPASSIPEEDRDYYLERKYPSFGNLAPRDIASRAAKEQCDDDRGVGPGKRGVYLDFADSINRLGQSTIAARYGNLFEMYEKITDENGYKQPMRIYP…	50945	2161	1	1	1	654.855	1307.7	2	1307.69	0.001	0	65.75	1.1e-06	R	AHSIAAQGGINAAK	N					RFS1002200056_DS_K1.5985.5985.2 File:~RFS1002200056_DS_K1.raw~, NativeID:~controllerType=0 controllerNumber=1 scan=5985~
1	1	TRO79507.1	fumarate reductase/succinate dehydrogenase flavoprotein subunit [Desulfuromonas acetexigens]	36854	71728	1050	1050	59	59	80.4	638	8.07			MILDGKCPTGPIEKSWDKHRFEMKLVNPANKRKYKILMVGTGLAGGAGAASLGELGYNVHAFCYQDSARRAHSIAAQGGINAAKNYPNDGDSIYRLFYDTIKGGDFRAREADVWRLAQVSNNIIDQCVAQGVPFARDYAGYLDNRSFGGAQVSRTFYARGQTGQQLLLGAYSALCRQVKAKTVTMHPRTEMLDLVVVDGVAKGITVRNLTTGQIESHWGDAVVLATGGYVNVFYLSTNAMGCSVTAAWKAAKKGAYMANPCYTQIHPTCIPQHGEHQSKLTLMSESLRNDGRCWVPKKKEDCEKPASSIPEEDRDYYLERKYPSFGNLAPRDIASRAAKEQCDDDRGVGPGKRGVYLDFADSINRLGQSTIAARYGNLFEMYEKITDENGYKQPMRIYP…	50946	2422	1	1	1	654.855	1307.7	2	1307.69	0.0011	0	49.15	4.8e-05	R	AHSIAAQGGINAAK	N					RFS1002200056_DS_K1.6315.6315.2 File:~RFS1002200056_DS_K1.raw~, NativeID:~controllerType=0 controllerNumber=1 scan=6315~
1	1	TRO79507.1	fumarate reductase/succinate dehydrogenase flavoprotein subunit [Desulfuromonas acetexigens]	36854	71728	1050	1050	59	59	80.4	638	8.07			MILDGKCPTGPIEKSWDKHRFEMKLVNPANKRKYKILMVGTGLAGGAGAASLGELGYNVHAFCYQDSARRAHSIAAQGGINAAKNYPNDGDSIYRLFYDTIKGGDFRAREADVWRLAQVSNNIIDQCVAQGVPFARDYAGYLDNRSFGGAQVSRTFYARGQTGQQLLLGAYSALCRQVKAKTVTMHPRTEMLDLVVVDGVAKGITVRNLTTGQIESHWGDAVVLATGGYVNVFYLSTNAMGCSVTAAWKAAKKGAYMANPCYTQIHPTCIPQHGEHQSKLTLMSESLRNDGRCWVPKKKEDCEKPASSIPEEDRDYYLERKYPSFGNLAPRDIASRAAKEQCDDDRGVGPGKRGVYLDFADSINRLGQSTIAARYGNLFEMYEKITDENGYKQPMRIYP…	50947	108974	1	1	1	654.855	1307.7	2	1307.69	0.0016	0	57.67	6.8e-06	R	AHSIAAQGGINAAK	N					RFS1002200056_DS_K2.6299.6299.2 File:~RFS1002200056_DS_K2.raw~, NativeID:~controllerType=0 controllerNumber=1 scan=6299~
1	1	TRO79507.1	fumarate reductase/succinate dehydrogenase flavoprotein subunit [Desulfuromonas acetexigens]	36854	71728	1050	1050	59	59	80.4	638	8.07			MILDGKCPTGPIEKSWDKHRFEMKLVNPANKRKYKILMVGTGLAGGAGAASLGELGYNVHAFCYQDSARRAHSIAAQGGINAAKNYPNDGDSIYRLFYDTIKGGDFRAREADVWRLAQVSNNIIDQCVAQGVPFARDYAGYLDNRSFGGAQVSRTFYARGQTGQQLLLGAYSALCRQVKAKTVTMHPRTEMLDLVVVDGVAKGITVRNLTTGQIESHWGDAVVLATGGYVNVFYLSTNAMGCSVTAAWKAAKKGAYMANPCYTQIHPTCIPQHGEHQSKLTLMSESLRNDGRCWVPKKKEDCEKPASSIPEEDRDYYLERKYPSFGNLAPRDIASRAAKEQCDDDRGVGPGKRGVYLDFADSINRLGQSTIAARYGNLFEMYEKITDENGYKQPMRIYP…	50948	3025	1	1	1	436.906	1307.7	3	1307.69	0.0017	0	29.12	0.0048	R	AHSIAAQGGINAAK	N					RFS1002200056_DS_K1.7094.7094.3 File:~RFS1002200056_DS_K1.raw~, NativeID:~controllerType=0 controllerNumber=1 scan=7094~
1	1	TRO79507.1	fumarate reductase/succinate dehydrogenase flavoprotein subunit [Desulfuromonas acetexigens]	36854	71728	1050	1050	59	59	80.4	638	8.07			MILDGKCPTGPIEKSWDKHRFEMKLVNPANKRKYKILMVGTGLAGGAGAASLGELGYNVHAFCYQDSARRAHSIAAQGGINAAKNYPNDGDSIYRLFYDTIKGGDFRAREADVWRLAQVSNNIIDQCVAQGVPFARDYAGYLDNRSFGGAQVSRTFYARGQTGQQLLLGAYSALCRQVKAKTVTMHPRTEMLDLVVVDGVAKGITVRNLTTGQIESHWGDAVVLATGGYVNVFYLSTNAMGCSVTAAWKAAKKGAYMANPCYTQIHPTCIPQHGEHQSKLTLMSESLRNDGRCWVPKKKEDCEKPASSIPEEDRDYYLERKYPSFGNLAPRDIASRAAKEQCDDDRGVGPGKRGVYLDFADSINRLGQSTIAARYGNLFEMYEKITDENGYKQPMRIYP…	50950	38230	1	1	1	654.856	1307.7	2	1307.69	0.0018	0	60.55	3.5e-06	R	AHSIAAQGGINAAK	N					RFS1002200056_DS_K4.6500.6500.2 File:~RFS1002200056_DS_K4.raw~, NativeID:~controllerType=0 controllerNumber=1 scan=6500~
1	1	TRO79507.1	fumarate reductase/succinate dehydrogenase flavoprotein subunit [Desulfuromonas acetexigens]	36854	71728	1050	1050	59	59	80.4	638	8.07			MILDGKCPTGPIEKSWDKHRFEMKLVNPANKRKYKILMVGTGLAGGAGAASLGELGYNVHAFCYQDSARRAHSIAAQGGINAAKNYPNDGDSIYRLFYDTIKGGDFRAREADVWRLAQVSNNIIDQCVAQGVPFARDYAGYLDNRSFGGAQVSRTFYARGQTGQQLLLGAYSALCRQVKAKTVTMHPRTEMLDLVVVDGVAKGITVRNLTTGQIESHWGDAVVLATGGYVNVFYLSTNAMGCSVTAAWKAAKKGAYMANPCYTQIHPTCIPQHGEHQSKLTLMSESLRNDGRCWVPKKKEDCEKPASSIPEEDRDYYLERKYPSFGNLAPRDIASRAAKEQCDDDRGVGPGKRGVYLDFADSINRLGQSTIAARYGNLFEMYEKITDENGYKQPMRIYP…	50951	3630	1	1	1	436.906	1307.7	3	1307.69	0.0022	0	26.59	0.0076	R	AHSIAAQGGINAAK	N					RFS1002200056_DS_K1.7855.7855.3 File:~RFS1002200056_DS_K1.raw~, NativeID:~controllerType=0 controllerNumber=1 scan=7855~
1	1	TRO79507.1	fumarate reductase/succinate dehydrogenase flavoprotein subunit [Desulfuromonas acetexigens]	36854	71728	1050	1050	59	59	80.4	638	8.07			MILDGKCPTGPIEKSWDKHRFEMKLVNPANKRKYKILMVGTGLAGGAGAASLGELGYNVHAFCYQDSARRAHSIAAQGGINAAKNYPNDGDSIYRLFYDTIKGGDFRAREADVWRLAQVSNNIIDQCVAQGVPFARDYAGYLDNRSFGGAQVSRTFYARGQTGQQLLLGAYSALCRQVKAKTVTMHPRTEMLDLVVVDGVAKGITVRNLTTGQIESHWGDAVVLATGGYVNVFYLSTNAMGCSVTAAWKAAKKGAYMANPCYTQIHPTCIPQHGEHQSKLTLMSESLRNDGRCWVPKKKEDCEKPASSIPEEDRDYYLERKYPSFGNLAPRDIASRAAKEQCDDDRGVGPGKRGVYLDFADSINRLGQSTIAARYGNLFEMYEKITDENGYKQPMRIYP…	50952	3266	1	1	1	654.856	1307.7	2	1307.69	0.0035	0	33.96	0.0015	R	AHSIAAQGGINAAK	N					RFS1002200056_DS_K1.7402.7402.2 File:~RFS1002200056_DS_K1.raw~, NativeID:~controllerType=0 controllerNumber=1 scan=7402~
1	1	TRO79507.1	fumarate reductase/succinate dehydrogenase flavoprotein subunit [Desulfuromonas acetexigens]	36854	71728	1050	1050	59	59	80.4	638	8.07			MILDGKCPTGPIEKSWDKHRFEMKLVNPANKRKYKILMVGTGLAGGAGAASLGELGYNVHAFCYQDSARRAHSIAAQGGINAAKNYPNDGDSIYRLFYDTIKGGDFRAREADVWRLAQVSNNIIDQCVAQGVPFARDYAGYLDNRSFGGAQVSRTFYARGQTGQQLLLGAYSALCRQVKAKTVTMHPRTEMLDLVVVDGVAKGITVRNLTTGQIESHWGDAVVLATGGYVNVFYLSTNAMGCSVTAAWKAAKKGAYMANPCYTQIHPTCIPQHGEHQSKLTLMSESLRNDGRCWVPKKKEDCEKPASSIPEEDRDYYLERKYPSFGNLAPRDIASRAAKEQCDDDRGVGPGKRGVYLDFADSINRLGQSTIAARYGNLFEMYEKITDENGYKQPMRIYP…	50953	73791	1	1	1	654.856	1307.7	2	1307.69	0.0037	0	77.14	7.1e-08	R	AHSIAAQGGINAAK	N					RFS1002200056_DS_K3.6137.6137.2 File:~RFS1002200056_DS_K3.raw~, NativeID:~controllerType=0 controllerNumber=1 scan=6137~
1	1	TRO79507.1	fumarate reductase/succinate dehydrogenase flavoprotein subunit [Desulfuromonas acetexigens]	36854	71728	1050	1050	59	59	80.4	638	8.07			MILDGKCPTGPIEKSWDKHRFEMKLVNPANKRKYKILMVGTGLAGGAGAASLGELGYNVHAFCYQDSARRAHSIAAQGGINAAKNYPNDGDSIYRLFYDTIKGGDFRAREADVWRLAQVSNNIIDQCVAQGVPFARDYAGYLDNRSFGGAQVSRTFYARGQTGQQLLLGAYSALCRQVKAKTVTMHPRTEMLDLVVVDGVAKGITVRNLTTGQIESHWGDAVVLATGGYVNVFYLSTNAMGCSVTAAWKAAKKGAYMANPCYTQIHPTCIPQHGEHQSKLTLMSESLRNDGRCWVPKKKEDCEKPASSIPEEDRDYYLERKYPSFGNLAPRDIASRAAKEQCDDDRGVGPGKRGVYLDFADSINRLGQSTIAARYGNLFEMYEKITDENGYKQPMRIYP…	50954	145432	1	1	1	436.907	1307.7	3	1307.69	0.0038	0	37.51	0.00065	R	AHSIAAQGGINAAK	N					RFS1002200056_DS_K5.6804.6804.3 File:~RFS1002200056_DS_K5.raw~, NativeID:~controllerType=0 controllerNumber=1 scan=6804~
1	1	TRO79507.1	fumarate reductase/succinate dehydrogenase flavoprotein subunit [Desulfuromonas acetexigens]	36854	71728	1050	1050	59	59	80.4	638	8.07			MILDGKCPTGPIEKSWDKHRFEMKLVNPANKRKYKILMVGTGLAGGAGAASLGELGYNVHAFCYQDSARRAHSIAAQGGINAAKNYPNDGDSIYRLFYDTIKGGDFRAREADVWRLAQVSNNIIDQCVAQGVPFARDYAGYLDNRSFGGAQVSRTFYARGQTGQQLLLGAYSALCRQVKAKTVTMHPRTEMLDLVVVDGVAKGITVRNLTTGQIESHWGDAVVLATGGYVNVFYLSTNAMGCSVTAAWKAAKKGAYMANPCYTQIHPTCIPQHGEHQSKLTLMSESLRNDGRCWVPKKKEDCEKPASSIPEEDRDYYLERKYPSFGNLAPRDIASRAAKEQCDDDRGVGPGKRGVYLDFADSINRLGQSTIAARYGNLFEMYEKITDENGYKQPMRIYP…	50990	17936	1	1	1	655.292	1308.57	2	1308.57	-0.0009	0	64.44	4.3e-07	R	YGNLFEMYEK	I	Oxidation (M)	0.0000003000.0			RFS1002200056_DS_K1.24072.24072.2 File:~RFS1002200056_DS_K1.raw~, NativeID:~controllerType=0 controllerNumber=1 scan=24072~
1	1	TRO79507.1	fumarate reductase/succinate dehydrogenase flavoprotein subunit [Desulfuromonas acetexigens]	36854	71728	1050	1050	59	59	80.4	638	8.07			MILDGKCPTGPIEKSWDKHRFEMKLVNPANKRKYKILMVGTGLAGGAGAASLGELGYNVHAFCYQDSARRAHSIAAQGGINAAKNYPNDGDSIYRLFYDTIKGGDFRAREADVWRLAQVSNNIIDQCVAQGVPFARDYAGYLDNRSFGGAQVSRTFYARGQTGQQLLLGAYSALCRQVKAKTVTMHPRTEMLDLVVVDGVAKGITVRNLTTGQIESHWGDAVVLATGGYVNVFYLSTNAMGCSVTAAWKAAKKGAYMANPCYTQIHPTCIPQHGEHQSKLTLMSESLRNDGRCWVPKKKEDCEKPASSIPEEDRDYYLERKYPSFGNLAPRDIASRAAKEQCDDDRGVGPGKRGVYLDFADSINRLGQSTIAARYGNLFEMYEKITDENGYKQPMRIYP…	50995	55962	1	1	1	655.292	1308.57	2	1308.57	0.0001	0	70.2	1.1e-07	R	YGNLFEMYEK	I	Oxidation (M)	0.0000003000.0			RFS1002200056_DS_K4.26111.26111.2 File:~RFS1002200056_DS_K4.raw~, NativeID:~controllerType=0 controllerNumber=1 scan=26111~
1	1	TRO79507.1	fumarate reductase/succinate dehydrogenase flavoprotein subunit [Desulfuromonas acetexigens]	36854	71728	1050	1050	59	59	80.4	638	8.07			MILDGKCPTGPIEKSWDKHRFEMKLVNPANKRKYKILMVGTGLAGGAGAASLGELGYNVHAFCYQDSARRAHSIAAQGGINAAKNYPNDGDSIYRLFYDTIKGGDFRAREADVWRLAQVSNNIIDQCVAQGVPFARDYAGYLDNRSFGGAQVSRTFYARGQTGQQLLLGAYSALCRQVKAKTVTMHPRTEMLDLVVVDGVAKGITVRNLTTGQIESHWGDAVVLATGGYVNVFYLSTNAMGCSVTAAWKAAKKGAYMANPCYTQIHPTCIPQHGEHQSKLTLMSESLRNDGRCWVPKKKEDCEKPASSIPEEDRDYYLERKYPSFGNLAPRDIASRAAKEQCDDDRGVGPGKRGVYLDFADSINRLGQSTIAARYGNLFEMYEKITDENGYKQPMRIYP…	50996	125958	1	1	1	655.292	1308.57	2	1308.57	0.0002	0	72.82	6e-08	R	YGNLFEMYEK	I	Oxidation (M)	0.0000003000.0			RFS1002200056_DS_K2.25185.25185.2 File:~RFS1002200056_DS_K2.raw~, NativeID:~controllerType=0 controllerNumber=1 scan=25185~
1	1	TRO79507.1	fumarate reductase/succinate dehydrogenase flavoprotein subunit [Desulfuromonas acetexigens]	36854	71728	1050	1050	59	59	80.4	638	8.07			MILDGKCPTGPIEKSWDKHRFEMKLVNPANKRKYKILMVGTGLAGGAGAASLGELGYNVHAFCYQDSARRAHSIAAQGGINAAKNYPNDGDSIYRLFYDTIKGGDFRAREADVWRLAQVSNNIIDQCVAQGVPFARDYAGYLDNRSFGGAQVSRTFYARGQTGQQLLLGAYSALCRQVKAKTVTMHPRTEMLDLVVVDGVAKGITVRNLTTGQIESHWGDAVVLATGGYVNVFYLSTNAMGCSVTAAWKAAKKGAYMANPCYTQIHPTCIPQHGEHQSKLTLMSESLRNDGRCWVPKKKEDCEKPASSIPEEDRDYYLERKYPSFGNLAPRDIASRAAKEQCDDDRGVGPGKRGVYLDFADSINRLGQSTIAARYGNLFEMYEKITDENGYKQPMRIYP…	50998	125607	1	1	1	655.292	1308.57	2	1308.57	0.0003	0	66.3	2.7e-07	R	YGNLFEMYEK	I	Oxidation (M)	0.0000003000.0			RFS1002200056_DS_K2.24801.24801.2 File:~RFS1002200056_DS_K2.raw~, NativeID:~controllerType=0 controllerNumber=1 scan=24801~
1	1	TRO79507.1	fumarate reductase/succinate dehydrogenase flavoprotein subunit [Desulfuromonas acetexigens]	36854	71728	1050	1050	59	59	80.4	638	8.07			MILDGKCPTGPIEKSWDKHRFEMKLVNPANKRKYKILMVGTGLAGGAGAASLGELGYNVHAFCYQDSARRAHSIAAQGGINAAKNYPNDGDSIYRLFYDTIKGGDFRAREADVWRLAQVSNNIIDQCVAQGVPFARDYAGYLDNRSFGGAQVSRTFYARGQTGQQLLLGAYSALCRQVKAKTVTMHPRTEMLDLVVVDGVAKGITVRNLTTGQIESHWGDAVVLATGGYVNVFYLSTNAMGCSVTAAWKAAKKGAYMANPCYTQIHPTCIPQHGEHQSKLTLMSESLRNDGRCWVPKKKEDCEKPASSIPEEDRDYYLERKYPSFGNLAPRDIASRAAKEQCDDDRGVGPGKRGVYLDFADSINRLGQSTIAARYGNLFEMYEKITDENGYKQPMRIYP…	50999	17280	1	1	1	655.292	1308.57	2	1308.57	0.0007	0	69.05	1.4e-07	R	YGNLFEMYEK	I	Oxidation (M)	0.0000003000.0			RFS1002200056_DS_K1.23342.23342.2 File:~RFS1002200056_DS_K1.raw~, NativeID:~controllerType=0 controllerNumber=1 scan=23342~
1	1	TRO79507.1	fumarate reductase/succinate dehydrogenase flavoprotein subunit [Desulfuromonas acetexigens]	36854	71728	1050	1050	59	59	80.4	638	8.07			MILDGKCPTGPIEKSWDKHRFEMKLVNPANKRKYKILMVGTGLAGGAGAASLGELGYNVHAFCYQDSARRAHSIAAQGGINAAKNYPNDGDSIYRLFYDTIKGGDFRAREADVWRLAQVSNNIIDQCVAQGVPFARDYAGYLDNRSFGGAQVSRTFYARGQTGQQLLLGAYSALCRQVKAKTVTMHPRTEMLDLVVVDGVAKGITVRNLTTGQIESHWGDAVVLATGGYVNVFYLSTNAMGCSVTAAWKAAKKGAYMANPCYTQIHPTCIPQHGEHQSKLTLMSESLRNDGRCWVPKKKEDCEKPASSIPEEDRDYYLERKYPSFGNLAPRDIASRAAKEQCDDDRGVGPGKRGVYLDFADSINRLGQSTIAARYGNLFEMYEKITDENGYKQPMRIYP…	51000	91393	1	1	1	655.292	1308.57	2	1308.57	0.0007	0	66.73	2.4e-07	R	YGNLFEMYEK	I	Oxidation (M)	0.0000003000.0			RFS1002200056_DS_K3.25358.25358.2 File:~RFS1002200056_DS_K3.raw~, NativeID:~controllerType=0 controllerNumber=1 scan=25358~
1	1	TRO79507.1	fumarate reductase/succinate dehydrogenase flavoprotein subunit [Desulfuromonas acetexigens]	36854	71728	1050	1050	59	59	80.4	638	8.07			MILDGKCPTGPIEKSWDKHRFEMKLVNPANKRKYKILMVGTGLAGGAGAASLGELGYNVHAFCYQDSARRAHSIAAQGGINAAKNYPNDGDSIYRLFYDTIKGGDFRAREADVWRLAQVSNNIIDQCVAQGVPFARDYAGYLDNRSFGGAQVSRTFYARGQTGQQLLLGAYSALCRQVKAKTVTMHPRTEMLDLVVVDGVAKGITVRNLTTGQIESHWGDAVVLATGGYVNVFYLSTNAMGCSVTAAWKAAKKGAYMANPCYTQIHPTCIPQHGEHQSKLTLMSESLRNDGRCWVPKKKEDCEKPASSIPEEDRDYYLERKYPSFGNLAPRDIASRAAKEQCDDDRGVGPGKRGVYLDFADSINRLGQSTIAARYGNLFEMYEKITDENGYKQPMRIYP…	51001	91742	1	1	1	655.293	1308.57	2	1308.57	0.0009	0	62.65	6.2e-07	R	YGNLFEMYEK	I	Oxidation (M)	0.0000003000.0			RFS1002200056_DS_K3.25742.25742.2 File:~RFS1002200056_DS_K3.raw~, NativeID:~controllerType=0 controllerNumber=1 scan=25742~
1	1	TRO79507.1	fumarate reductase/succinate dehydrogenase flavoprotein subunit [Desulfuromonas acetexigens]	36854	71728	1050	1050	59	59	80.4	638	8.07			MILDGKCPTGPIEKSWDKHRFEMKLVNPANKRKYKILMVGTGLAGGAGAASLGELGYNVHAFCYQDSARRAHSIAAQGGINAAKNYPNDGDSIYRLFYDTIKGGDFRAREADVWRLAQVSNNIIDQCVAQGVPFARDYAGYLDNRSFGGAQVSRTFYARGQTGQQLLLGAYSALCRQVKAKTVTMHPRTEMLDLVVVDGVAKGITVRNLTTGQIESHWGDAVVLATGGYVNVFYLSTNAMGCSVTAAWKAAKKGAYMANPCYTQIHPTCIPQHGEHQSKLTLMSESLRNDGRCWVPKKKEDCEKPASSIPEEDRDYYLERKYPSFGNLAPRDIASRAAKEQCDDDRGVGPGKRGVYLDFADSINRLGQSTIAARYGNLFEMYEKITDENGYKQPMRIYP…	51002	17602	1	1	1	655.293	1308.57	2	1308.57	0.0014	0	60.47	1e-06	R	YGNLFEMYEK	I	Oxidation (M)	0.0000003000.0			RFS1002200056_DS_K1.23702.23702.2 File:~RFS1002200056_DS_K1.raw~, NativeID:~controllerType=0 controllerNumber=1 scan=23702~
1	1	TRO79507.1	fumarate reductase/succinate dehydrogenase flavoprotein subunit [Desulfuromonas acetexigens]	36854	71728	1050	1050	59	59	80.4	638	8.07			MILDGKCPTGPIEKSWDKHRFEMKLVNPANKRKYKILMVGTGLAGGAGAASLGELGYNVHAFCYQDSARRAHSIAAQGGINAAKNYPNDGDSIYRLFYDTIKGGDFRAREADVWRLAQVSNNIIDQCVAQGVPFARDYAGYLDNRSFGGAQVSRTFYARGQTGQQLLLGAYSALCRQVKAKTVTMHPRTEMLDLVVVDGVAKGITVRNLTTGQIESHWGDAVVLATGGYVNVFYLSTNAMGCSVTAAWKAAKKGAYMANPCYTQIHPTCIPQHGEHQSKLTLMSESLRNDGRCWVPKKKEDCEKPASSIPEEDRDYYLERKYPSFGNLAPRDIASRAAKEQCDDDRGVGPGKRGVYLDFADSINRLGQSTIAARYGNLFEMYEKITDENGYKQPMRIYP…	51084	74442	1	1	1	437.234	1308.68	3	1308.68	0.0003	0	27.8	0.0051	R	AHSIAAQGGINAAK	N	Deamidated (NQ)	0.00000000002000.0			RFS1002200056_DS_K3.6874.6874.3 File:~RFS1002200056_DS_K3.raw~, NativeID:~controllerType=0 controllerNumber=1 scan=6874~
1	1	TRO79507.1	fumarate reductase/succinate dehydrogenase flavoprotein subunit [Desulfuromonas acetexigens]	36854	71728	1050	1050	59	59	80.4	638	8.07			MILDGKCPTGPIEKSWDKHRFEMKLVNPANKRKYKILMVGTGLAGGAGAASLGELGYNVHAFCYQDSARRAHSIAAQGGINAAKNYPNDGDSIYRLFYDTIKGGDFRAREADVWRLAQVSNNIIDQCVAQGVPFARDYAGYLDNRSFGGAQVSRTFYARGQTGQQLLLGAYSALCRQVKAKTVTMHPRTEMLDLVVVDGVAKGITVRNLTTGQIESHWGDAVVLATGGYVNVFYLSTNAMGCSVTAAWKAAKKGAYMANPCYTQIHPTCIPQHGEHQSKLTLMSESLRNDGRCWVPKKKEDCEKPASSIPEEDRDYYLERKYPSFGNLAPRDIASRAAKEQCDDDRGVGPGKRGVYLDFADSINRLGQSTIAARYGNLFEMYEKITDENGYKQPMRIYP…	51085	109499	1	1	1	655.347	1308.68	2	1308.68	0.0004	0	48.31	4.5e-05	R	AHSIAAQGGINAAK	N	Deamidated (NQ)	0.00000000002000.0			RFS1002200056_DS_K2.6916.6916.2 File:~RFS1002200056_DS_K2.raw~, NativeID:~controllerType=0 controllerNumber=1 scan=6916~
1	1	TRO79507.1	fumarate reductase/succinate dehydrogenase flavoprotein subunit [Desulfuromonas acetexigens]	36854	71728	1050	1050	59	59	80.4	638	8.07			MILDGKCPTGPIEKSWDKHRFEMKLVNPANKRKYKILMVGTGLAGGAGAASLGELGYNVHAFCYQDSARRAHSIAAQGGINAAKNYPNDGDSIYRLFYDTIKGGDFRAREADVWRLAQVSNNIIDQCVAQGVPFARDYAGYLDNRSFGGAQVSRTFYARGQTGQQLLLGAYSALCRQVKAKTVTMHPRTEMLDLVVVDGVAKGITVRNLTTGQIESHWGDAVVLATGGYVNVFYLSTNAMGCSVTAAWKAAKKGAYMANPCYTQIHPTCIPQHGEHQSKLTLMSESLRNDGRCWVPKKKEDCEKPASSIPEEDRDYYLERKYPSFGNLAPRDIASRAAKEQCDDDRGVGPGKRGVYLDFADSINRLGQSTIAARYGNLFEMYEKITDENGYKQPMRIYP…	51087	2172	1	1	1	655.347	1308.68	2	1308.68	0.0015	0	68.29	4.6e-07	R	AHSIAAQGGINAAK	N	Deamidated (NQ)	0.00000000002000.0			RFS1002200056_DS_K1.5998.5998.2 File:~RFS1002200056_DS_K1.raw~, NativeID:~controllerType=0 controllerNumber=1 scan=5998~
1	1	TRO79507.1	fumarate reductase/succinate dehydrogenase flavoprotein subunit [Desulfuromonas acetexigens]	36854	71728	1050	1050	59	59	80.4	638	8.07			MILDGKCPTGPIEKSWDKHRFEMKLVNPANKRKYKILMVGTGLAGGAGAASLGELGYNVHAFCYQDSARRAHSIAAQGGINAAKNYPNDGDSIYRLFYDTIKGGDFRAREADVWRLAQVSNNIIDQCVAQGVPFARDYAGYLDNRSFGGAQVSRTFYARGQTGQQLLLGAYSALCRQVKAKTVTMHPRTEMLDLVVVDGVAKGITVRNLTTGQIESHWGDAVVLATGGYVNVFYLSTNAMGCSVTAAWKAAKKGAYMANPCYTQIHPTCIPQHGEHQSKLTLMSESLRNDGRCWVPKKKEDCEKPASSIPEEDRDYYLERKYPSFGNLAPRDIASRAAKEQCDDDRGVGPGKRGVYLDFADSINRLGQSTIAARYGNLFEMYEKITDENGYKQPMRIYP…	51088	109201	1	1	1	655.348	1308.68	2	1308.68	0.0023	0	42.96	0.00015	R	AHSIAAQGGINAAK	N	Deamidated (NQ)	0.00000000002000.0			RFS1002200056_DS_K2.6571.6571.2 File:~RFS1002200056_DS_K2.raw~, NativeID:~controllerType=0 controllerNumber=1 scan=6571~
1	1	TRO79507.1	fumarate reductase/succinate dehydrogenase flavoprotein subunit [Desulfuromonas acetexigens]	36854	71728	1050	1050	59	59	80.4	638	8.07			MILDGKCPTGPIEKSWDKHRFEMKLVNPANKRKYKILMVGTGLAGGAGAASLGELGYNVHAFCYQDSARRAHSIAAQGGINAAKNYPNDGDSIYRLFYDTIKGGDFRAREADVWRLAQVSNNIIDQCVAQGVPFARDYAGYLDNRSFGGAQVSRTFYARGQTGQQLLLGAYSALCRQVKAKTVTMHPRTEMLDLVVVDGVAKGITVRNLTTGQIESHWGDAVVLATGGYVNVFYLSTNAMGCSVTAAWKAAKKGAYMANPCYTQIHPTCIPQHGEHQSKLTLMSESLRNDGRCWVPKKKEDCEKPASSIPEEDRDYYLERKYPSFGNLAPRDIASRAAKEQCDDDRGVGPGKRGVYLDFADSINRLGQSTIAARYGNLFEMYEKITDENGYKQPMRIYP…	51091	2170	1	1	1	437.235	1308.68	3	1308.68	0.0032	0	52.66	1.7e-05	R	AHSIAAQGGINAAK	N	Deamidated (NQ)	0.00000000002000.0			RFS1002200056_DS_K1.5996.5996.3 File:~RFS1002200056_DS_K1.raw~, NativeID:~controllerType=0 controllerNumber=1 scan=5996~
1	1	TRO79507.1	fumarate reductase/succinate dehydrogenase flavoprotein subunit [Desulfuromonas acetexigens]	36854	71728	1050	1050	59	59	80.4	638	8.07			MILDGKCPTGPIEKSWDKHRFEMKLVNPANKRKYKILMVGTGLAGGAGAASLGELGYNVHAFCYQDSARRAHSIAAQGGINAAKNYPNDGDSIYRLFYDTIKGGDFRAREADVWRLAQVSNNIIDQCVAQGVPFARDYAGYLDNRSFGGAQVSRTFYARGQTGQQLLLGAYSALCRQVKAKTVTMHPRTEMLDLVVVDGVAKGITVRNLTTGQIESHWGDAVVLATGGYVNVFYLSTNAMGCSVTAAWKAAKKGAYMANPCYTQIHPTCIPQHGEHQSKLTLMSESLRNDGRCWVPKKKEDCEKPASSIPEEDRDYYLERKYPSFGNLAPRDIASRAAKEQCDDDRGVGPGKRGVYLDFADSINRLGQSTIAARYGNLFEMYEKITDENGYKQPMRIYP…	51092	109193	1	1	1	437.235	1308.68	3	1308.68	0.0049	0	47.97	4.6e-05	R	AHSIAAQGGINAAK	N	Deamidated (NQ)	0.00000000002000.0			RFS1002200056_DS_K2.6562.6562.3 File:~RFS1002200056_DS_K2.raw~, NativeID:~controllerType=0 controllerNumber=1 scan=6562~
1	1	TRO79507.1	fumarate reductase/succinate dehydrogenase flavoprotein subunit [Desulfuromonas acetexigens]	36854	71728	1050	1050	59	59	80.4	638	8.07			MILDGKCPTGPIEKSWDKHRFEMKLVNPANKRKYKILMVGTGLAGGAGAASLGELGYNVHAFCYQDSARRAHSIAAQGGINAAKNYPNDGDSIYRLFYDTIKGGDFRAREADVWRLAQVSNNIIDQCVAQGVPFARDYAGYLDNRSFGGAQVSRTFYARGQTGQQLLLGAYSALCRQVKAKTVTMHPRTEMLDLVVVDGVAKGITVRNLTTGQIESHWGDAVVLATGGYVNVFYLSTNAMGCSVTAAWKAAKKGAYMANPCYTQIHPTCIPQHGEHQSKLTLMSESLRNDGRCWVPKKKEDCEKPASSIPEEDRDYYLERKYPSFGNLAPRDIASRAAKEQCDDDRGVGPGKRGVYLDFADSINRLGQSTIAARYGNLFEMYEKITDENGYKQPMRIYP…	51355	2213	1	1	1	437.896	1310.67	3	1309.66	1.0048	0	19.69	0.031	R	AHSIAAQGGINAAK	N	2 Deamidated (NQ)	0.00000020002000.0			RFS1002200056_DS_K1.6051.6051.3 File:~RFS1002200056_DS_K1.raw~, NativeID:~controllerType=0 controllerNumber=1 scan=6051~
1	1	TRO79507.1	fumarate reductase/succinate dehydrogenase flavoprotein subunit [Desulfuromonas acetexigens]	36854	71728	1050	1050	59	59	80.4	638	8.07			MILDGKCPTGPIEKSWDKHRFEMKLVNPANKRKYKILMVGTGLAGGAGAASLGELGYNVHAFCYQDSARRAHSIAAQGGINAAKNYPNDGDSIYRLFYDTIKGGDFRAREADVWRLAQVSNNIIDQCVAQGVPFARDYAGYLDNRSFGGAQVSRTFYARGQTGQQLLLGAYSALCRQVKAKTVTMHPRTEMLDLVVVDGVAKGITVRNLTTGQIESHWGDAVVLATGGYVNVFYLSTNAMGCSVTAAWKAAKKGAYMANPCYTQIHPTCIPQHGEHQSKLTLMSESLRNDGRCWVPKKKEDCEKPASSIPEEDRDYYLERKYPSFGNLAPRDIASRAAKEQCDDDRGVGPGKRGVYLDFADSINRLGQSTIAARYGNLFEMYEKITDENGYKQPMRIYP…	51507	81956	1	1	1	657.291	1312.57	2	1312.57	-0.0003	0	42.41	5.7e-05	K	NYPNDGDSIYR	L					RFS1002200056_DS_K3.15259.15259.2 File:~RFS1002200056_DS_K3.raw~, NativeID:~controllerType=0 controllerNumber=1 scan=15259~
1	1	TRO79507.1	fumarate reductase/succinate dehydrogenase flavoprotein subunit [Desulfuromonas acetexigens]	36854	71728	1050	1050	59	59	80.4	638	8.07			MILDGKCPTGPIEKSWDKHRFEMKLVNPANKRKYKILMVGTGLAGGAGAASLGELGYNVHAFCYQDSARRAHSIAAQGGINAAKNYPNDGDSIYRLFYDTIKGGDFRAREADVWRLAQVSNNIIDQCVAQGVPFARDYAGYLDNRSFGGAQVSRTFYARGQTGQQLLLGAYSALCRQVKAKTVTMHPRTEMLDLVVVDGVAKGITVRNLTTGQIESHWGDAVVLATGGYVNVFYLSTNAMGCSVTAAWKAAKKGAYMANPCYTQIHPTCIPQHGEHQSKLTLMSESLRNDGRCWVPKKKEDCEKPASSIPEEDRDYYLERKYPSFGNLAPRDIASRAAKEQCDDDRGVGPGKRGVYLDFADSINRLGQSTIAARYGNLFEMYEKITDENGYKQPMRIYP…	51508	116458	1	1	1	657.291	1312.57	2	1312.57	0	0	51.76	6.7e-06	K	NYPNDGDSIYR	L					RFS1002200056_DS_K2.14779.14779.2 File:~RFS1002200056_DS_K2.raw~, NativeID:~controllerType=0 controllerNumber=1 scan=14779~
1	1	TRO79507.1	fumarate reductase/succinate dehydrogenase flavoprotein subunit [Desulfuromonas acetexigens]	36854	71728	1050	1050	59	59	80.4	638	8.07			MILDGKCPTGPIEKSWDKHRFEMKLVNPANKRKYKILMVGTGLAGGAGAASLGELGYNVHAFCYQDSARRAHSIAAQGGINAAKNYPNDGDSIYRLFYDTIKGGDFRAREADVWRLAQVSNNIIDQCVAQGVPFARDYAGYLDNRSFGGAQVSRTFYARGQTGQQLLLGAYSALCRQVKAKTVTMHPRTEMLDLVVVDGVAKGITVRNLTTGQIESHWGDAVVLATGGYVNVFYLSTNAMGCSVTAAWKAAKKGAYMANPCYTQIHPTCIPQHGEHQSKLTLMSESLRNDGRCWVPKKKEDCEKPASSIPEEDRDYYLERKYPSFGNLAPRDIASRAAKEQCDDDRGVGPGKRGVYLDFADSINRLGQSTIAARYGNLFEMYEKITDENGYKQPMRIYP…	51509	46160	1	1	1	657.292	1312.57	2	1312.57	0.0002	0	34.91	0.00032	K	NYPNDGDSIYR	L					RFS1002200056_DS_K4.15478.15478.2 File:~RFS1002200056_DS_K4.raw~, NativeID:~controllerType=0 controllerNumber=1 scan=15478~
1	1	TRO79507.1	fumarate reductase/succinate dehydrogenase flavoprotein subunit [Desulfuromonas acetexigens]	36854	71728	1050	1050	59	59	80.4	638	8.07			MILDGKCPTGPIEKSWDKHRFEMKLVNPANKRKYKILMVGTGLAGGAGAASLGELGYNVHAFCYQDSARRAHSIAAQGGINAAKNYPNDGDSIYRLFYDTIKGGDFRAREADVWRLAQVSNNIIDQCVAQGVPFARDYAGYLDNRSFGGAQVSRTFYARGQTGQQLLLGAYSALCRQVKAKTVTMHPRTEMLDLVVVDGVAKGITVRNLTTGQIESHWGDAVVLATGGYVNVFYLSTNAMGCSVTAAWKAAKKGAYMANPCYTQIHPTCIPQHGEHQSKLTLMSESLRNDGRCWVPKKKEDCEKPASSIPEEDRDYYLERKYPSFGNLAPRDIASRAAKEQCDDDRGVGPGKRGVYLDFADSINRLGQSTIAARYGNLFEMYEKITDENGYKQPMRIYP…	51510	46496	1	1	1	657.292	1312.57	2	1312.57	0.0004	0	47.33	1.8e-05	K	NYPNDGDSIYR	L					RFS1002200056_DS_K4.15844.15844.2 File:~RFS1002200056_DS_K4.raw~, NativeID:~controllerType=0 controllerNumber=1 scan=15844~
1	1	TRO79507.1	fumarate reductase/succinate dehydrogenase flavoprotein subunit [Desulfuromonas acetexigens]	36854	71728	1050	1050	59	59	80.4	638	8.07			MILDGKCPTGPIEKSWDKHRFEMKLVNPANKRKYKILMVGTGLAGGAGAASLGELGYNVHAFCYQDSARRAHSIAAQGGINAAKNYPNDGDSIYRLFYDTIKGGDFRAREADVWRLAQVSNNIIDQCVAQGVPFARDYAGYLDNRSFGGAQVSRTFYARGQTGQQLLLGAYSALCRQVKAKTVTMHPRTEMLDLVVVDGVAKGITVRNLTTGQIESHWGDAVVLATGGYVNVFYLSTNAMGCSVTAAWKAAKKGAYMANPCYTQIHPTCIPQHGEHQSKLTLMSESLRNDGRCWVPKKKEDCEKPASSIPEEDRDYYLERKYPSFGNLAPRDIASRAAKEQCDDDRGVGPGKRGVYLDFADSINRLGQSTIAARYGNLFEMYEKITDENGYKQPMRIYP…	51512	152834	1	1	1	657.292	1312.57	2	1312.57	0.0007	0	41.67	6.8e-05	K	NYPNDGDSIYR	L					RFS1002200056_DS_K5.15614.15614.2 File:~RFS1002200056_DS_K5.raw~, NativeID:~controllerType=0 controllerNumber=1 scan=15614~
1	1	TRO79507.1	fumarate reductase/succinate dehydrogenase flavoprotein subunit [Desulfuromonas acetexigens]	36854	71728	1050	1050	59	59	80.4	638	8.07			MILDGKCPTGPIEKSWDKHRFEMKLVNPANKRKYKILMVGTGLAGGAGAASLGELGYNVHAFCYQDSARRAHSIAAQGGINAAKNYPNDGDSIYRLFYDTIKGGDFRAREADVWRLAQVSNNIIDQCVAQGVPFARDYAGYLDNRSFGGAQVSRTFYARGQTGQQLLLGAYSALCRQVKAKTVTMHPRTEMLDLVVVDGVAKGITVRNLTTGQIESHWGDAVVLATGGYVNVFYLSTNAMGCSVTAAWKAAKKGAYMANPCYTQIHPTCIPQHGEHQSKLTLMSESLRNDGRCWVPKKKEDCEKPASSIPEEDRDYYLERKYPSFGNLAPRDIASRAAKEQCDDDRGVGPGKRGVYLDFADSINRLGQSTIAARYGNLFEMYEKITDENGYKQPMRIYP…	51513	116847	1	1	1	657.292	1312.57	2	1312.57	0.0008	0	27.28	0.0019	K	NYPNDGDSIYR	L					RFS1002200056_DS_K2.15213.15213.2 File:~RFS1002200056_DS_K2.raw~, NativeID:~controllerType=0 controllerNumber=1 scan=15213~
1	1	TRO79507.1	fumarate reductase/succinate dehydrogenase flavoprotein subunit [Desulfuromonas acetexigens]	36854	71728	1050	1050	59	59	80.4	638	8.07			MILDGKCPTGPIEKSWDKHRFEMKLVNPANKRKYKILMVGTGLAGGAGAASLGELGYNVHAFCYQDSARRAHSIAAQGGINAAKNYPNDGDSIYRLFYDTIKGGDFRAREADVWRLAQVSNNIIDQCVAQGVPFARDYAGYLDNRSFGGAQVSRTFYARGQTGQQLLLGAYSALCRQVKAKTVTMHPRTEMLDLVVVDGVAKGITVRNLTTGQIESHWGDAVVLATGGYVNVFYLSTNAMGCSVTAAWKAAKKGAYMANPCYTQIHPTCIPQHGEHQSKLTLMSESLRNDGRCWVPKKKEDCEKPASSIPEEDRDYYLERKYPSFGNLAPRDIASRAAKEQCDDDRGVGPGKRGVYLDFADSINRLGQSTIAARYGNLFEMYEKITDENGYKQPMRIYP…	51514	117679	1	1	1	657.292	1312.57	2	1312.57	0.0008	0	21.29	0.0074	K	NYPNDGDSIYR	L					RFS1002200056_DS_K2.16143.16143.2 File:~RFS1002200056_DS_K2.raw~, NativeID:~controllerType=0 controllerNumber=1 scan=16143~
1	1	TRO79507.1	fumarate reductase/succinate dehydrogenase flavoprotein subunit [Desulfuromonas acetexigens]	36854	71728	1050	1050	59	59	80.4	638	8.07			MILDGKCPTGPIEKSWDKHRFEMKLVNPANKRKYKILMVGTGLAGGAGAASLGELGYNVHAFCYQDSARRAHSIAAQGGINAAKNYPNDGDSIYRLFYDTIKGGDFRAREADVWRLAQVSNNIIDQCVAQGVPFARDYAGYLDNRSFGGAQVSRTFYARGQTGQQLLLGAYSALCRQVKAKTVTMHPRTEMLDLVVVDGVAKGITVRNLTTGQIESHWGDAVVLATGGYVNVFYLSTNAMGCSVTAAWKAAKKGAYMANPCYTQIHPTCIPQHGEHQSKLTLMSESLRNDGRCWVPKKKEDCEKPASSIPEEDRDYYLERKYPSFGNLAPRDIASRAAKEQCDDDRGVGPGKRGVYLDFADSINRLGQSTIAARYGNLFEMYEKITDENGYKQPMRIYP…	51515	83226	1	1	1	657.292	1312.57	2	1312.57	0.0009	0	15.46	0.028	K	NYPNDGDSIYR	L					RFS1002200056_DS_K3.16648.16648.2 File:~RFS1002200056_DS_K3.raw~, NativeID:~controllerType=0 controllerNumber=1 scan=16648~
1	1	TRO79507.1	fumarate reductase/succinate dehydrogenase flavoprotein subunit [Desulfuromonas acetexigens]	36854	71728	1050	1050	59	59	80.4	638	8.07			MILDGKCPTGPIEKSWDKHRFEMKLVNPANKRKYKILMVGTGLAGGAGAASLGELGYNVHAFCYQDSARRAHSIAAQGGINAAKNYPNDGDSIYRLFYDTIKGGDFRAREADVWRLAQVSNNIIDQCVAQGVPFARDYAGYLDNRSFGGAQVSRTFYARGQTGQQLLLGAYSALCRQVKAKTVTMHPRTEMLDLVVVDGVAKGITVRNLTTGQIESHWGDAVVLATGGYVNVFYLSTNAMGCSVTAAWKAAKKGAYMANPCYTQIHPTCIPQHGEHQSKLTLMSESLRNDGRCWVPKKKEDCEKPASSIPEEDRDYYLERKYPSFGNLAPRDIASRAAKEQCDDDRGVGPGKRGVYLDFADSINRLGQSTIAARYGNLFEMYEKITDENGYKQPMRIYP…	51516	8325	1	1	1	657.292	1312.57	2	1312.57	0.0011	0	36.03	0.00025	K	NYPNDGDSIYR	L					RFS1002200056_DS_K1.13300.13300.2 File:~RFS1002200056_DS_K1.raw~, NativeID:~controllerType=0 controllerNumber=1 scan=13300~
1	1	TRO79507.1	fumarate reductase/succinate dehydrogenase flavoprotein subunit [Desulfuromonas acetexigens]	36854	71728	1050	1050	59	59	80.4	638	8.07			MILDGKCPTGPIEKSWDKHRFEMKLVNPANKRKYKILMVGTGLAGGAGAASLGELGYNVHAFCYQDSARRAHSIAAQGGINAAKNYPNDGDSIYRLFYDTIKGGDFRAREADVWRLAQVSNNIIDQCVAQGVPFARDYAGYLDNRSFGGAQVSRTFYARGQTGQQLLLGAYSALCRQVKAKTVTMHPRTEMLDLVVVDGVAKGITVRNLTTGQIESHWGDAVVLATGGYVNVFYLSTNAMGCSVTAAWKAAKKGAYMANPCYTQIHPTCIPQHGEHQSKLTLMSESLRNDGRCWVPKKKEDCEKPASSIPEEDRDYYLERKYPSFGNLAPRDIASRAAKEQCDDDRGVGPGKRGVYLDFADSINRLGQSTIAARYGNLFEMYEKITDENGYKQPMRIYP…	51517	116138	1	1	1	657.292	1312.57	2	1312.57	0.0013	0	28.79	0.0013	K	NYPNDGDSIYR	L					RFS1002200056_DS_K2.14418.14418.2 File:~RFS1002200056_DS_K2.raw~, NativeID:~controllerType=0 controllerNumber=1 scan=14418~
1	1	TRO79507.1	fumarate reductase/succinate dehydrogenase flavoprotein subunit [Desulfuromonas acetexigens]	36854	71728	1050	1050	59	59	80.4	638	8.07			MILDGKCPTGPIEKSWDKHRFEMKLVNPANKRKYKILMVGTGLAGGAGAASLGELGYNVHAFCYQDSARRAHSIAAQGGINAAKNYPNDGDSIYRLFYDTIKGGDFRAREADVWRLAQVSNNIIDQCVAQGVPFARDYAGYLDNRSFGGAQVSRTFYARGQTGQQLLLGAYSALCRQVKAKTVTMHPRTEMLDLVVVDGVAKGITVRNLTTGQIESHWGDAVVLATGGYVNVFYLSTNAMGCSVTAAWKAAKKGAYMANPCYTQIHPTCIPQHGEHQSKLTLMSESLRNDGRCWVPKKKEDCEKPASSIPEEDRDYYLERKYPSFGNLAPRDIASRAAKEQCDDDRGVGPGKRGVYLDFADSINRLGQSTIAARYGNLFEMYEKITDENGYKQPMRIYP…	51518	82312	1	1	1	657.292	1312.57	2	1312.57	0.0017	0	18.84	0.013	K	NYPNDGDSIYR	L					RFS1002200056_DS_K3.15654.15654.2 File:~RFS1002200056_DS_K3.raw~, NativeID:~controllerType=0 controllerNumber=1 scan=15654~
1	1	TRO79507.1	fumarate reductase/succinate dehydrogenase flavoprotein subunit [Desulfuromonas acetexigens]	36854	71728	1050	1050	59	59	80.4	638	8.07			MILDGKCPTGPIEKSWDKHRFEMKLVNPANKRKYKILMVGTGLAGGAGAASLGELGYNVHAFCYQDSARRAHSIAAQGGINAAKNYPNDGDSIYRLFYDTIKGGDFRAREADVWRLAQVSNNIIDQCVAQGVPFARDYAGYLDNRSFGGAQVSRTFYARGQTGQQLLLGAYSALCRQVKAKTVTMHPRTEMLDLVVVDGVAKGITVRNLTTGQIESHWGDAVVLATGGYVNVFYLSTNAMGCSVTAAWKAAKKGAYMANPCYTQIHPTCIPQHGEHQSKLTLMSESLRNDGRCWVPKKKEDCEKPASSIPEEDRDYYLERKYPSFGNLAPRDIASRAAKEQCDDDRGVGPGKRGVYLDFADSINRLGQSTIAARYGNLFEMYEKITDENGYKQPMRIYP…	51519	81650	1	1	1	657.292	1312.57	2	1312.57	0.0017	0	33.28	0.00047	K	NYPNDGDSIYR	L					RFS1002200056_DS_K3.14910.14910.2 File:~RFS1002200056_DS_K3.raw~, NativeID:~controllerType=0 controllerNumber=1 scan=14910~
1	1	TRO79507.1	fumarate reductase/succinate dehydrogenase flavoprotein subunit [Desulfuromonas acetexigens]	36854	71728	1050	1050	59	59	80.4	638	8.07			MILDGKCPTGPIEKSWDKHRFEMKLVNPANKRKYKILMVGTGLAGGAGAASLGELGYNVHAFCYQDSARRAHSIAAQGGINAAKNYPNDGDSIYRLFYDTIKGGDFRAREADVWRLAQVSNNIIDQCVAQGVPFARDYAGYLDNRSFGGAQVSRTFYARGQTGQQLLLGAYSALCRQVKAKTVTMHPRTEMLDLVVVDGVAKGITVRNLTTGQIESHWGDAVVLATGGYVNVFYLSTNAMGCSVTAAWKAAKKGAYMANPCYTQIHPTCIPQHGEHQSKLTLMSESLRNDGRCWVPKKKEDCEKPASSIPEEDRDYYLERKYPSFGNLAPRDIASRAAKEQCDDDRGVGPGKRGVYLDFADSINRLGQSTIAARYGNLFEMYEKITDENGYKQPMRIYP…	51520	8685	1	1	1	657.292	1312.57	2	1312.57	0.0017	0	42.46	5.7e-05	K	NYPNDGDSIYR	L					RFS1002200056_DS_K1.13695.13695.2 File:~RFS1002200056_DS_K1.raw~, NativeID:~controllerType=0 controllerNumber=1 scan=13695~
1	1	TRO79507.1	fumarate reductase/succinate dehydrogenase flavoprotein subunit [Desulfuromonas acetexigens]	36854	71728	1050	1050	59	59	80.4	638	8.07			MILDGKCPTGPIEKSWDKHRFEMKLVNPANKRKYKILMVGTGLAGGAGAASLGELGYNVHAFCYQDSARRAHSIAAQGGINAAKNYPNDGDSIYRLFYDTIKGGDFRAREADVWRLAQVSNNIIDQCVAQGVPFARDYAGYLDNRSFGGAQVSRTFYARGQTGQQLLLGAYSALCRQVKAKTVTMHPRTEMLDLVVVDGVAKGITVRNLTTGQIESHWGDAVVLATGGYVNVFYLSTNAMGCSVTAAWKAAKKGAYMANPCYTQIHPTCIPQHGEHQSKLTLMSESLRNDGRCWVPKKKEDCEKPASSIPEEDRDYYLERKYPSFGNLAPRDIASRAAKEQCDDDRGVGPGKRGVYLDFADSINRLGQSTIAARYGNLFEMYEKITDENGYKQPMRIYP…	51521	152987	1	1	1	657.293	1312.57	2	1312.57	0.002	0	34.82	0.00035	K	NYPNDGDSIYR	L					RFS1002200056_DS_K5.15866.15866.2 File:~RFS1002200056_DS_K5.raw~, NativeID:~controllerType=0 controllerNumber=1 scan=15866~
1	1	TRO79507.1	fumarate reductase/succinate dehydrogenase flavoprotein subunit [Desulfuromonas acetexigens]	36854	71728	1050	1050	59	59	80.4	638	8.07			MILDGKCPTGPIEKSWDKHRFEMKLVNPANKRKYKILMVGTGLAGGAGAASLGELGYNVHAFCYQDSARRAHSIAAQGGINAAKNYPNDGDSIYRLFYDTIKGGDFRAREADVWRLAQVSNNIIDQCVAQGVPFARDYAGYLDNRSFGGAQVSRTFYARGQTGQQLLLGAYSALCRQVKAKTVTMHPRTEMLDLVVVDGVAKGITVRNLTTGQIESHWGDAVVLATGGYVNVFYLSTNAMGCSVTAAWKAAKKGAYMANPCYTQIHPTCIPQHGEHQSKLTLMSESLRNDGRCWVPKKKEDCEKPASSIPEEDRDYYLERKYPSFGNLAPRDIASRAAKEQCDDDRGVGPGKRGVYLDFADSINRLGQSTIAARYGNLFEMYEKITDENGYKQPMRIYP…	51525	152604	1	1	1	657.294	1312.57	2	1312.57	0.0053	0	24.87	0.0037	K	NYPNDGDSIYR	L					RFS1002200056_DS_K5.15316.15316.2 File:~RFS1002200056_DS_K5.raw~, NativeID:~controllerType=0 controllerNumber=1 scan=15316~
1	1	TRO79507.1	fumarate reductase/succinate dehydrogenase flavoprotein subunit [Desulfuromonas acetexigens]	36854	71728	1050	1050	59	59	80.4	638	8.07			MILDGKCPTGPIEKSWDKHRFEMKLVNPANKRKYKILMVGTGLAGGAGAASLGELGYNVHAFCYQDSARRAHSIAAQGGINAAKNYPNDGDSIYRLFYDTIKGGDFRAREADVWRLAQVSNNIIDQCVAQGVPFARDYAGYLDNRSFGGAQVSRTFYARGQTGQQLLLGAYSALCRQVKAKTVTMHPRTEMLDLVVVDGVAKGITVRNLTTGQIESHWGDAVVLATGGYVNVFYLSTNAMGCSVTAAWKAAKKGAYMANPCYTQIHPTCIPQHGEHQSKLTLMSESLRNDGRCWVPKKKEDCEKPASSIPEEDRDYYLERKYPSFGNLAPRDIASRAAKEQCDDDRGVGPGKRGVYLDFADSINRLGQSTIAARYGNLFEMYEKITDENGYKQPMRIYP…	51631	83411	1	1	1	657.783	1313.55	2	1313.55	-0.0005	0	22.62	0.0055	K	NYPNDGDSIYR	L	Deamidated (NQ)	0.00020000000.0			RFS1002200056_DS_K3.16848.16848.2 File:~RFS1002200056_DS_K3.raw~, NativeID:~controllerType=0 controllerNumber=1 scan=16848~
1	1	TRO79507.1	fumarate reductase/succinate dehydrogenase flavoprotein subunit [Desulfuromonas acetexigens]	36854	71728	1050	1050	59	59	80.4	638	8.07			MILDGKCPTGPIEKSWDKHRFEMKLVNPANKRKYKILMVGTGLAGGAGAASLGELGYNVHAFCYQDSARRAHSIAAQGGINAAKNYPNDGDSIYRLFYDTIKGGDFRAREADVWRLAQVSNNIIDQCVAQGVPFARDYAGYLDNRSFGGAQVSRTFYARGQTGQQLLLGAYSALCRQVKAKTVTMHPRTEMLDLVVVDGVAKGITVRNLTTGQIESHWGDAVVLATGGYVNVFYLSTNAMGCSVTAAWKAAKKGAYMANPCYTQIHPTCIPQHGEHQSKLTLMSESLRNDGRCWVPKKKEDCEKPASSIPEEDRDYYLERKYPSFGNLAPRDIASRAAKEQCDDDRGVGPGKRGVYLDFADSINRLGQSTIAARYGNLFEMYEKITDENGYKQPMRIYP…	51632	84572	1	1	1	657.783	1313.55	2	1313.55	0	0	33.88	0.00041	K	NYPNDGDSIYR	L	Deamidated (NQ)	0.00020000000.0			RFS1002200056_DS_K3.18098.18098.2 File:~RFS1002200056_DS_K3.raw~, NativeID:~controllerType=0 controllerNumber=1 scan=18098~
1	1	TRO79507.1	fumarate reductase/succinate dehydrogenase flavoprotein subunit [Desulfuromonas acetexigens]	36854	71728	1050	1050	59	59	80.4	638	8.07			MILDGKCPTGPIEKSWDKHRFEMKLVNPANKRKYKILMVGTGLAGGAGAASLGELGYNVHAFCYQDSARRAHSIAAQGGINAAKNYPNDGDSIYRLFYDTIKGGDFRAREADVWRLAQVSNNIIDQCVAQGVPFARDYAGYLDNRSFGGAQVSRTFYARGQTGQQLLLGAYSALCRQVKAKTVTMHPRTEMLDLVVVDGVAKGITVRNLTTGQIESHWGDAVVLATGGYVNVFYLSTNAMGCSVTAAWKAAKKGAYMANPCYTQIHPTCIPQHGEHQSKLTLMSESLRNDGRCWVPKKKEDCEKPASSIPEEDRDYYLERKYPSFGNLAPRDIASRAAKEQCDDDRGVGPGKRGVYLDFADSINRLGQSTIAARYGNLFEMYEKITDENGYKQPMRIYP…	51633	119186	1	1	1	657.784	1313.55	2	1313.55	0.0012	0	20.6	0.0087	K	NYPNDGDSIYR	L	Deamidated (NQ)	0.00020000000.0			RFS1002200056_DS_K2.17829.17829.2 File:~RFS1002200056_DS_K2.raw~, NativeID:~controllerType=0 controllerNumber=1 scan=17829~
1	1	TRO79507.1	fumarate reductase/succinate dehydrogenase flavoprotein subunit [Desulfuromonas acetexigens]	36854	71728	1050	1050	59	59	80.4	638	8.07			MILDGKCPTGPIEKSWDKHRFEMKLVNPANKRKYKILMVGTGLAGGAGAASLGELGYNVHAFCYQDSARRAHSIAAQGGINAAKNYPNDGDSIYRLFYDTIKGGDFRAREADVWRLAQVSNNIIDQCVAQGVPFARDYAGYLDNRSFGGAQVSRTFYARGQTGQQLLLGAYSALCRQVKAKTVTMHPRTEMLDLVVVDGVAKGITVRNLTTGQIESHWGDAVVLATGGYVNVFYLSTNAMGCSVTAAWKAAKKGAYMANPCYTQIHPTCIPQHGEHQSKLTLMSESLRNDGRCWVPKKKEDCEKPASSIPEEDRDYYLERKYPSFGNLAPRDIASRAAKEQCDDDRGVGPGKRGVYLDFADSINRLGQSTIAARYGNLFEMYEKITDENGYKQPMRIYP…	51634	10909	1	1	1	657.784	1313.55	2	1313.55	0.0013	0	26.04	0.0025	K	NYPNDGDSIYR	L	Deamidated (NQ)	0.00020000000.0			RFS1002200056_DS_K1.16289.16289.2 File:~RFS1002200056_DS_K1.raw~, NativeID:~controllerType=0 controllerNumber=1 scan=16289~
1	1	TRO79507.1	fumarate reductase/succinate dehydrogenase flavoprotein subunit [Desulfuromonas acetexigens]	36854	71728	1050	1050	59	59	80.4	638	8.07			MILDGKCPTGPIEKSWDKHRFEMKLVNPANKRKYKILMVGTGLAGGAGAASLGELGYNVHAFCYQDSARRAHSIAAQGGINAAKNYPNDGDSIYRLFYDTIKGGDFRAREADVWRLAQVSNNIIDQCVAQGVPFARDYAGYLDNRSFGGAQVSRTFYARGQTGQQLLLGAYSALCRQVKAKTVTMHPRTEMLDLVVVDGVAKGITVRNLTTGQIESHWGDAVVLATGGYVNVFYLSTNAMGCSVTAAWKAAKKGAYMANPCYTQIHPTCIPQHGEHQSKLTLMSESLRNDGRCWVPKKKEDCEKPASSIPEEDRDYYLERKYPSFGNLAPRDIASRAAKEQCDDDRGVGPGKRGVYLDFADSINRLGQSTIAARYGNLFEMYEKITDENGYKQPMRIYP…	51635	11272	1	1	1	657.784	1313.55	2	1313.55	0.0014	0	19.57	0.011	K	NYPNDGDSIYR	L	Deamidated (NQ)	0.00020000000.0			RFS1002200056_DS_K1.16676.16676.2 File:~RFS1002200056_DS_K1.raw~, NativeID:~controllerType=0 controllerNumber=1 scan=16676~
1	1	TRO79507.1	fumarate reductase/succinate dehydrogenase flavoprotein subunit [Desulfuromonas acetexigens]	36854	71728	1050	1050	59	59	80.4	638	8.07			MILDGKCPTGPIEKSWDKHRFEMKLVNPANKRKYKILMVGTGLAGGAGAASLGELGYNVHAFCYQDSARRAHSIAAQGGINAAKNYPNDGDSIYRLFYDTIKGGDFRAREADVWRLAQVSNNIIDQCVAQGVPFARDYAGYLDNRSFGGAQVSRTFYARGQTGQQLLLGAYSALCRQVKAKTVTMHPRTEMLDLVVVDGVAKGITVRNLTTGQIESHWGDAVVLATGGYVNVFYLSTNAMGCSVTAAWKAAKKGAYMANPCYTQIHPTCIPQHGEHQSKLTLMSESLRNDGRCWVPKKKEDCEKPASSIPEEDRDYYLERKYPSFGNLAPRDIASRAAKEQCDDDRGVGPGKRGVYLDFADSINRLGQSTIAARYGNLFEMYEKITDENGYKQPMRIYP…	51636	9864	1	1	1	657.784	1313.55	2	1313.55	0.0018	0	40.16	9.6e-05	K	NYPNDGDSIYR	L	Deamidated (NQ)	0.00020000000.0			RFS1002200056_DS_K1.15076.15076.2 File:~RFS1002200056_DS_K1.raw~, NativeID:~controllerType=0 controllerNumber=1 scan=15076~
1	1	TRO79507.1	fumarate reductase/succinate dehydrogenase flavoprotein subunit [Desulfuromonas acetexigens]	36854	71728	1050	1050	59	59	80.4	638	8.07			MILDGKCPTGPIEKSWDKHRFEMKLVNPANKRKYKILMVGTGLAGGAGAASLGELGYNVHAFCYQDSARRAHSIAAQGGINAAKNYPNDGDSIYRLFYDTIKGGDFRAREADVWRLAQVSNNIIDQCVAQGVPFARDYAGYLDNRSFGGAQVSRTFYARGQTGQQLLLGAYSALCRQVKAKTVTMHPRTEMLDLVVVDGVAKGITVRNLTTGQIESHWGDAVVLATGGYVNVFYLSTNAMGCSVTAAWKAAKKGAYMANPCYTQIHPTCIPQHGEHQSKLTLMSESLRNDGRCWVPKKKEDCEKPASSIPEEDRDYYLERKYPSFGNLAPRDIASRAAKEQCDDDRGVGPGKRGVYLDFADSINRLGQSTIAARYGNLFEMYEKITDENGYKQPMRIYP…	51637	154448	1	1	1	657.788	1313.56	2	1313.55	0.008	0	24.77	0.0033	K	NYPNDGDSIYR	L	Deamidated (NQ)	0.00020000000.0			RFS1002200056_DS_K5.17760.17760.2 File:~RFS1002200056_DS_K5.raw~, NativeID:~controllerType=0 controllerNumber=1 scan=17760~
1	1	TRO79507.1	fumarate reductase/succinate dehydrogenase flavoprotein subunit [Desulfuromonas acetexigens]	36854	71728	1050	1050	59	59	80.4	638	8.07			MILDGKCPTGPIEKSWDKHRFEMKLVNPANKRKYKILMVGTGLAGGAGAASLGELGYNVHAFCYQDSARRAHSIAAQGGINAAKNYPNDGDSIYRLFYDTIKGGDFRAREADVWRLAQVSNNIIDQCVAQGVPFARDYAGYLDNRSFGGAQVSRTFYARGQTGQQLLLGAYSALCRQVKAKTVTMHPRTEMLDLVVVDGVAKGITVRNLTTGQIESHWGDAVVLATGGYVNVFYLSTNAMGCSVTAAWKAAKKGAYMANPCYTQIHPTCIPQHGEHQSKLTLMSESLRNDGRCWVPKKKEDCEKPASSIPEEDRDYYLERKYPSFGNLAPRDIASRAAKEQCDDDRGVGPGKRGVYLDFADSINRLGQSTIAARYGNLFEMYEKITDENGYKQPMRIYP…	53523	73410	1	1	1	444.235	1329.68	3	1329.69	-0.005	1	44.12	0.00019	K	KSVDEVNGQINK	L					RFS1002200056_DS_K3.5699.5699.3 File:~RFS1002200056_DS_K3.raw~, NativeID:~controllerType=0 controllerNumber=1 scan=5699~
1	1	TRO79507.1	fumarate reductase/succinate dehydrogenase flavoprotein subunit [Desulfuromonas acetexigens]	36854	71728	1050	1050	59	59	80.4	638	8.07			MILDGKCPTGPIEKSWDKHRFEMKLVNPANKRKYKILMVGTGLAGGAGAASLGELGYNVHAFCYQDSARRAHSIAAQGGINAAKNYPNDGDSIYRLFYDTIKGGDFRAREADVWRLAQVSNNIIDQCVAQGVPFARDYAGYLDNRSFGGAQVSRTFYARGQTGQQLLLGAYSALCRQVKAKTVTMHPRTEMLDLVVVDGVAKGITVRNLTTGQIESHWGDAVVLATGGYVNVFYLSTNAMGCSVTAAWKAAKKGAYMANPCYTQIHPTCIPQHGEHQSKLTLMSESLRNDGRCWVPKKKEDCEKPASSIPEEDRDYYLERKYPSFGNLAPRDIASRAAKEQCDDDRGVGPGKRGVYLDFADSINRLGQSTIAARYGNLFEMYEKITDENGYKQPMRIYP…	53528	73490	1	1	1	665.851	1329.69	2	1329.69	-0.0005	1	37.89	0.00081	K	KSVDEVNGQINK	L					RFS1002200056_DS_K3.5787.5787.2 File:~RFS1002200056_DS_K3.raw~, NativeID:~controllerType=0 controllerNumber=1 scan=5787~
1	1	TRO79507.1	fumarate reductase/succinate dehydrogenase flavoprotein subunit [Desulfuromonas acetexigens]	36854	71728	1050	1050	59	59	80.4	638	8.07			MILDGKCPTGPIEKSWDKHRFEMKLVNPANKRKYKILMVGTGLAGGAGAASLGELGYNVHAFCYQDSARRAHSIAAQGGINAAKNYPNDGDSIYRLFYDTIKGGDFRAREADVWRLAQVSNNIIDQCVAQGVPFARDYAGYLDNRSFGGAQVSRTFYARGQTGQQLLLGAYSALCRQVKAKTVTMHPRTEMLDLVVVDGVAKGITVRNLTTGQIESHWGDAVVLATGGYVNVFYLSTNAMGCSVTAAWKAAKKGAYMANPCYTQIHPTCIPQHGEHQSKLTLMSESLRNDGRCWVPKKKEDCEKPASSIPEEDRDYYLERKYPSFGNLAPRDIASRAAKEQCDDDRGVGPGKRGVYLDFADSINRLGQSTIAARYGNLFEMYEKITDENGYKQPMRIYP…	53532	1508	1	1	1	444.238	1329.69	3	1329.69	0.0018	1	49.01	2.5e-05	K	KSVDEVNGQINK	L					RFS1002200056_DS_K1.5078.5078.3 File:~RFS1002200056_DS_K1.raw~, NativeID:~controllerType=0 controllerNumber=1 scan=5078~
1	1	TRO79507.1	fumarate reductase/succinate dehydrogenase flavoprotein subunit [Desulfuromonas acetexigens]	36854	71728	1050	1050	59	59	80.4	638	8.07			MILDGKCPTGPIEKSWDKHRFEMKLVNPANKRKYKILMVGTGLAGGAGAASLGELGYNVHAFCYQDSARRAHSIAAQGGINAAKNYPNDGDSIYRLFYDTIKGGDFRAREADVWRLAQVSNNIIDQCVAQGVPFARDYAGYLDNRSFGGAQVSRTFYARGQTGQQLLLGAYSALCRQVKAKTVTMHPRTEMLDLVVVDGVAKGITVRNLTTGQIESHWGDAVVLATGGYVNVFYLSTNAMGCSVTAAWKAAKKGAYMANPCYTQIHPTCIPQHGEHQSKLTLMSESLRNDGRCWVPKKKEDCEKPASSIPEEDRDYYLERKYPSFGNLAPRDIASRAAKEQCDDDRGVGPGKRGVYLDFADSINRLGQSTIAARYGNLFEMYEKITDENGYKQPMRIYP…	53646	38555	1	1	1	666.343	1330.67	2	1330.67	-0.0009	1	92.15	2.3e-09	K	KSVDEVNGQINK	L	Deamidated (NQ)	0.000000200000.0			RFS1002200056_DS_K4.6903.6903.2 File:~RFS1002200056_DS_K4.raw~, NativeID:~controllerType=0 controllerNumber=1 scan=6903~
1	1	TRO79507.1	fumarate reductase/succinate dehydrogenase flavoprotein subunit [Desulfuromonas acetexigens]	36854	71728	1050	1050	59	59	80.4	638	8.07			MILDGKCPTGPIEKSWDKHRFEMKLVNPANKRKYKILMVGTGLAGGAGAASLGELGYNVHAFCYQDSARRAHSIAAQGGINAAKNYPNDGDSIYRLFYDTIKGGDFRAREADVWRLAQVSNNIIDQCVAQGVPFARDYAGYLDNRSFGGAQVSRTFYARGQTGQQLLLGAYSALCRQVKAKTVTMHPRTEMLDLVVVDGVAKGITVRNLTTGQIESHWGDAVVLATGGYVNVFYLSTNAMGCSVTAAWKAAKKGAYMANPCYTQIHPTCIPQHGEHQSKLTLMSESLRNDGRCWVPKKKEDCEKPASSIPEEDRDYYLERKYPSFGNLAPRDIASRAAKEQCDDDRGVGPGKRGVYLDFADSINRLGQSTIAARYGNLFEMYEKITDENGYKQPMRIYP…	53647	2305	1	1	1	666.343	1330.67	2	1330.67	-0.0004	1	99.39	4.5e-10	K	KSVDEVNGQINK	L	Deamidated (NQ)	0.000000200000.0			RFS1002200056_DS_K1.6160.6160.2 File:~RFS1002200056_DS_K1.raw~, NativeID:~controllerType=0 controllerNumber=1 scan=6160~
1	1	TRO79507.1	fumarate reductase/succinate dehydrogenase flavoprotein subunit [Desulfuromonas acetexigens]	36854	71728	1050	1050	59	59	80.4	638	8.07			MILDGKCPTGPIEKSWDKHRFEMKLVNPANKRKYKILMVGTGLAGGAGAASLGELGYNVHAFCYQDSARRAHSIAAQGGINAAKNYPNDGDSIYRLFYDTIKGGDFRAREADVWRLAQVSNNIIDQCVAQGVPFARDYAGYLDNRSFGGAQVSRTFYARGQTGQQLLLGAYSALCRQVKAKTVTMHPRTEMLDLVVVDGVAKGITVRNLTTGQIESHWGDAVVLATGGYVNVFYLSTNAMGCSVTAAWKAAKKGAYMANPCYTQIHPTCIPQHGEHQSKLTLMSESLRNDGRCWVPKKKEDCEKPASSIPEEDRDYYLERKYPSFGNLAPRDIASRAAKEQCDDDRGVGPGKRGVYLDFADSINRLGQSTIAARYGNLFEMYEKITDENGYKQPMRIYP…	53648	74607	1	1	1	666.343	1330.67	2	1330.67	-0.0004	1	79.89	4.1e-08	K	KSVDEVNGQINK	L	Deamidated (NQ)	0.000000200000.0			RFS1002200056_DS_K3.7055.7055.2 File:~RFS1002200056_DS_K3.raw~, NativeID:~controllerType=0 controllerNumber=1 scan=7055~
1	1	TRO79507.1	fumarate reductase/succinate dehydrogenase flavoprotein subunit [Desulfuromonas acetexigens]	36854	71728	1050	1050	59	59	80.4	638	8.07			MILDGKCPTGPIEKSWDKHRFEMKLVNPANKRKYKILMVGTGLAGGAGAASLGELGYNVHAFCYQDSARRAHSIAAQGGINAAKNYPNDGDSIYRLFYDTIKGGDFRAREADVWRLAQVSNNIIDQCVAQGVPFARDYAGYLDNRSFGGAQVSRTFYARGQTGQQLLLGAYSALCRQVKAKTVTMHPRTEMLDLVVVDGVAKGITVRNLTTGQIESHWGDAVVLATGGYVNVFYLSTNAMGCSVTAAWKAAKKGAYMANPCYTQIHPTCIPQHGEHQSKLTLMSESLRNDGRCWVPKKKEDCEKPASSIPEEDRDYYLERKYPSFGNLAPRDIASRAAKEQCDDDRGVGPGKRGVYLDFADSINRLGQSTIAARYGNLFEMYEKITDENGYKQPMRIYP…	53649	109737	1	1	1	666.343	1330.67	2	1330.67	-0.0004	1	66.16	9.6e-07	K	KSVDEVNGQINK	L	Deamidated (NQ)	0.000000200000.0			RFS1002200056_DS_K2.7184.7184.2 File:~RFS1002200056_DS_K2.raw~, NativeID:~controllerType=0 controllerNumber=1 scan=7184~
1	1	TRO79507.1	fumarate reductase/succinate dehydrogenase flavoprotein subunit [Desulfuromonas acetexigens]	36854	71728	1050	1050	59	59	80.4	638	8.07			MILDGKCPTGPIEKSWDKHRFEMKLVNPANKRKYKILMVGTGLAGGAGAASLGELGYNVHAFCYQDSARRAHSIAAQGGINAAKNYPNDGDSIYRLFYDTIKGGDFRAREADVWRLAQVSNNIIDQCVAQGVPFARDYAGYLDNRSFGGAQVSRTFYARGQTGQQLLLGAYSALCRQVKAKTVTMHPRTEMLDLVVVDGVAKGITVRNLTTGQIESHWGDAVVLATGGYVNVFYLSTNAMGCSVTAAWKAAKKGAYMANPCYTQIHPTCIPQHGEHQSKLTLMSESLRNDGRCWVPKKKEDCEKPASSIPEEDRDYYLERKYPSFGNLAPRDIASRAAKEQCDDDRGVGPGKRGVYLDFADSINRLGQSTIAARYGNLFEMYEKITDENGYKQPMRIYP…	53650	2054	1	1	1	444.565	1330.67	3	1330.67	0	1	46.53	8.8e-05	K	KSVDEVNGQINK	L	Deamidated (NQ)	0.000000200000.0			RFS1002200056_DS_K1.5855.5855.3 File:~RFS1002200056_DS_K1.raw~, NativeID:~controllerType=0 controllerNumber=1 scan=5855~
1	1	TRO79507.1	fumarate reductase/succinate dehydrogenase flavoprotein subunit [Desulfuromonas acetexigens]	36854	71728	1050	1050	59	59	80.4	638	8.07			MILDGKCPTGPIEKSWDKHRFEMKLVNPANKRKYKILMVGTGLAGGAGAASLGELGYNVHAFCYQDSARRAHSIAAQGGINAAKNYPNDGDSIYRLFYDTIKGGDFRAREADVWRLAQVSNNIIDQCVAQGVPFARDYAGYLDNRSFGGAQVSRTFYARGQTGQQLLLGAYSALCRQVKAKTVTMHPRTEMLDLVVVDGVAKGITVRNLTTGQIESHWGDAVVLATGGYVNVFYLSTNAMGCSVTAAWKAAKKGAYMANPCYTQIHPTCIPQHGEHQSKLTLMSESLRNDGRCWVPKKKEDCEKPASSIPEEDRDYYLERKYPSFGNLAPRDIASRAAKEQCDDDRGVGPGKRGVYLDFADSINRLGQSTIAARYGNLFEMYEKITDENGYKQPMRIYP…	53651	74210	1	1	1	444.565	1330.67	3	1330.67	0	1	43.47	0.00018	K	KSVDEVNGQINK	L	Deamidated (NQ)	0.000000200000.0			RFS1002200056_DS_K3.6617.6617.3 File:~RFS1002200056_DS_K3.raw~, NativeID:~controllerType=0 controllerNumber=1 scan=6617~
1	1	TRO79507.1	fumarate reductase/succinate dehydrogenase flavoprotein subunit [Desulfuromonas acetexigens]	36854	71728	1050	1050	59	59	80.4	638	8.07			MILDGKCPTGPIEKSWDKHRFEMKLVNPANKRKYKILMVGTGLAGGAGAASLGELGYNVHAFCYQDSARRAHSIAAQGGINAAKNYPNDGDSIYRLFYDTIKGGDFRAREADVWRLAQVSNNIIDQCVAQGVPFARDYAGYLDNRSFGGAQVSRTFYARGQTGQQLLLGAYSALCRQVKAKTVTMHPRTEMLDLVVVDGVAKGITVRNLTTGQIESHWGDAVVLATGGYVNVFYLSTNAMGCSVTAAWKAAKKGAYMANPCYTQIHPTCIPQHGEHQSKLTLMSESLRNDGRCWVPKKKEDCEKPASSIPEEDRDYYLERKYPSFGNLAPRDIASRAAKEQCDDDRGVGPGKRGVYLDFADSINRLGQSTIAARYGNLFEMYEKITDENGYKQPMRIYP…	53652	109361	1	1	1	666.344	1330.67	2	1330.67	0	1	87.05	7.8e-09	K	KSVDEVNGQINK	L	Deamidated (NQ)	0.000000200000.0			RFS1002200056_DS_K2.6761.6761.2 File:~RFS1002200056_DS_K2.raw~, NativeID:~controllerType=0 controllerNumber=1 scan=6761~
1	1	TRO79507.1	fumarate reductase/succinate dehydrogenase flavoprotein subunit [Desulfuromonas acetexigens]	36854	71728	1050	1050	59	59	80.4	638	8.07			MILDGKCPTGPIEKSWDKHRFEMKLVNPANKRKYKILMVGTGLAGGAGAASLGELGYNVHAFCYQDSARRAHSIAAQGGINAAKNYPNDGDSIYRLFYDTIKGGDFRAREADVWRLAQVSNNIIDQCVAQGVPFARDYAGYLDNRSFGGAQVSRTFYARGQTGQQLLLGAYSALCRQVKAKTVTMHPRTEMLDLVVVDGVAKGITVRNLTTGQIESHWGDAVVLATGGYVNVFYLSTNAMGCSVTAAWKAAKKGAYMANPCYTQIHPTCIPQHGEHQSKLTLMSESLRNDGRCWVPKKKEDCEKPASSIPEEDRDYYLERKYPSFGNLAPRDIASRAAKEQCDDDRGVGPGKRGVYLDFADSINRLGQSTIAARYGNLFEMYEKITDENGYKQPMRIYP…	53653	74188	1	1	1	666.344	1330.67	2	1330.67	0.0005	1	82.17	2.3e-08	K	KSVDEVNGQINK	L	Deamidated (NQ)	0.000000200000.0			RFS1002200056_DS_K3.6591.6591.2 File:~RFS1002200056_DS_K3.raw~, NativeID:~controllerType=0 controllerNumber=1 scan=6591~
1	1	TRO79507.1	fumarate reductase/succinate dehydrogenase flavoprotein subunit [Desulfuromonas acetexigens]	36854	71728	1050	1050	59	59	80.4	638	8.07			MILDGKCPTGPIEKSWDKHRFEMKLVNPANKRKYKILMVGTGLAGGAGAASLGELGYNVHAFCYQDSARRAHSIAAQGGINAAKNYPNDGDSIYRLFYDTIKGGDFRAREADVWRLAQVSNNIIDQCVAQGVPFARDYAGYLDNRSFGGAQVSRTFYARGQTGQQLLLGAYSALCRQVKAKTVTMHPRTEMLDLVVVDGVAKGITVRNLTTGQIESHWGDAVVLATGGYVNVFYLSTNAMGCSVTAAWKAAKKGAYMANPCYTQIHPTCIPQHGEHQSKLTLMSESLRNDGRCWVPKKKEDCEKPASSIPEEDRDYYLERKYPSFGNLAPRDIASRAAKEQCDDDRGVGPGKRGVYLDFADSINRLGQSTIAARYGNLFEMYEKITDENGYKQPMRIYP…	53654	74684	1	1	1	444.565	1330.67	3	1330.67	0.0007	1	46.26	9.1e-05	K	KSVDEVNGQINK	L	Deamidated (NQ)	0.000000200000.0			RFS1002200056_DS_K3.7141.7141.3 File:~RFS1002200056_DS_K3.raw~, NativeID:~controllerType=0 controllerNumber=1 scan=7141~
1	1	TRO79507.1	fumarate reductase/succinate dehydrogenase flavoprotein subunit [Desulfuromonas acetexigens]	36854	71728	1050	1050	59	59	80.4	638	8.07			MILDGKCPTGPIEKSWDKHRFEMKLVNPANKRKYKILMVGTGLAGGAGAASLGELGYNVHAFCYQDSARRAHSIAAQGGINAAKNYPNDGDSIYRLFYDTIKGGDFRAREADVWRLAQVSNNIIDQCVAQGVPFARDYAGYLDNRSFGGAQVSRTFYARGQTGQQLLLGAYSALCRQVKAKTVTMHPRTEMLDLVVVDGVAKGITVRNLTTGQIESHWGDAVVLATGGYVNVFYLSTNAMGCSVTAAWKAAKKGAYMANPCYTQIHPTCIPQHGEHQSKLTLMSESLRNDGRCWVPKKKEDCEKPASSIPEEDRDYYLERKYPSFGNLAPRDIASRAAKEQCDDDRGVGPGKRGVYLDFADSINRLGQSTIAARYGNLFEMYEKITDENGYKQPMRIYP…	53656	108998	1	1	1	666.344	1330.67	2	1330.67	0.0011	1	118.91	4.9e-12	K	KSVDEVNGQINK	L	Deamidated (NQ)	0.000000200000.0			RFS1002200056_DS_K2.6328.6328.2 File:~RFS1002200056_DS_K2.raw~, NativeID:~controllerType=0 controllerNumber=1 scan=6328~
1	1	TRO79507.1	fumarate reductase/succinate dehydrogenase flavoprotein subunit [Desulfuromonas acetexigens]	36854	71728	1050	1050	59	59	80.4	638	8.07			MILDGKCPTGPIEKSWDKHRFEMKLVNPANKRKYKILMVGTGLAGGAGAASLGELGYNVHAFCYQDSARRAHSIAAQGGINAAKNYPNDGDSIYRLFYDTIKGGDFRAREADVWRLAQVSNNIIDQCVAQGVPFARDYAGYLDNRSFGGAQVSRTFYARGQTGQQLLLGAYSALCRQVKAKTVTMHPRTEMLDLVVVDGVAKGITVRNLTTGQIESHWGDAVVLATGGYVNVFYLSTNAMGCSVTAAWKAAKKGAYMANPCYTQIHPTCIPQHGEHQSKLTLMSESLRNDGRCWVPKKKEDCEKPASSIPEEDRDYYLERKYPSFGNLAPRDIASRAAKEQCDDDRGVGPGKRGVYLDFADSINRLGQSTIAARYGNLFEMYEKITDENGYKQPMRIYP…	53657	109416	1	1	1	444.565	1330.67	3	1330.67	0.0014	1	55.82	1e-05	K	KSVDEVNGQINK	L	Deamidated (NQ)	0.000000002000.0			RFS1002200056_DS_K2.6823.6823.3 File:~RFS1002200056_DS_K2.raw~, NativeID:~controllerType=0 controllerNumber=1 scan=6823~
1	1	TRO79507.1	fumarate reductase/succinate dehydrogenase flavoprotein subunit [Desulfuromonas acetexigens]	36854	71728	1050	1050	59	59	80.4	638	8.07			MILDGKCPTGPIEKSWDKHRFEMKLVNPANKRKYKILMVGTGLAGGAGAASLGELGYNVHAFCYQDSARRAHSIAAQGGINAAKNYPNDGDSIYRLFYDTIKGGDFRAREADVWRLAQVSNNIIDQCVAQGVPFARDYAGYLDNRSFGGAQVSRTFYARGQTGQQLLLGAYSALCRQVKAKTVTMHPRTEMLDLVVVDGVAKGITVRNLTTGQIESHWGDAVVLATGGYVNVFYLSTNAMGCSVTAAWKAAKKGAYMANPCYTQIHPTCIPQHGEHQSKLTLMSESLRNDGRCWVPKKKEDCEKPASSIPEEDRDYYLERKYPSFGNLAPRDIASRAAKEQCDDDRGVGPGKRGVYLDFADSINRLGQSTIAARYGNLFEMYEKITDENGYKQPMRIYP…	53658	38568	1	1	1	444.565	1330.67	3	1330.67	0.0016	1	50.18	3.7e-05	K	KSVDEVNGQINK	L	Deamidated (NQ)	0.000000002000.0			RFS1002200056_DS_K4.6920.6920.3 File:~RFS1002200056_DS_K4.raw~, NativeID:~controllerType=0 controllerNumber=1 scan=6920~
1	1	TRO79507.1	fumarate reductase/succinate dehydrogenase flavoprotein subunit [Desulfuromonas acetexigens]	36854	71728	1050	1050	59	59	80.4	638	8.07			MILDGKCPTGPIEKSWDKHRFEMKLVNPANKRKYKILMVGTGLAGGAGAASLGELGYNVHAFCYQDSARRAHSIAAQGGINAAKNYPNDGDSIYRLFYDTIKGGDFRAREADVWRLAQVSNNIIDQCVAQGVPFARDYAGYLDNRSFGGAQVSRTFYARGQTGQQLLLGAYSALCRQVKAKTVTMHPRTEMLDLVVVDGVAKGITVRNLTTGQIESHWGDAVVLATGGYVNVFYLSTNAMGCSVTAAWKAAKKGAYMANPCYTQIHPTCIPQHGEHQSKLTLMSESLRNDGRCWVPKKKEDCEKPASSIPEEDRDYYLERKYPSFGNLAPRDIASRAAKEQCDDDRGVGPGKRGVYLDFADSINRLGQSTIAARYGNLFEMYEKITDENGYKQPMRIYP…	53659	2041	1	1	1	666.345	1330.67	2	1330.67	0.0018	1	96.12	9.2e-10	K	KSVDEVNGQINK	L	Deamidated (NQ)	0.000000200000.0			RFS1002200056_DS_K1.5839.5839.2 File:~RFS1002200056_DS_K1.raw~, NativeID:~controllerType=0 controllerNumber=1 scan=5839~
1	1	TRO79507.1	fumarate reductase/succinate dehydrogenase flavoprotein subunit [Desulfuromonas acetexigens]	36854	71728	1050	1050	59	59	80.4	638	8.07			MILDGKCPTGPIEKSWDKHRFEMKLVNPANKRKYKILMVGTGLAGGAGAASLGELGYNVHAFCYQDSARRAHSIAAQGGINAAKNYPNDGDSIYRLFYDTIKGGDFRAREADVWRLAQVSNNIIDQCVAQGVPFARDYAGYLDNRSFGGAQVSRTFYARGQTGQQLLLGAYSALCRQVKAKTVTMHPRTEMLDLVVVDGVAKGITVRNLTTGQIESHWGDAVVLATGGYVNVFYLSTNAMGCSVTAAWKAAKKGAYMANPCYTQIHPTCIPQHGEHQSKLTLMSESLRNDGRCWVPKKKEDCEKPASSIPEEDRDYYLERKYPSFGNLAPRDIASRAAKEQCDDDRGVGPGKRGVYLDFADSINRLGQSTIAARYGNLFEMYEKITDENGYKQPMRIYP…	53660	38966	1	1	1	666.345	1330.67	2	1330.67	0.0021	1	67.79	6.6e-07	K	KSVDEVNGQINK	L	Deamidated (NQ)	0.000000200000.0			RFS1002200056_DS_K4.7391.7391.2 File:~RFS1002200056_DS_K4.raw~, NativeID:~controllerType=0 controllerNumber=1 scan=7391~
1	1	TRO79507.1	fumarate reductase/succinate dehydrogenase flavoprotein subunit [Desulfuromonas acetexigens]	36854	71728	1050	1050	59	59	80.4	638	8.07			MILDGKCPTGPIEKSWDKHRFEMKLVNPANKRKYKILMVGTGLAGGAGAASLGELGYNVHAFCYQDSARRAHSIAAQGGINAAKNYPNDGDSIYRLFYDTIKGGDFRAREADVWRLAQVSNNIIDQCVAQGVPFARDYAGYLDNRSFGGAQVSRTFYARGQTGQQLLLGAYSALCRQVKAKTVTMHPRTEMLDLVVVDGVAKGITVRNLTTGQIESHWGDAVVLATGGYVNVFYLSTNAMGCSVTAAWKAAKKGAYMANPCYTQIHPTCIPQHGEHQSKLTLMSESLRNDGRCWVPKKKEDCEKPASSIPEEDRDYYLERKYPSFGNLAPRDIASRAAKEQCDDDRGVGPGKRGVYLDFADSINRLGQSTIAARYGNLFEMYEKITDENGYKQPMRIYP…	53662	109010	1	1	1	444.566	1330.68	3	1330.67	0.0029	1	50.16	3.8e-05	K	KSVDEVNGQINK	L	Deamidated (NQ)	0.000000200000.0			RFS1002200056_DS_K2.6342.6342.3 File:~RFS1002200056_DS_K2.raw~, NativeID:~controllerType=0 controllerNumber=1 scan=6342~
1	1	TRO79507.1	fumarate reductase/succinate dehydrogenase flavoprotein subunit [Desulfuromonas acetexigens]	36854	71728	1050	1050	59	59	80.4	638	8.07			MILDGKCPTGPIEKSWDKHRFEMKLVNPANKRKYKILMVGTGLAGGAGAASLGELGYNVHAFCYQDSARRAHSIAAQGGINAAKNYPNDGDSIYRLFYDTIKGGDFRAREADVWRLAQVSNNIIDQCVAQGVPFARDYAGYLDNRSFGGAQVSRTFYARGQTGQQLLLGAYSALCRQVKAKTVTMHPRTEMLDLVVVDGVAKGITVRNLTTGQIESHWGDAVVLATGGYVNVFYLSTNAMGCSVTAAWKAAKKGAYMANPCYTQIHPTCIPQHGEHQSKLTLMSESLRNDGRCWVPKKKEDCEKPASSIPEEDRDYYLERKYPSFGNLAPRDIASRAAKEQCDDDRGVGPGKRGVYLDFADSINRLGQSTIAARYGNLFEMYEKITDENGYKQPMRIYP…	57893	163811	1	1	1	685.338	1368.66	2	1368.67	-0.0049	0	39.77	0.00033	R	GVYLDFADSINR	L					RFS1002200056_DS_K5.31341.31341.2 File:~RFS1002200056_DS_K5.raw~, NativeID:~controllerType=0 controllerNumber=1 scan=31341~
1	1	TRO79507.1	fumarate reductase/succinate dehydrogenase flavoprotein subunit [Desulfuromonas acetexigens]	36854	71728	1050	1050	59	59	80.4	638	8.07			MILDGKCPTGPIEKSWDKHRFEMKLVNPANKRKYKILMVGTGLAGGAGAASLGELGYNVHAFCYQDSARRAHSIAAQGGINAAKNYPNDGDSIYRLFYDTIKGGDFRAREADVWRLAQVSNNIIDQCVAQGVPFARDYAGYLDNRSFGGAQVSRTFYARGQTGQQLLLGAYSALCRQVKAKTVTMHPRTEMLDLVVVDGVAKGITVRNLTTGQIESHWGDAVVLATGGYVNVFYLSTNAMGCSVTAAWKAAKKGAYMANPCYTQIHPTCIPQHGEHQSKLTLMSESLRNDGRCWVPKKKEDCEKPASSIPEEDRDYYLERKYPSFGNLAPRDIASRAAKEQCDDDRGVGPGKRGVYLDFADSINRLGQSTIAARYGNLFEMYEKITDENGYKQPMRIYP…	57896	164147	1	1	1	685.339	1368.66	2	1368.67	-0.0033	0	25	0.01	R	GVYLDFADSINR	L					RFS1002200056_DS_K5.31867.31867.2 File:~RFS1002200056_DS_K5.raw~, NativeID:~controllerType=0 controllerNumber=1 scan=31867~
1	1	TRO79507.1	fumarate reductase/succinate dehydrogenase flavoprotein subunit [Desulfuromonas acetexigens]	36854	71728	1050	1050	59	59	80.4	638	8.07			MILDGKCPTGPIEKSWDKHRFEMKLVNPANKRKYKILMVGTGLAGGAGAASLGELGYNVHAFCYQDSARRAHSIAAQGGINAAKNYPNDGDSIYRLFYDTIKGGDFRAREADVWRLAQVSNNIIDQCVAQGVPFARDYAGYLDNRSFGGAQVSRTFYARGQTGQQLLLGAYSALCRQVKAKTVTMHPRTEMLDLVVVDGVAKGITVRNLTTGQIESHWGDAVVLATGGYVNVFYLSTNAMGCSVTAAWKAAKKGAYMANPCYTQIHPTCIPQHGEHQSKLTLMSESLRNDGRCWVPKKKEDCEKPASSIPEEDRDYYLERKYPSFGNLAPRDIASRAAKEQCDDDRGVGPGKRGVYLDFADSINRLGQSTIAARYGNLFEMYEKITDENGYKQPMRIYP…	57897	34979	1	1	1	685.34	1368.66	2	1368.67	-0.003	0	25.8	0.0083	R	GVYLDFADSINR	L					RFS1002200056_DS_K1.44750.44750.2 File:~RFS1002200056_DS_K1.raw~, NativeID:~controllerType=0 controllerNumber=1 scan=44750~
1	1	TRO79507.1	fumarate reductase/succinate dehydrogenase flavoprotein subunit [Desulfuromonas acetexigens]	36854	71728	1050	1050	59	59	80.4	638	8.07			MILDGKCPTGPIEKSWDKHRFEMKLVNPANKRKYKILMVGTGLAGGAGAASLGELGYNVHAFCYQDSARRAHSIAAQGGINAAKNYPNDGDSIYRLFYDTIKGGDFRAREADVWRLAQVSNNIIDQCVAQGVPFARDYAGYLDNRSFGGAQVSRTFYARGQTGQQLLLGAYSALCRQVKAKTVTMHPRTEMLDLVVVDGVAKGITVRNLTTGQIESHWGDAVVLATGGYVNVFYLSTNAMGCSVTAAWKAAKKGAYMANPCYTQIHPTCIPQHGEHQSKLTLMSESLRNDGRCWVPKKKEDCEKPASSIPEEDRDYYLERKYPSFGNLAPRDIASRAAKEQCDDDRGVGPGKRGVYLDFADSINRLGQSTIAARYGNLFEMYEKITDENGYKQPMRIYP…	57899	97344	1	1	1	685.34	1368.67	2	1368.67	-0.0016	0	46.17	9.2e-05	R	GVYLDFADSINR	L					RFS1002200056_DS_K3.31660.31660.2 File:~RFS1002200056_DS_K3.raw~, NativeID:~controllerType=0 controllerNumber=1 scan=31660~
1	1	TRO79507.1	fumarate reductase/succinate dehydrogenase flavoprotein subunit [Desulfuromonas acetexigens]	36854	71728	1050	1050	59	59	80.4	638	8.07			MILDGKCPTGPIEKSWDKHRFEMKLVNPANKRKYKILMVGTGLAGGAGAASLGELGYNVHAFCYQDSARRAHSIAAQGGINAAKNYPNDGDSIYRLFYDTIKGGDFRAREADVWRLAQVSNNIIDQCVAQGVPFARDYAGYLDNRSFGGAQVSRTFYARGQTGQQLLLGAYSALCRQVKAKTVTMHPRTEMLDLVVVDGVAKGITVRNLTTGQIESHWGDAVVLATGGYVNVFYLSTNAMGCSVTAAWKAAKKGAYMANPCYTQIHPTCIPQHGEHQSKLTLMSESLRNDGRCWVPKKKEDCEKPASSIPEEDRDYYLERKYPSFGNLAPRDIASRAAKEQCDDDRGVGPGKRGVYLDFADSINRLGQSTIAARYGNLFEMYEKITDENGYKQPMRIYP…	57900	164373	1	1	1	685.341	1368.67	2	1368.67	-0.0005	0	18.78	0.05	R	GVYLDFADSINR	L					RFS1002200056_DS_K5.32191.32191.2 File:~RFS1002200056_DS_K5.raw~, NativeID:~controllerType=0 controllerNumber=1 scan=32191~
1	1	TRO79507.1	fumarate reductase/succinate dehydrogenase flavoprotein subunit [Desulfuromonas acetexigens]	36854	71728	1050	1050	59	59	80.4	638	8.07			MILDGKCPTGPIEKSWDKHRFEMKLVNPANKRKYKILMVGTGLAGGAGAASLGELGYNVHAFCYQDSARRAHSIAAQGGINAAKNYPNDGDSIYRLFYDTIKGGDFRAREADVWRLAQVSNNIIDQCVAQGVPFARDYAGYLDNRSFGGAQVSRTFYARGQTGQQLLLGAYSALCRQVKAKTVTMHPRTEMLDLVVVDGVAKGITVRNLTTGQIESHWGDAVVLATGGYVNVFYLSTNAMGCSVTAAWKAAKKGAYMANPCYTQIHPTCIPQHGEHQSKLTLMSESLRNDGRCWVPKKKEDCEKPASSIPEEDRDYYLERKYPSFGNLAPRDIASRAAKEQCDDDRGVGPGKRGVYLDFADSINRLGQSTIAARYGNLFEMYEKITDENGYKQPMRIYP…	57902	24216	1	1	1	685.341	1368.67	2	1368.67	0.0001	0	50.55	3e-05	R	GVYLDFADSINR	L					RFS1002200056_DS_K1.31012.31012.2 File:~RFS1002200056_DS_K1.raw~, NativeID:~controllerType=0 controllerNumber=1 scan=31012~
1	1	TRO79507.1	fumarate reductase/succinate dehydrogenase flavoprotein subunit [Desulfuromonas acetexigens]	36854	71728	1050	1050	59	59	80.4	638	8.07			MILDGKCPTGPIEKSWDKHRFEMKLVNPANKRKYKILMVGTGLAGGAGAASLGELGYNVHAFCYQDSARRAHSIAAQGGINAAKNYPNDGDSIYRLFYDTIKGGDFRAREADVWRLAQVSNNIIDQCVAQGVPFARDYAGYLDNRSFGGAQVSRTFYARGQTGQQLLLGAYSALCRQVKAKTVTMHPRTEMLDLVVVDGVAKGITVRNLTTGQIESHWGDAVVLATGGYVNVFYLSTNAMGCSVTAAWKAAKKGAYMANPCYTQIHPTCIPQHGEHQSKLTLMSESLRNDGRCWVPKKKEDCEKPASSIPEEDRDYYLERKYPSFGNLAPRDIASRAAKEQCDDDRGVGPGKRGVYLDFADSINRLGQSTIAARYGNLFEMYEKITDENGYKQPMRIYP…	57903	61781	1	1	1	685.341	1368.67	2	1368.67	0.0002	0	61.7	2.3e-06	R	GVYLDFADSINR	L					RFS1002200056_DS_K4.32387.32387.2 File:~RFS1002200056_DS_K4.raw~, NativeID:~controllerType=0 controllerNumber=1 scan=32387~
1	1	TRO79507.1	fumarate reductase/succinate dehydrogenase flavoprotein subunit [Desulfuromonas acetexigens]	36854	71728	1050	1050	59	59	80.4	638	8.07			MILDGKCPTGPIEKSWDKHRFEMKLVNPANKRKYKILMVGTGLAGGAGAASLGELGYNVHAFCYQDSARRAHSIAAQGGINAAKNYPNDGDSIYRLFYDTIKGGDFRAREADVWRLAQVSNNIIDQCVAQGVPFARDYAGYLDNRSFGGAQVSRTFYARGQTGQQLLLGAYSALCRQVKAKTVTMHPRTEMLDLVVVDGVAKGITVRNLTTGQIESHWGDAVVLATGGYVNVFYLSTNAMGCSVTAAWKAAKKGAYMANPCYTQIHPTCIPQHGEHQSKLTLMSESLRNDGRCWVPKKKEDCEKPASSIPEEDRDYYLERKYPSFGNLAPRDIASRAAKEQCDDDRGVGPGKRGVYLDFADSINRLGQSTIAARYGNLFEMYEKITDENGYKQPMRIYP…	57904	131403	1	1	1	685.341	1368.67	2	1368.67	0.0003	0	55.07	1e-05	R	GVYLDFADSINR	L					RFS1002200056_DS_K2.31075.31075.2 File:~RFS1002200056_DS_K2.raw~, NativeID:~controllerType=0 controllerNumber=1 scan=31075~
1	1	TRO79507.1	fumarate reductase/succinate dehydrogenase flavoprotein subunit [Desulfuromonas acetexigens]	36854	71728	1050	1050	59	59	80.4	638	8.07			MILDGKCPTGPIEKSWDKHRFEMKLVNPANKRKYKILMVGTGLAGGAGAASLGELGYNVHAFCYQDSARRAHSIAAQGGINAAKNYPNDGDSIYRLFYDTIKGGDFRAREADVWRLAQVSNNIIDQCVAQGVPFARDYAGYLDNRSFGGAQVSRTFYARGQTGQQLLLGAYSALCRQVKAKTVTMHPRTEMLDLVVVDGVAKGITVRNLTTGQIESHWGDAVVLATGGYVNVFYLSTNAMGCSVTAAWKAAKKGAYMANPCYTQIHPTCIPQHGEHQSKLTLMSESLRNDGRCWVPKKKEDCEKPASSIPEEDRDYYLERKYPSFGNLAPRDIASRAAKEQCDDDRGVGPGKRGVYLDFADSINRLGQSTIAARYGNLFEMYEKITDENGYKQPMRIYP…	57905	23463	1	1	1	685.341	1368.67	2	1368.67	0.0007	0	59.91	3.4e-06	R	GVYLDFADSINR	L					RFS1002200056_DS_K1.30166.30166.2 File:~RFS1002200056_DS_K1.raw~, NativeID:~controllerType=0 controllerNumber=1 scan=30166~
1	1	TRO79507.1	fumarate reductase/succinate dehydrogenase flavoprotein subunit [Desulfuromonas acetexigens]	36854	71728	1050	1050	59	59	80.4	638	8.07			MILDGKCPTGPIEKSWDKHRFEMKLVNPANKRKYKILMVGTGLAGGAGAASLGELGYNVHAFCYQDSARRAHSIAAQGGINAAKNYPNDGDSIYRLFYDTIKGGDFRAREADVWRLAQVSNNIIDQCVAQGVPFARDYAGYLDNRSFGGAQVSRTFYARGQTGQQLLLGAYSALCRQVKAKTVTMHPRTEMLDLVVVDGVAKGITVRNLTTGQIESHWGDAVVLATGGYVNVFYLSTNAMGCSVTAAWKAAKKGAYMANPCYTQIHPTCIPQHGEHQSKLTLMSESLRNDGRCWVPKKKEDCEKPASSIPEEDRDYYLERKYPSFGNLAPRDIASRAAKEQCDDDRGVGPGKRGVYLDFADSINRLGQSTIAARYGNLFEMYEKITDENGYKQPMRIYP…	57906	131767	1	1	1	685.341	1368.67	2	1368.67	0.0007	0	61.75	2.2e-06	R	GVYLDFADSINR	L					RFS1002200056_DS_K2.31465.31465.2 File:~RFS1002200056_DS_K2.raw~, NativeID:~controllerType=0 controllerNumber=1 scan=31465~
1	1	TRO79507.1	fumarate reductase/succinate dehydrogenase flavoprotein subunit [Desulfuromonas acetexigens]	36854	71728	1050	1050	59	59	80.4	638	8.07			MILDGKCPTGPIEKSWDKHRFEMKLVNPANKRKYKILMVGTGLAGGAGAASLGELGYNVHAFCYQDSARRAHSIAAQGGINAAKNYPNDGDSIYRLFYDTIKGGDFRAREADVWRLAQVSNNIIDQCVAQGVPFARDYAGYLDNRSFGGAQVSRTFYARGQTGQQLLLGAYSALCRQVKAKTVTMHPRTEMLDLVVVDGVAKGITVRNLTTGQIESHWGDAVVLATGGYVNVFYLSTNAMGCSVTAAWKAAKKGAYMANPCYTQIHPTCIPQHGEHQSKLTLMSESLRNDGRCWVPKKKEDCEKPASSIPEEDRDYYLERKYPSFGNLAPRDIASRAAKEQCDDDRGVGPGKRGVYLDFADSINRLGQSTIAARYGNLFEMYEKITDENGYKQPMRIYP…	57907	96982	1	1	1	685.341	1368.67	2	1368.67	0.0008	0	59.54	3.7e-06	R	GVYLDFADSINR	L					RFS1002200056_DS_K3.31276.31276.2 File:~RFS1002200056_DS_K3.raw~, NativeID:~controllerType=0 controllerNumber=1 scan=31276~
1	1	TRO79507.1	fumarate reductase/succinate dehydrogenase flavoprotein subunit [Desulfuromonas acetexigens]	36854	71728	1050	1050	59	59	80.4	638	8.07			MILDGKCPTGPIEKSWDKHRFEMKLVNPANKRKYKILMVGTGLAGGAGAASLGELGYNVHAFCYQDSARRAHSIAAQGGINAAKNYPNDGDSIYRLFYDTIKGGDFRAREADVWRLAQVSNNIIDQCVAQGVPFARDYAGYLDNRSFGGAQVSRTFYARGQTGQQLLLGAYSALCRQVKAKTVTMHPRTEMLDLVVVDGVAKGITVRNLTTGQIESHWGDAVVLATGGYVNVFYLSTNAMGCSVTAAWKAAKKGAYMANPCYTQIHPTCIPQHGEHQSKLTLMSESLRNDGRCWVPKKKEDCEKPASSIPEEDRDYYLERKYPSFGNLAPRDIASRAAKEQCDDDRGVGPGKRGVYLDFADSINRLGQSTIAARYGNLFEMYEKITDENGYKQPMRIYP…	57908	23129	1	1	1	685.342	1368.67	2	1368.67	0.0014	0	54.15	1.4e-05	R	GVYLDFADSINR	L					RFS1002200056_DS_K1.29800.29800.2 File:~RFS1002200056_DS_K1.raw~, NativeID:~controllerType=0 controllerNumber=1 scan=29800~
1	1	TRO79507.1	fumarate reductase/succinate dehydrogenase flavoprotein subunit [Desulfuromonas acetexigens]	36854	71728	1050	1050	59	59	80.4	638	8.07			MILDGKCPTGPIEKSWDKHRFEMKLVNPANKRKYKILMVGTGLAGGAGAASLGELGYNVHAFCYQDSARRAHSIAAQGGINAAKNYPNDGDSIYRLFYDTIKGGDFRAREADVWRLAQVSNNIIDQCVAQGVPFARDYAGYLDNRSFGGAQVSRTFYARGQTGQQLLLGAYSALCRQVKAKTVTMHPRTEMLDLVVVDGVAKGITVRNLTTGQIESHWGDAVVLATGGYVNVFYLSTNAMGCSVTAAWKAAKKGAYMANPCYTQIHPTCIPQHGEHQSKLTLMSESLRNDGRCWVPKKKEDCEKPASSIPEEDRDYYLERKYPSFGNLAPRDIASRAAKEQCDDDRGVGPGKRGVYLDFADSINRLGQSTIAARYGNLFEMYEKITDENGYKQPMRIYP…	57909	23828	1	1	1	685.342	1368.67	2	1368.67	0.0017	0	55.92	9.3e-06	R	GVYLDFADSINR	L					RFS1002200056_DS_K1.30583.30583.2 File:~RFS1002200056_DS_K1.raw~, NativeID:~controllerType=0 controllerNumber=1 scan=30583~
1	1	TRO79507.1	fumarate reductase/succinate dehydrogenase flavoprotein subunit [Desulfuromonas acetexigens]	36854	71728	1050	1050	59	59	80.4	638	8.07			MILDGKCPTGPIEKSWDKHRFEMKLVNPANKRKYKILMVGTGLAGGAGAASLGELGYNVHAFCYQDSARRAHSIAAQGGINAAKNYPNDGDSIYRLFYDTIKGGDFRAREADVWRLAQVSNNIIDQCVAQGVPFARDYAGYLDNRSFGGAQVSRTFYARGQTGQQLLLGAYSALCRQVKAKTVTMHPRTEMLDLVVVDGVAKGITVRNLTTGQIESHWGDAVVLATGGYVNVFYLSTNAMGCSVTAAWKAAKKGAYMANPCYTQIHPTCIPQHGEHQSKLTLMSESLRNDGRCWVPKKKEDCEKPASSIPEEDRDYYLERKYPSFGNLAPRDIASRAAKEQCDDDRGVGPGKRGVYLDFADSINRLGQSTIAARYGNLFEMYEKITDENGYKQPMRIYP…	57910	31257	1	1	1	685.342	1368.67	2	1368.67	0.0017	0	27.96	0.0058	R	GVYLDFADSINR	L					RFS1002200056_DS_K1.38630.38630.2 File:~RFS1002200056_DS_K1.raw~, NativeID:~controllerType=0 controllerNumber=1 scan=38630~
1	1	TRO79507.1	fumarate reductase/succinate dehydrogenase flavoprotein subunit [Desulfuromonas acetexigens]	36854	71728	1050	1050	59	59	80.4	638	8.07			MILDGKCPTGPIEKSWDKHRFEMKLVNPANKRKYKILMVGTGLAGGAGAASLGELGYNVHAFCYQDSARRAHSIAAQGGINAAKNYPNDGDSIYRLFYDTIKGGDFRAREADVWRLAQVSNNIIDQCVAQGVPFARDYAGYLDNRSFGGAQVSRTFYARGQTGQQLLLGAYSALCRQVKAKTVTMHPRTEMLDLVVVDGVAKGITVRNLTTGQIESHWGDAVVLATGGYVNVFYLSTNAMGCSVTAAWKAAKKGAYMANPCYTQIHPTCIPQHGEHQSKLTLMSESLRNDGRCWVPKKKEDCEKPASSIPEEDRDYYLERKYPSFGNLAPRDIASRAAKEQCDDDRGVGPGKRGVYLDFADSINRLGQSTIAARYGNLFEMYEKITDENGYKQPMRIYP…	57911	163973	1	1	1	685.342	1368.67	2	1368.67	0.0024	0	44	0.00015	R	GVYLDFADSINR	L					RFS1002200056_DS_K5.31598.31598.2 File:~RFS1002200056_DS_K5.raw~, NativeID:~controllerType=0 controllerNumber=1 scan=31598~
1	1	TRO79507.1	fumarate reductase/succinate dehydrogenase flavoprotein subunit [Desulfuromonas acetexigens]	36854	71728	1050	1050	59	59	80.4	638	8.07			MILDGKCPTGPIEKSWDKHRFEMKLVNPANKRKYKILMVGTGLAGGAGAASLGELGYNVHAFCYQDSARRAHSIAAQGGINAAKNYPNDGDSIYRLFYDTIKGGDFRAREADVWRLAQVSNNIIDQCVAQGVPFARDYAGYLDNRSFGGAQVSRTFYARGQTGQQLLLGAYSALCRQVKAKTVTMHPRTEMLDLVVVDGVAKGITVRNLTTGQIESHWGDAVVLATGGYVNVFYLSTNAMGCSVTAAWKAAKKGAYMANPCYTQIHPTCIPQHGEHQSKLTLMSESLRNDGRCWVPKKKEDCEKPASSIPEEDRDYYLERKYPSFGNLAPRDIASRAAKEQCDDDRGVGPGKRGVYLDFADSINRLGQSTIAARYGNLFEMYEKITDENGYKQPMRIYP…	57912	26092	1	1	1	685.343	1368.67	2	1368.67	0.0037	0	37.14	0.00068	R	GVYLDFADSINR	L					RFS1002200056_DS_K1.33089.33089.2 File:~RFS1002200056_DS_K1.raw~, NativeID:~controllerType=0 controllerNumber=1 scan=33089~
1	1	TRO79507.1	fumarate reductase/succinate dehydrogenase flavoprotein subunit [Desulfuromonas acetexigens]	36854	71728	1050	1050	59	59	80.4	638	8.07			MILDGKCPTGPIEKSWDKHRFEMKLVNPANKRKYKILMVGTGLAGGAGAASLGELGYNVHAFCYQDSARRAHSIAAQGGINAAKNYPNDGDSIYRLFYDTIKGGDFRAREADVWRLAQVSNNIIDQCVAQGVPFARDYAGYLDNRSFGGAQVSRTFYARGQTGQQLLLGAYSALCRQVKAKTVTMHPRTEMLDLVVVDGVAKGITVRNLTTGQIESHWGDAVVLATGGYVNVFYLSTNAMGCSVTAAWKAAKKGAYMANPCYTQIHPTCIPQHGEHQSKLTLMSESLRNDGRCWVPKKKEDCEKPASSIPEEDRDYYLERKYPSFGNLAPRDIASRAAKEQCDDDRGVGPGKRGVYLDFADSINRLGQSTIAARYGNLFEMYEKITDENGYKQPMRIYP…	57916	132684	1	1	1	685.345	1368.67	2	1368.67	0.0073	0	40.92	0.00027	R	GVYLDFADSINR	L					RFS1002200056_DS_K2.32451.32451.2 File:~RFS1002200056_DS_K2.raw~, NativeID:~controllerType=0 controllerNumber=1 scan=32451~
1	1	TRO79507.1	fumarate reductase/succinate dehydrogenase flavoprotein subunit [Desulfuromonas acetexigens]	36854	71728	1050	1050	59	59	80.4	638	8.07			MILDGKCPTGPIEKSWDKHRFEMKLVNPANKRKYKILMVGTGLAGGAGAASLGELGYNVHAFCYQDSARRAHSIAAQGGINAAKNYPNDGDSIYRLFYDTIKGGDFRAREADVWRLAQVSNNIIDQCVAQGVPFARDYAGYLDNRSFGGAQVSRTFYARGQTGQQLLLGAYSALCRQVKAKTVTMHPRTEMLDLVVVDGVAKGITVRNLTTGQIESHWGDAVVLATGGYVNVFYLSTNAMGCSVTAAWKAAKKGAYMANPCYTQIHPTCIPQHGEHQSKLTLMSESLRNDGRCWVPKKKEDCEKPASSIPEEDRDYYLERKYPSFGNLAPRDIASRAAKEQCDDDRGVGPGKRGVYLDFADSINRLGQSTIAARYGNLFEMYEKITDENGYKQPMRIYP…	58034	164058	1	1	1	685.843	1369.67	2	1368.67	1.0034	0	43.81	0.00012	R	GVYLDFADSINR	L					RFS1002200056_DS_K5.31730.31730.2 File:~RFS1002200056_DS_K5.raw~, NativeID:~controllerType=0 controllerNumber=1 scan=31730~
1	1	TRO79507.1	fumarate reductase/succinate dehydrogenase flavoprotein subunit [Desulfuromonas acetexigens]	36854	71728	1050	1050	59	59	80.4	638	8.07			MILDGKCPTGPIEKSWDKHRFEMKLVNPANKRKYKILMVGTGLAGGAGAASLGELGYNVHAFCYQDSARRAHSIAAQGGINAAKNYPNDGDSIYRLFYDTIKGGDFRAREADVWRLAQVSNNIIDQCVAQGVPFARDYAGYLDNRSFGGAQVSRTFYARGQTGQQLLLGAYSALCRQVKAKTVTMHPRTEMLDLVVVDGVAKGITVRNLTTGQIESHWGDAVVLATGGYVNVFYLSTNAMGCSVTAAWKAAKKGAYMANPCYTQIHPTCIPQHGEHQSKLTLMSESLRNDGRCWVPKKKEDCEKPASSIPEEDRDYYLERKYPSFGNLAPRDIASRAAKEQCDDDRGVGPGKRGVYLDFADSINRLGQSTIAARYGNLFEMYEKITDENGYKQPMRIYP…	62313	109520	1	1	1	470.906	1409.69	3	1409.69	0.0007	1	22.8	0.019	K	PGQIKDDHPEFK	K					RFS1002200056_DS_K2.6942.6942.3 File:~RFS1002200056_DS_K2.raw~, NativeID:~controllerType=0 controllerNumber=1 scan=6942~
1	1	TRO79507.1	fumarate reductase/succinate dehydrogenase flavoprotein subunit [Desulfuromonas acetexigens]	36854	71728	1050	1050	59	59	80.4	638	8.07			MILDGKCPTGPIEKSWDKHRFEMKLVNPANKRKYKILMVGTGLAGGAGAASLGELGYNVHAFCYQDSARRAHSIAAQGGINAAKNYPNDGDSIYRLFYDTIKGGDFRAREADVWRLAQVSNNIIDQCVAQGVPFARDYAGYLDNRSFGGAQVSRTFYARGQTGQQLLLGAYSALCRQVKAKTVTMHPRTEMLDLVVVDGVAKGITVRNLTTGQIESHWGDAVVLATGGYVNVFYLSTNAMGCSVTAAWKAAKKGAYMANPCYTQIHPTCIPQHGEHQSKLTLMSESLRNDGRCWVPKKKEDCEKPASSIPEEDRDYYLERKYPSFGNLAPRDIASRAAKEQCDDDRGVGPGKRGVYLDFADSINRLGQSTIAARYGNLFEMYEKITDENGYKQPMRIYP…	62314	109504	1	1	1	353.431	1409.7	4	1409.69	0.0022	1	19.72	0.043	K	PGQIKDDHPEFK	K					RFS1002200056_DS_K2.6922.6922.4 File:~RFS1002200056_DS_K2.raw~, NativeID:~controllerType=0 controllerNumber=1 scan=6922~
1	1	TRO79507.1	fumarate reductase/succinate dehydrogenase flavoprotein subunit [Desulfuromonas acetexigens]	36854	71728	1050	1050	59	59	80.4	638	8.07			MILDGKCPTGPIEKSWDKHRFEMKLVNPANKRKYKILMVGTGLAGGAGAASLGELGYNVHAFCYQDSARRAHSIAAQGGINAAKNYPNDGDSIYRLFYDTIKGGDFRAREADVWRLAQVSNNIIDQCVAQGVPFARDYAGYLDNRSFGGAQVSRTFYARGQTGQQLLLGAYSALCRQVKAKTVTMHPRTEMLDLVVVDGVAKGITVRNLTTGQIESHWGDAVVLATGGYVNVFYLSTNAMGCSVTAAWKAAKKGAYMANPCYTQIHPTCIPQHGEHQSKLTLMSESLRNDGRCWVPKKKEDCEKPASSIPEEDRDYYLERKYPSFGNLAPRDIASRAAKEQCDDDRGVGPGKRGVYLDFADSINRLGQSTIAARYGNLFEMYEKITDENGYKQPMRIYP…	63080	57760	1	1	1	709.377	1416.74	2	1416.74	-0.0015	1	29.26	0.0027	K	EIPALREEFWK	N					RFS1002200056_DS_K4.28070.28070.2 File:~RFS1002200056_DS_K4.raw~, NativeID:~controllerType=0 controllerNumber=1 scan=28070~
1	1	TRO79507.1	fumarate reductase/succinate dehydrogenase flavoprotein subunit [Desulfuromonas acetexigens]	36854	71728	1050	1050	59	59	80.4	638	8.07			MILDGKCPTGPIEKSWDKHRFEMKLVNPANKRKYKILMVGTGLAGGAGAASLGELGYNVHAFCYQDSARRAHSIAAQGGINAAKNYPNDGDSIYRLFYDTIKGGDFRAREADVWRLAQVSNNIIDQCVAQGVPFARDYAGYLDNRSFGGAQVSRTFYARGQTGQQLLLGAYSALCRQVKAKTVTMHPRTEMLDLVVVDGVAKGITVRNLTTGQIESHWGDAVVLATGGYVNVFYLSTNAMGCSVTAAWKAAKKGAYMANPCYTQIHPTCIPQHGEHQSKLTLMSESLRNDGRCWVPKKKEDCEKPASSIPEEDRDYYLERKYPSFGNLAPRDIASRAAKEQCDDDRGVGPGKRGVYLDFADSINRLGQSTIAARYGNLFEMYEKITDENGYKQPMRIYP…	63083	19176	1	1	1	709.377	1416.74	2	1416.74	-0.0008	1	26.48	0.0045	K	EIPALREEFWK	N					RFS1002200056_DS_K1.25454.25454.2 File:~RFS1002200056_DS_K1.raw~, NativeID:~controllerType=0 controllerNumber=1 scan=25454~
1	1	TRO79507.1	fumarate reductase/succinate dehydrogenase flavoprotein subunit [Desulfuromonas acetexigens]	36854	71728	1050	1050	59	59	80.4	638	8.07			MILDGKCPTGPIEKSWDKHRFEMKLVNPANKRKYKILMVGTGLAGGAGAASLGELGYNVHAFCYQDSARRAHSIAAQGGINAAKNYPNDGDSIYRLFYDTIKGGDFRAREADVWRLAQVSNNIIDQCVAQGVPFARDYAGYLDNRSFGGAQVSRTFYARGQTGQQLLLGAYSALCRQVKAKTVTMHPRTEMLDLVVVDGVAKGITVRNLTTGQIESHWGDAVVLATGGYVNVFYLSTNAMGCSVTAAWKAAKKGAYMANPCYTQIHPTCIPQHGEHQSKLTLMSESLRNDGRCWVPKKKEDCEKPASSIPEEDRDYYLERKYPSFGNLAPRDIASRAAKEQCDDDRGVGPGKRGVYLDFADSINRLGQSTIAARYGNLFEMYEKITDENGYKQPMRIYP…	63084	93090	1	1	1	709.377	1416.74	2	1416.74	-0.0006	1	40.32	0.00027	K	EIPALREEFWK	N					RFS1002200056_DS_K3.27169.27169.2 File:~RFS1002200056_DS_K3.raw~, NativeID:~controllerType=0 controllerNumber=1 scan=27169~
1	1	TRO79507.1	fumarate reductase/succinate dehydrogenase flavoprotein subunit [Desulfuromonas acetexigens]	36854	71728	1050	1050	59	59	80.4	638	8.07			MILDGKCPTGPIEKSWDKHRFEMKLVNPANKRKYKILMVGTGLAGGAGAASLGELGYNVHAFCYQDSARRAHSIAAQGGINAAKNYPNDGDSIYRLFYDTIKGGDFRAREADVWRLAQVSNNIIDQCVAQGVPFARDYAGYLDNRSFGGAQVSRTFYARGQTGQQLLLGAYSALCRQVKAKTVTMHPRTEMLDLVVVDGVAKGITVRNLTTGQIESHWGDAVVLATGGYVNVFYLSTNAMGCSVTAAWKAAKKGAYMANPCYTQIHPTCIPQHGEHQSKLTLMSESLRNDGRCWVPKKKEDCEKPASSIPEEDRDYYLERKYPSFGNLAPRDIASRAAKEQCDDDRGVGPGKRGVYLDFADSINRLGQSTIAARYGNLFEMYEKITDENGYKQPMRIYP…	63091	128517	1	1	1	709.377	1416.74	2	1416.74	0.0001	1	19.17	0.035	K	EIPALREEFWK	N					RFS1002200056_DS_K2.27998.27998.2 File:~RFS1002200056_DS_K2.raw~, NativeID:~controllerType=0 controllerNumber=1 scan=27998~
1	1	TRO79507.1	fumarate reductase/succinate dehydrogenase flavoprotein subunit [Desulfuromonas acetexigens]	36854	71728	1050	1050	59	59	80.4	638	8.07			MILDGKCPTGPIEKSWDKHRFEMKLVNPANKRKYKILMVGTGLAGGAGAASLGELGYNVHAFCYQDSARRAHSIAAQGGINAAKNYPNDGDSIYRLFYDTIKGGDFRAREADVWRLAQVSNNIIDQCVAQGVPFARDYAGYLDNRSFGGAQVSRTFYARGQTGQQLLLGAYSALCRQVKAKTVTMHPRTEMLDLVVVDGVAKGITVRNLTTGQIESHWGDAVVLATGGYVNVFYLSTNAMGCSVTAAWKAAKKGAYMANPCYTQIHPTCIPQHGEHQSKLTLMSESLRNDGRCWVPKKKEDCEKPASSIPEEDRDYYLERKYPSFGNLAPRDIASRAAKEQCDDDRGVGPGKRGVYLDFADSINRLGQSTIAARYGNLFEMYEKITDENGYKQPMRIYP…	63096	20180	1	1	1	709.378	1416.74	2	1416.74	0.0011	1	18.74	0.017	K	EIPALREEFWK	N					RFS1002200056_DS_K1.26601.26601.2 File:~RFS1002200056_DS_K1.raw~, NativeID:~controllerType=0 controllerNumber=1 scan=26601~
1	1	TRO79507.1	fumarate reductase/succinate dehydrogenase flavoprotein subunit [Desulfuromonas acetexigens]	36854	71728	1050	1050	59	59	80.4	638	8.07			MILDGKCPTGPIEKSWDKHRFEMKLVNPANKRKYKILMVGTGLAGGAGAASLGELGYNVHAFCYQDSARRAHSIAAQGGINAAKNYPNDGDSIYRLFYDTIKGGDFRAREADVWRLAQVSNNIIDQCVAQGVPFARDYAGYLDNRSFGGAQVSRTFYARGQTGQQLLLGAYSALCRQVKAKTVTMHPRTEMLDLVVVDGVAKGITVRNLTTGQIESHWGDAVVLATGGYVNVFYLSTNAMGCSVTAAWKAAKKGAYMANPCYTQIHPTCIPQHGEHQSKLTLMSESLRNDGRCWVPKKKEDCEKPASSIPEEDRDYYLERKYPSFGNLAPRDIASRAAKEQCDDDRGVGPGKRGVYLDFADSINRLGQSTIAARYGNLFEMYEKITDENGYKQPMRIYP…	63102	127443	1	1	1	709.379	1416.74	2	1416.74	0.0024	1	29.58	0.0024	K	EIPALREEFWK	N					RFS1002200056_DS_K2.26803.26803.2 File:~RFS1002200056_DS_K2.raw~, NativeID:~controllerType=0 controllerNumber=1 scan=26803~
1	1	TRO79507.1	fumarate reductase/succinate dehydrogenase flavoprotein subunit [Desulfuromonas acetexigens]	36854	71728	1050	1050	59	59	80.4	638	8.07			MILDGKCPTGPIEKSWDKHRFEMKLVNPANKRKYKILMVGTGLAGGAGAASLGELGYNVHAFCYQDSARRAHSIAAQGGINAAKNYPNDGDSIYRLFYDTIKGGDFRAREADVWRLAQVSNNIIDQCVAQGVPFARDYAGYLDNRSFGGAQVSRTFYARGQTGQQLLLGAYSALCRQVKAKTVTMHPRTEMLDLVVVDGVAKGITVRNLTTGQIESHWGDAVVLATGGYVNVFYLSTNAMGCSVTAAWKAAKKGAYMANPCYTQIHPTCIPQHGEHQSKLTLMSESLRNDGRCWVPKKKEDCEKPASSIPEEDRDYYLERKYPSFGNLAPRDIASRAAKEQCDDDRGVGPGKRGVYLDFADSINRLGQSTIAARYGNLFEMYEKITDENGYKQPMRIYP…	63103	127451	1	1	1	473.255	1416.74	3	1416.74	0.0026	1	14.64	0.042	K	EIPALREEFWK	N					RFS1002200056_DS_K2.26812.26812.3 File:~RFS1002200056_DS_K2.raw~, NativeID:~controllerType=0 controllerNumber=1 scan=26812~
1	1	TRO79507.1	fumarate reductase/succinate dehydrogenase flavoprotein subunit [Desulfuromonas acetexigens]	36854	71728	1050	1050	59	59	80.4	638	8.07			MILDGKCPTGPIEKSWDKHRFEMKLVNPANKRKYKILMVGTGLAGGAGAASLGELGYNVHAFCYQDSARRAHSIAAQGGINAAKNYPNDGDSIYRLFYDTIKGGDFRAREADVWRLAQVSNNIIDQCVAQGVPFARDYAGYLDNRSFGGAQVSRTFYARGQTGQQLLLGAYSALCRQVKAKTVTMHPRTEMLDLVVVDGVAKGITVRNLTTGQIESHWGDAVVLATGGYVNVFYLSTNAMGCSVTAAWKAAKKGAYMANPCYTQIHPTCIPQHGEHQSKLTLMSESLRNDGRCWVPKKKEDCEKPASSIPEEDRDYYLERKYPSFGNLAPRDIASRAAKEQCDDDRGVGPGKRGVYLDFADSINRLGQSTIAARYGNLFEMYEKITDENGYKQPMRIYP…	64642	124561	1	1	1	477.914	1430.72	3	1430.72	-0.0002	1	54.92	1.5e-05	R	LFYDTIKGGDFR	A					RFS1002200056_DS_K2.23681.23681.3 File:~RFS1002200056_DS_K2.raw~, NativeID:~controllerType=0 controllerNumber=1 scan=23681~
1	1	TRO79507.1	fumarate reductase/succinate dehydrogenase flavoprotein subunit [Desulfuromonas acetexigens]	36854	71728	1050	1050	59	59	80.4	638	8.07			MILDGKCPTGPIEKSWDKHRFEMKLVNPANKRKYKILMVGTGLAGGAGAASLGELGYNVHAFCYQDSARRAHSIAAQGGINAAKNYPNDGDSIYRLFYDTIKGGDFRAREADVWRLAQVSNNIIDQCVAQGVPFARDYAGYLDNRSFGGAQVSRTFYARGQTGQQLLLGAYSALCRQVKAKTVTMHPRTEMLDLVVVDGVAKGITVRNLTTGQIESHWGDAVVLATGGYVNVFYLSTNAMGCSVTAAWKAAKKGAYMANPCYTQIHPTCIPQHGEHQSKLTLMSESLRNDGRCWVPKKKEDCEKPASSIPEEDRDYYLERKYPSFGNLAPRDIASRAAKEQCDDDRGVGPGKRGVYLDFADSINRLGQSTIAARYGNLFEMYEKITDENGYKQPMRIYP…	64643	16519	1	1	1	477.914	1430.72	3	1430.72	0.0007	1	44.39	0.00016	R	LFYDTIKGGDFR	A					RFS1002200056_DS_K1.22519.22519.3 File:~RFS1002200056_DS_K1.raw~, NativeID:~controllerType=0 controllerNumber=1 scan=22519~
1	1	TRO79507.1	fumarate reductase/succinate dehydrogenase flavoprotein subunit [Desulfuromonas acetexigens]	36854	71728	1050	1050	59	59	80.4	638	8.07			MILDGKCPTGPIEKSWDKHRFEMKLVNPANKRKYKILMVGTGLAGGAGAASLGELGYNVHAFCYQDSARRAHSIAAQGGINAAKNYPNDGDSIYRLFYDTIKGGDFRAREADVWRLAQVSNNIIDQCVAQGVPFARDYAGYLDNRSFGGAQVSRTFYARGQTGQQLLLGAYSALCRQVKAKTVTMHPRTEMLDLVVVDGVAKGITVRNLTTGQIESHWGDAVVLATGGYVNVFYLSTNAMGCSVTAAWKAAKKGAYMANPCYTQIHPTCIPQHGEHQSKLTLMSESLRNDGRCWVPKKKEDCEKPASSIPEEDRDYYLERKYPSFGNLAPRDIASRAAKEQCDDDRGVGPGKRGVYLDFADSINRLGQSTIAARYGNLFEMYEKITDENGYKQPMRIYP…	64644	90237	1	1	1	477.914	1430.72	3	1430.72	0.0008	1	51.74	3e-05	R	LFYDTIKGGDFR	A					RFS1002200056_DS_K3.24140.24140.3 File:~RFS1002200056_DS_K3.raw~, NativeID:~controllerType=0 controllerNumber=1 scan=24140~
1	1	TRO79507.1	fumarate reductase/succinate dehydrogenase flavoprotein subunit [Desulfuromonas acetexigens]	36854	71728	1050	1050	59	59	80.4	638	8.07			MILDGKCPTGPIEKSWDKHRFEMKLVNPANKRKYKILMVGTGLAGGAGAASLGELGYNVHAFCYQDSARRAHSIAAQGGINAAKNYPNDGDSIYRLFYDTIKGGDFRAREADVWRLAQVSNNIIDQCVAQGVPFARDYAGYLDNRSFGGAQVSRTFYARGQTGQQLLLGAYSALCRQVKAKTVTMHPRTEMLDLVVVDGVAKGITVRNLTTGQIESHWGDAVVLATGGYVNVFYLSTNAMGCSVTAAWKAAKKGAYMANPCYTQIHPTCIPQHGEHQSKLTLMSESLRNDGRCWVPKKKEDCEKPASSIPEEDRDYYLERKYPSFGNLAPRDIASRAAKEQCDDDRGVGPGKRGVYLDFADSINRLGQSTIAARYGNLFEMYEKITDENGYKQPMRIYP…	64649	16499	1	1	1	716.369	1430.72	2	1430.72	0.003	1	57.44	8.4e-06	R	LFYDTIKGGDFR	A					RFS1002200056_DS_K1.22496.22496.2 File:~RFS1002200056_DS_K1.raw~, NativeID:~controllerType=0 controllerNumber=1 scan=22496~
1	1	TRO79507.1	fumarate reductase/succinate dehydrogenase flavoprotein subunit [Desulfuromonas acetexigens]	36854	71728	1050	1050	59	59	80.4	638	8.07			MILDGKCPTGPIEKSWDKHRFEMKLVNPANKRKYKILMVGTGLAGGAGAASLGELGYNVHAFCYQDSARRAHSIAAQGGINAAKNYPNDGDSIYRLFYDTIKGGDFRAREADVWRLAQVSNNIIDQCVAQGVPFARDYAGYLDNRSFGGAQVSRTFYARGQTGQQLLLGAYSALCRQVKAKTVTMHPRTEMLDLVVVDGVAKGITVRNLTTGQIESHWGDAVVLATGGYVNVFYLSTNAMGCSVTAAWKAAKKGAYMANPCYTQIHPTCIPQHGEHQSKLTLMSESLRNDGRCWVPKKKEDCEKPASSIPEEDRDYYLERKYPSFGNLAPRDIASRAAKEQCDDDRGVGPGKRGVYLDFADSINRLGQSTIAARYGNLFEMYEKITDENGYKQPMRIYP…	64688	455	1	1	1	716.808	1431.6	2	1431.6	-0.0028	1	61.19	7.6e-07	K	EQCDDDRGVGPGK	R					RFS1002200056_DS_K1.3718.3718.2 File:~RFS1002200056_DS_K1.raw~, NativeID:~controllerType=0 controllerNumber=1 scan=3718~
1	1	TRO79507.1	fumarate reductase/succinate dehydrogenase flavoprotein subunit [Desulfuromonas acetexigens]	36854	71728	1050	1050	59	59	80.4	638	8.07			MILDGKCPTGPIEKSWDKHRFEMKLVNPANKRKYKILMVGTGLAGGAGAASLGELGYNVHAFCYQDSARRAHSIAAQGGINAAKNYPNDGDSIYRLFYDTIKGGDFRAREADVWRLAQVSNNIIDQCVAQGVPFARDYAGYLDNRSFGGAQVSRTFYARGQTGQQLLLGAYSALCRQVKAKTVTMHPRTEMLDLVVVDGVAKGITVRNLTTGQIESHWGDAVVLATGGYVNVFYLSTNAMGCSVTAAWKAAKKGAYMANPCYTQIHPTCIPQHGEHQSKLTLMSESLRNDGRCWVPKKKEDCEKPASSIPEEDRDYYLERKYPSFGNLAPRDIASRAAKEQCDDDRGVGPGKRGVYLDFADSINRLGQSTIAARYGNLFEMYEKITDENGYKQPMRIYP…	64690	430	1	1	1	478.208	1431.6	3	1431.6	-0.0025	1	26.06	0.0025	K	EQCDDDRGVGPGK	R					RFS1002200056_DS_K1.3691.3691.3 File:~RFS1002200056_DS_K1.raw~, NativeID:~controllerType=0 controllerNumber=1 scan=3691~
1	1	TRO79507.1	fumarate reductase/succinate dehydrogenase flavoprotein subunit [Desulfuromonas acetexigens]	36854	71728	1050	1050	59	59	80.4	638	8.07			MILDGKCPTGPIEKSWDKHRFEMKLVNPANKRKYKILMVGTGLAGGAGAASLGELGYNVHAFCYQDSARRAHSIAAQGGINAAKNYPNDGDSIYRLFYDTIKGGDFRAREADVWRLAQVSNNIIDQCVAQGVPFARDYAGYLDNRSFGGAQVSRTFYARGQTGQQLLLGAYSALCRQVKAKTVTMHPRTEMLDLVVVDGVAKGITVRNLTTGQIESHWGDAVVLATGGYVNVFYLSTNAMGCSVTAAWKAAKKGAYMANPCYTQIHPTCIPQHGEHQSKLTLMSESLRNDGRCWVPKKKEDCEKPASSIPEEDRDYYLERKYPSFGNLAPRDIASRAAKEQCDDDRGVGPGKRGVYLDFADSINRLGQSTIAARYGNLFEMYEKITDENGYKQPMRIYP…	64692	106849	1	1	1	478.209	1431.6	3	1431.6	-0.0012	1	25.31	0.0029	K	EQCDDDRGVGPGK	R					RFS1002200056_DS_K2.3769.3769.3 File:~RFS1002200056_DS_K2.raw~, NativeID:~controllerType=0 controllerNumber=1 scan=3769~
1	1	TRO79507.1	fumarate reductase/succinate dehydrogenase flavoprotein subunit [Desulfuromonas acetexigens]	36854	71728	1050	1050	59	59	80.4	638	8.07			MILDGKCPTGPIEKSWDKHRFEMKLVNPANKRKYKILMVGTGLAGGAGAASLGELGYNVHAFCYQDSARRAHSIAAQGGINAAKNYPNDGDSIYRLFYDTIKGGDFRAREADVWRLAQVSNNIIDQCVAQGVPFARDYAGYLDNRSFGGAQVSRTFYARGQTGQQLLLGAYSALCRQVKAKTVTMHPRTEMLDLVVVDGVAKGITVRNLTTGQIESHWGDAVVLATGGYVNVFYLSTNAMGCSVTAAWKAAKKGAYMANPCYTQIHPTCIPQHGEHQSKLTLMSESLRNDGRCWVPKKKEDCEKPASSIPEEDRDYYLERKYPSFGNLAPRDIASRAAKEQCDDDRGVGPGKRGVYLDFADSINRLGQSTIAARYGNLFEMYEKITDENGYKQPMRIYP…	64693	35964	1	1	1	478.209	1431.6	3	1431.6	-0.0007	1	13.27	0.047	K	EQCDDDRGVGPGK	R					RFS1002200056_DS_K4.3945.3945.3 File:~RFS1002200056_DS_K4.raw~, NativeID:~controllerType=0 controllerNumber=1 scan=3945~
1	1	TRO79507.1	fumarate reductase/succinate dehydrogenase flavoprotein subunit [Desulfuromonas acetexigens]	36854	71728	1050	1050	59	59	80.4	638	8.07			MILDGKCPTGPIEKSWDKHRFEMKLVNPANKRKYKILMVGTGLAGGAGAASLGELGYNVHAFCYQDSARRAHSIAAQGGINAAKNYPNDGDSIYRLFYDTIKGGDFRAREADVWRLAQVSNNIIDQCVAQGVPFARDYAGYLDNRSFGGAQVSRTFYARGQTGQQLLLGAYSALCRQVKAKTVTMHPRTEMLDLVVVDGVAKGITVRNLTTGQIESHWGDAVVLATGGYVNVFYLSTNAMGCSVTAAWKAAKKGAYMANPCYTQIHPTCIPQHGEHQSKLTLMSESLRNDGRCWVPKKKEDCEKPASSIPEEDRDYYLERKYPSFGNLAPRDIASRAAKEQCDDDRGVGPGKRGVYLDFADSINRLGQSTIAARYGNLFEMYEKITDENGYKQPMRIYP…	66905	75194	1	1	1	484.57	1450.69	3	1450.69	-0.0004	1	37.77	0.00051	K	ITDENGYKQPMR	I					RFS1002200056_DS_K3.7724.7724.3 File:~RFS1002200056_DS_K3.raw~, NativeID:~controllerType=0 controllerNumber=1 scan=7724~
1	1	TRO79507.1	fumarate reductase/succinate dehydrogenase flavoprotein subunit [Desulfuromonas acetexigens]	36854	71728	1050	1050	59	59	80.4	638	8.07			MILDGKCPTGPIEKSWDKHRFEMKLVNPANKRKYKILMVGTGLAGGAGAASLGELGYNVHAFCYQDSARRAHSIAAQGGINAAKNYPNDGDSIYRLFYDTIKGGDFRAREADVWRLAQVSNNIIDQCVAQGVPFARDYAGYLDNRSFGGAQVSRTFYARGQTGQQLLLGAYSALCRQVKAKTVTMHPRTEMLDLVVVDGVAKGITVRNLTTGQIESHWGDAVVLATGGYVNVFYLSTNAMGCSVTAAWKAAKKGAYMANPCYTQIHPTCIPQHGEHQSKLTLMSESLRNDGRCWVPKKKEDCEKPASSIPEEDRDYYLERKYPSFGNLAPRDIASRAAKEQCDDDRGVGPGKRGVYLDFADSINRLGQSTIAARYGNLFEMYEKITDENGYKQPMRIYP…	66906	109835	1	1	1	726.351	1450.69	2	1450.69	-0.0003	1	76.11	7.5e-08	K	ITDENGYKQPMR	I					RFS1002200056_DS_K2.7299.7299.2 File:~RFS1002200056_DS_K2.raw~, NativeID:~controllerType=0 controllerNumber=1 scan=7299~
1	1	TRO79507.1	fumarate reductase/succinate dehydrogenase flavoprotein subunit [Desulfuromonas acetexigens]	36854	71728	1050	1050	59	59	80.4	638	8.07			MILDGKCPTGPIEKSWDKHRFEMKLVNPANKRKYKILMVGTGLAGGAGAASLGELGYNVHAFCYQDSARRAHSIAAQGGINAAKNYPNDGDSIYRLFYDTIKGGDFRAREADVWRLAQVSNNIIDQCVAQGVPFARDYAGYLDNRSFGGAQVSRTFYARGQTGQQLLLGAYSALCRQVKAKTVTMHPRTEMLDLVVVDGVAKGITVRNLTTGQIESHWGDAVVLATGGYVNVFYLSTNAMGCSVTAAWKAAKKGAYMANPCYTQIHPTCIPQHGEHQSKLTLMSESLRNDGRCWVPKKKEDCEKPASSIPEEDRDYYLERKYPSFGNLAPRDIASRAAKEQCDDDRGVGPGKRGVYLDFADSINRLGQSTIAARYGNLFEMYEKITDENGYKQPMRIYP…	66907	39555	1	1	1	726.351	1450.69	2	1450.69	0	1	69.02	3.8e-07	K	ITDENGYKQPMR	I					RFS1002200056_DS_K4.8053.8053.2 File:~RFS1002200056_DS_K4.raw~, NativeID:~controllerType=0 controllerNumber=1 scan=8053~
1	1	TRO79507.1	fumarate reductase/succinate dehydrogenase flavoprotein subunit [Desulfuromonas acetexigens]	36854	71728	1050	1050	59	59	80.4	638	8.07			MILDGKCPTGPIEKSWDKHRFEMKLVNPANKRKYKILMVGTGLAGGAGAASLGELGYNVHAFCYQDSARRAHSIAAQGGINAAKNYPNDGDSIYRLFYDTIKGGDFRAREADVWRLAQVSNNIIDQCVAQGVPFARDYAGYLDNRSFGGAQVSRTFYARGQTGQQLLLGAYSALCRQVKAKTVTMHPRTEMLDLVVVDGVAKGITVRNLTTGQIESHWGDAVVLATGGYVNVFYLSTNAMGCSVTAAWKAAKKGAYMANPCYTQIHPTCIPQHGEHQSKLTLMSESLRNDGRCWVPKKKEDCEKPASSIPEEDRDYYLERKYPSFGNLAPRDIASRAAKEQCDDDRGVGPGKRGVYLDFADSINRLGQSTIAARYGNLFEMYEKITDENGYKQPMRIYP…	66908	2721	1	1	1	484.57	1450.69	3	1450.69	0.0001	1	39.65	0.00034	K	ITDENGYKQPMR	I					RFS1002200056_DS_K1.6694.6694.3 File:~RFS1002200056_DS_K1.raw~, NativeID:~controllerType=0 controllerNumber=1 scan=6694~
1	1	TRO79507.1	fumarate reductase/succinate dehydrogenase flavoprotein subunit [Desulfuromonas acetexigens]	36854	71728	1050	1050	59	59	80.4	638	8.07			MILDGKCPTGPIEKSWDKHRFEMKLVNPANKRKYKILMVGTGLAGGAGAASLGELGYNVHAFCYQDSARRAHSIAAQGGINAAKNYPNDGDSIYRLFYDTIKGGDFRAREADVWRLAQVSNNIIDQCVAQGVPFARDYAGYLDNRSFGGAQVSRTFYARGQTGQQLLLGAYSALCRQVKAKTVTMHPRTEMLDLVVVDGVAKGITVRNLTTGQIESHWGDAVVLATGGYVNVFYLSTNAMGCSVTAAWKAAKKGAYMANPCYTQIHPTCIPQHGEHQSKLTLMSESLRNDGRCWVPKKKEDCEKPASSIPEEDRDYYLERKYPSFGNLAPRDIASRAAKEQCDDDRGVGPGKRGVYLDFADSINRLGQSTIAARYGNLFEMYEKITDENGYKQPMRIYP…	66909	109819	1	1	1	484.57	1450.69	3	1450.69	0.0006	1	51.53	2.2e-05	K	ITDENGYKQPMR	I					RFS1002200056_DS_K2.7281.7281.3 File:~RFS1002200056_DS_K2.raw~, NativeID:~controllerType=0 controllerNumber=1 scan=7281~
1	1	TRO79507.1	fumarate reductase/succinate dehydrogenase flavoprotein subunit [Desulfuromonas acetexigens]	36854	71728	1050	1050	59	59	80.4	638	8.07			MILDGKCPTGPIEKSWDKHRFEMKLVNPANKRKYKILMVGTGLAGGAGAASLGELGYNVHAFCYQDSARRAHSIAAQGGINAAKNYPNDGDSIYRLFYDTIKGGDFRAREADVWRLAQVSNNIIDQCVAQGVPFARDYAGYLDNRSFGGAQVSRTFYARGQTGQQLLLGAYSALCRQVKAKTVTMHPRTEMLDLVVVDGVAKGITVRNLTTGQIESHWGDAVVLATGGYVNVFYLSTNAMGCSVTAAWKAAKKGAYMANPCYTQIHPTCIPQHGEHQSKLTLMSESLRNDGRCWVPKKKEDCEKPASSIPEEDRDYYLERKYPSFGNLAPRDIASRAAKEQCDDDRGVGPGKRGVYLDFADSINRLGQSTIAARYGNLFEMYEKITDENGYKQPMRIYP…	66910	2743	1	1	1	726.351	1450.69	2	1450.69	0.0008	1	67.14	6.3e-07	K	ITDENGYKQPMR	I					RFS1002200056_DS_K1.6724.6724.2 File:~RFS1002200056_DS_K1.raw~, NativeID:~controllerType=0 controllerNumber=1 scan=6724~
1	1	TRO79507.1	fumarate reductase/succinate dehydrogenase flavoprotein subunit [Desulfuromonas acetexigens]	36854	71728	1050	1050	59	59	80.4	638	8.07			MILDGKCPTGPIEKSWDKHRFEMKLVNPANKRKYKILMVGTGLAGGAGAASLGELGYNVHAFCYQDSARRAHSIAAQGGINAAKNYPNDGDSIYRLFYDTIKGGDFRAREADVWRLAQVSNNIIDQCVAQGVPFARDYAGYLDNRSFGGAQVSRTFYARGQTGQQLLLGAYSALCRQVKAKTVTMHPRTEMLDLVVVDGVAKGITVRNLTTGQIESHWGDAVVLATGGYVNVFYLSTNAMGCSVTAAWKAAKKGAYMANPCYTQIHPTCIPQHGEHQSKLTLMSESLRNDGRCWVPKKKEDCEKPASSIPEEDRDYYLERKYPSFGNLAPRDIASRAAKEQCDDDRGVGPGKRGVYLDFADSINRLGQSTIAARYGNLFEMYEKITDENGYKQPMRIYP…	66911	39518	1	1	1	484.57	1450.69	3	1450.69	0.0012	1	47.12	6.2e-05	K	ITDENGYKQPMR	I					RFS1002200056_DS_K4.8012.8012.3 File:~RFS1002200056_DS_K4.raw~, NativeID:~controllerType=0 controllerNumber=1 scan=8012~
1	1	TRO79507.1	fumarate reductase/succinate dehydrogenase flavoprotein subunit [Desulfuromonas acetexigens]	36854	71728	1050	1050	59	59	80.4	638	8.07			MILDGKCPTGPIEKSWDKHRFEMKLVNPANKRKYKILMVGTGLAGGAGAASLGELGYNVHAFCYQDSARRAHSIAAQGGINAAKNYPNDGDSIYRLFYDTIKGGDFRAREADVWRLAQVSNNIIDQCVAQGVPFARDYAGYLDNRSFGGAQVSRTFYARGQTGQQLLLGAYSALCRQVKAKTVTMHPRTEMLDLVVVDGVAKGITVRNLTTGQIESHWGDAVVLATGGYVNVFYLSTNAMGCSVTAAWKAAKKGAYMANPCYTQIHPTCIPQHGEHQSKLTLMSESLRNDGRCWVPKKKEDCEKPASSIPEEDRDYYLERKYPSFGNLAPRDIASRAAKEQCDDDRGVGPGKRGVYLDFADSINRLGQSTIAARYGNLFEMYEKITDENGYKQPMRIYP…	66912	75214	1	1	1	726.352	1450.69	2	1450.69	0.0014	1	73.08	1.5e-07	K	ITDENGYKQPMR	I					RFS1002200056_DS_K3.7746.7746.2 File:~RFS1002200056_DS_K3.raw~, NativeID:~controllerType=0 controllerNumber=1 scan=7746~
1	1	TRO79507.1	fumarate reductase/succinate dehydrogenase flavoprotein subunit [Desulfuromonas acetexigens]	36854	71728	1050	1050	59	59	80.4	638	8.07			MILDGKCPTGPIEKSWDKHRFEMKLVNPANKRKYKILMVGTGLAGGAGAASLGELGYNVHAFCYQDSARRAHSIAAQGGINAAKNYPNDGDSIYRLFYDTIKGGDFRAREADVWRLAQVSNNIIDQCVAQGVPFARDYAGYLDNRSFGGAQVSRTFYARGQTGQQLLLGAYSALCRQVKAKTVTMHPRTEMLDLVVVDGVAKGITVRNLTTGQIESHWGDAVVLATGGYVNVFYLSTNAMGCSVTAAWKAAKKGAYMANPCYTQIHPTCIPQHGEHQSKLTLMSESLRNDGRCWVPKKKEDCEKPASSIPEEDRDYYLERKYPSFGNLAPRDIASRAAKEQCDDDRGVGPGKRGVYLDFADSINRLGQSTIAARYGNLFEMYEKITDENGYKQPMRIYP…	66972	3644	1	1	1	726.841	1451.67	2	1451.67	-0.0036	1	60.92	2.1e-06	K	ITDENGYKQPMR	I	Deamidated (NQ)	0.000020000000.0			RFS1002200056_DS_K1.7874.7874.2 File:~RFS1002200056_DS_K1.raw~, NativeID:~controllerType=0 controllerNumber=1 scan=7874~
1	1	TRO79507.1	fumarate reductase/succinate dehydrogenase flavoprotein subunit [Desulfuromonas acetexigens]	36854	71728	1050	1050	59	59	80.4	638	8.07			MILDGKCPTGPIEKSWDKHRFEMKLVNPANKRKYKILMVGTGLAGGAGAASLGELGYNVHAFCYQDSARRAHSIAAQGGINAAKNYPNDGDSIYRLFYDTIKGGDFRAREADVWRLAQVSNNIIDQCVAQGVPFARDYAGYLDNRSFGGAQVSRTFYARGQTGQQLLLGAYSALCRQVKAKTVTMHPRTEMLDLVVVDGVAKGITVRNLTTGQIESHWGDAVVLATGGYVNVFYLSTNAMGCSVTAAWKAAKKGAYMANPCYTQIHPTCIPQHGEHQSKLTLMSESLRNDGRCWVPKKKEDCEKPASSIPEEDRDYYLERKYPSFGNLAPRDIASRAAKEQCDDDRGVGPGKRGVYLDFADSINRLGQSTIAARYGNLFEMYEKITDENGYKQPMRIYP…	66973	40782	1	1	1	726.842	1451.67	2	1451.67	-0.0012	1	61.89	1.8e-06	K	ITDENGYKQPMR	I	Deamidated (NQ)	0.000020000000.0			RFS1002200056_DS_K4.9460.9460.2 File:~RFS1002200056_DS_K4.raw~, NativeID:~controllerType=0 controllerNumber=1 scan=9460~
1	1	TRO79507.1	fumarate reductase/succinate dehydrogenase flavoprotein subunit [Desulfuromonas acetexigens]	36854	71728	1050	1050	59	59	80.4	638	8.07			MILDGKCPTGPIEKSWDKHRFEMKLVNPANKRKYKILMVGTGLAGGAGAASLGELGYNVHAFCYQDSARRAHSIAAQGGINAAKNYPNDGDSIYRLFYDTIKGGDFRAREADVWRLAQVSNNIIDQCVAQGVPFARDYAGYLDNRSFGGAQVSRTFYARGQTGQQLLLGAYSALCRQVKAKTVTMHPRTEMLDLVVVDGVAKGITVRNLTTGQIESHWGDAVVLATGGYVNVFYLSTNAMGCSVTAAWKAAKKGAYMANPCYTQIHPTCIPQHGEHQSKLTLMSESLRNDGRCWVPKKKEDCEKPASSIPEEDRDYYLERKYPSFGNLAPRDIASRAAKEQCDDDRGVGPGKRGVYLDFADSINRLGQSTIAARYGNLFEMYEKITDENGYKQPMRIYP…	66975	41226	1	1	1	484.898	1451.67	3	1451.67	-0.0006	1	43.1	0.00013	K	ITDENGYKQPMR	I	Deamidated (NQ)	0.000020000000.0			RFS1002200056_DS_K4.9970.9970.3 File:~RFS1002200056_DS_K4.raw~, NativeID:~controllerType=0 controllerNumber=1 scan=9970~
1	1	TRO79507.1	fumarate reductase/succinate dehydrogenase flavoprotein subunit [Desulfuromonas acetexigens]	36854	71728	1050	1050	59	59	80.4	638	8.07			MILDGKCPTGPIEKSWDKHRFEMKLVNPANKRKYKILMVGTGLAGGAGAASLGELGYNVHAFCYQDSARRAHSIAAQGGINAAKNYPNDGDSIYRLFYDTIKGGDFRAREADVWRLAQVSNNIIDQCVAQGVPFARDYAGYLDNRSFGGAQVSRTFYARGQTGQQLLLGAYSALCRQVKAKTVTMHPRTEMLDLVVVDGVAKGITVRNLTTGQIESHWGDAVVLATGGYVNVFYLSTNAMGCSVTAAWKAAKKGAYMANPCYTQIHPTCIPQHGEHQSKLTLMSESLRNDGRCWVPKKKEDCEKPASSIPEEDRDYYLERKYPSFGNLAPRDIASRAAKEQCDDDRGVGPGKRGVYLDFADSINRLGQSTIAARYGNLFEMYEKITDENGYKQPMRIYP…	66977	111125	1	1	1	726.843	1451.67	2	1451.67	-0.0002	1	83.92	1.1e-08	K	ITDENGYKQPMR	I	Deamidated (NQ)	0.000020000000.0			RFS1002200056_DS_K2.8792.8792.2 File:~RFS1002200056_DS_K2.raw~, NativeID:~controllerType=0 controllerNumber=1 scan=8792~
1	1	TRO79507.1	fumarate reductase/succinate dehydrogenase flavoprotein subunit [Desulfuromonas acetexigens]	36854	71728	1050	1050	59	59	80.4	638	8.07			MILDGKCPTGPIEKSWDKHRFEMKLVNPANKRKYKILMVGTGLAGGAGAASLGELGYNVHAFCYQDSARRAHSIAAQGGINAAKNYPNDGDSIYRLFYDTIKGGDFRAREADVWRLAQVSNNIIDQCVAQGVPFARDYAGYLDNRSFGGAQVSRTFYARGQTGQQLLLGAYSALCRQVKAKTVTMHPRTEMLDLVVVDGVAKGITVRNLTTGQIESHWGDAVVLATGGYVNVFYLSTNAMGCSVTAAWKAAKKGAYMANPCYTQIHPTCIPQHGEHQSKLTLMSESLRNDGRCWVPKKKEDCEKPASSIPEEDRDYYLERKYPSFGNLAPRDIASRAAKEQCDDDRGVGPGKRGVYLDFADSINRLGQSTIAARYGNLFEMYEKITDENGYKQPMRIYP…	66978	148190	1	1	1	484.898	1451.67	3	1451.67	-0.0001	1	28.77	0.0035	K	ITDENGYKQPMR	I	Deamidated (NQ)	0.000020000000.0			RFS1002200056_DS_K5.9954.9954.3 File:~RFS1002200056_DS_K5.raw~, NativeID:~controllerType=0 controllerNumber=1 scan=9954~
1	1	TRO79507.1	fumarate reductase/succinate dehydrogenase flavoprotein subunit [Desulfuromonas acetexigens]	36854	71728	1050	1050	59	59	80.4	638	8.07			MILDGKCPTGPIEKSWDKHRFEMKLVNPANKRKYKILMVGTGLAGGAGAASLGELGYNVHAFCYQDSARRAHSIAAQGGINAAKNYPNDGDSIYRLFYDTIKGGDFRAREADVWRLAQVSNNIIDQCVAQGVPFARDYAGYLDNRSFGGAQVSRTFYARGQTGQQLLLGAYSALCRQVKAKTVTMHPRTEMLDLVVVDGVAKGITVRNLTTGQIESHWGDAVVLATGGYVNVFYLSTNAMGCSVTAAWKAAKKGAYMANPCYTQIHPTCIPQHGEHQSKLTLMSESLRNDGRCWVPKKKEDCEKPASSIPEEDRDYYLERKYPSFGNLAPRDIASRAAKEQCDDDRGVGPGKRGVYLDFADSINRLGQSTIAARYGNLFEMYEKITDENGYKQPMRIYP…	66979	3784	1	1	1	484.898	1451.67	3	1451.67	-0.0001	1	33.14	0.0013	K	ITDENGYKQPMR	I	Deamidated (NQ)	0.000020000000.0			RFS1002200056_DS_K1.8037.8037.3 File:~RFS1002200056_DS_K1.raw~, NativeID:~controllerType=0 controllerNumber=1 scan=8037~
1	1	TRO79507.1	fumarate reductase/succinate dehydrogenase flavoprotein subunit [Desulfuromonas acetexigens]	36854	71728	1050	1050	59	59	80.4	638	8.07			MILDGKCPTGPIEKSWDKHRFEMKLVNPANKRKYKILMVGTGLAGGAGAASLGELGYNVHAFCYQDSARRAHSIAAQGGINAAKNYPNDGDSIYRLFYDTIKGGDFRAREADVWRLAQVSNNIIDQCVAQGVPFARDYAGYLDNRSFGGAQVSRTFYARGQTGQQLLLGAYSALCRQVKAKTVTMHPRTEMLDLVVVDGVAKGITVRNLTTGQIESHWGDAVVLATGGYVNVFYLSTNAMGCSVTAAWKAAKKGAYMANPCYTQIHPTCIPQHGEHQSKLTLMSESLRNDGRCWVPKKKEDCEKPASSIPEEDRDYYLERKYPSFGNLAPRDIASRAAKEQCDDDRGVGPGKRGVYLDFADSINRLGQSTIAARYGNLFEMYEKITDENGYKQPMRIYP…	66980	111419	1	1	1	726.843	1451.67	2	1451.67	0	1	66.32	6.2e-07	K	ITDENGYKQPMR	I	Deamidated (NQ)	0.000020000000.0			RFS1002200056_DS_K2.9138.9138.2 File:~RFS1002200056_DS_K2.raw~, NativeID:~controllerType=0 controllerNumber=1 scan=9138~
1	1	TRO79507.1	fumarate reductase/succinate dehydrogenase flavoprotein subunit [Desulfuromonas acetexigens]	36854	71728	1050	1050	59	59	80.4	638	8.07			MILDGKCPTGPIEKSWDKHRFEMKLVNPANKRKYKILMVGTGLAGGAGAASLGELGYNVHAFCYQDSARRAHSIAAQGGINAAKNYPNDGDSIYRLFYDTIKGGDFRAREADVWRLAQVSNNIIDQCVAQGVPFARDYAGYLDNRSFGGAQVSRTFYARGQTGQQLLLGAYSALCRQVKAKTVTMHPRTEMLDLVVVDGVAKGITVRNLTTGQIESHWGDAVVLATGGYVNVFYLSTNAMGCSVTAAWKAAKKGAYMANPCYTQIHPTCIPQHGEHQSKLTLMSESLRNDGRCWVPKKKEDCEKPASSIPEEDRDYYLERKYPSFGNLAPRDIASRAAKEQCDDDRGVGPGKRGVYLDFADSINRLGQSTIAARYGNLFEMYEKITDENGYKQPMRIYP…	66982	76527	1	1	1	484.898	1451.67	3	1451.67	0.0003	1	61.93	1.7e-06	K	ITDENGYKQPMR	I	Deamidated (NQ)	0.000020000000.0			RFS1002200056_DS_K3.9231.9231.3 File:~RFS1002200056_DS_K3.raw~, NativeID:~controllerType=0 controllerNumber=1 scan=9231~
1	1	TRO79507.1	fumarate reductase/succinate dehydrogenase flavoprotein subunit [Desulfuromonas acetexigens]	36854	71728	1050	1050	59	59	80.4	638	8.07			MILDGKCPTGPIEKSWDKHRFEMKLVNPANKRKYKILMVGTGLAGGAGAASLGELGYNVHAFCYQDSARRAHSIAAQGGINAAKNYPNDGDSIYRLFYDTIKGGDFRAREADVWRLAQVSNNIIDQCVAQGVPFARDYAGYLDNRSFGGAQVSRTFYARGQTGQQLLLGAYSALCRQVKAKTVTMHPRTEMLDLVVVDGVAKGITVRNLTTGQIESHWGDAVVLATGGYVNVFYLSTNAMGCSVTAAWKAAKKGAYMANPCYTQIHPTCIPQHGEHQSKLTLMSESLRNDGRCWVPKKKEDCEKPASSIPEEDRDYYLERKYPSFGNLAPRDIASRAAKEQCDDDRGVGPGKRGVYLDFADSINRLGQSTIAARYGNLFEMYEKITDENGYKQPMRIYP…	66984	3997	1	1	1	726.843	1451.67	2	1451.67	0.0004	1	45.07	8.4e-05	K	ITDENGYKQPMR	I	Deamidated (NQ)	0.000020000000.0			RFS1002200056_DS_K1.8281.8281.2 File:~RFS1002200056_DS_K1.raw~, NativeID:~controllerType=0 controllerNumber=1 scan=8281~
1	1	TRO79507.1	fumarate reductase/succinate dehydrogenase flavoprotein subunit [Desulfuromonas acetexigens]	36854	71728	1050	1050	59	59	80.4	638	8.07			MILDGKCPTGPIEKSWDKHRFEMKLVNPANKRKYKILMVGTGLAGGAGAASLGELGYNVHAFCYQDSARRAHSIAAQGGINAAKNYPNDGDSIYRLFYDTIKGGDFRAREADVWRLAQVSNNIIDQCVAQGVPFARDYAGYLDNRSFGGAQVSRTFYARGQTGQQLLLGAYSALCRQVKAKTVTMHPRTEMLDLVVVDGVAKGITVRNLTTGQIESHWGDAVVLATGGYVNVFYLSTNAMGCSVTAAWKAAKKGAYMANPCYTQIHPTCIPQHGEHQSKLTLMSESLRNDGRCWVPKKKEDCEKPASSIPEEDRDYYLERKYPSFGNLAPRDIASRAAKEQCDDDRGVGPGKRGVYLDFADSINRLGQSTIAARYGNLFEMYEKITDENGYKQPMRIYP…	66985	110810	1	1	1	726.843	1451.67	2	1451.67	0.0004	1	57.63	4.7e-06	K	ITDENGYKQPMR	I	Deamidated (NQ)	0.000020000000.0			RFS1002200056_DS_K2.8433.8433.2 File:~RFS1002200056_DS_K2.raw~, NativeID:~controllerType=0 controllerNumber=1 scan=8433~
1	1	TRO79507.1	fumarate reductase/succinate dehydrogenase flavoprotein subunit [Desulfuromonas acetexigens]	36854	71728	1050	1050	59	59	80.4	638	8.07			MILDGKCPTGPIEKSWDKHRFEMKLVNPANKRKYKILMVGTGLAGGAGAASLGELGYNVHAFCYQDSARRAHSIAAQGGINAAKNYPNDGDSIYRLFYDTIKGGDFRAREADVWRLAQVSNNIIDQCVAQGVPFARDYAGYLDNRSFGGAQVSRTFYARGQTGQQLLLGAYSALCRQVKAKTVTMHPRTEMLDLVVVDGVAKGITVRNLTTGQIESHWGDAVVLATGGYVNVFYLSTNAMGCSVTAAWKAAKKGAYMANPCYTQIHPTCIPQHGEHQSKLTLMSESLRNDGRCWVPKKKEDCEKPASSIPEEDRDYYLERKYPSFGNLAPRDIASRAAKEQCDDDRGVGPGKRGVYLDFADSINRLGQSTIAARYGNLFEMYEKITDENGYKQPMRIYP…	66986	76762	1	1	1	726.843	1451.67	2	1451.67	0.0006	1	65.71	7.1e-07	K	ITDENGYKQPMR	I	Deamidated (NQ)	0.000020000000.0			RFS1002200056_DS_K3.9485.9485.2 File:~RFS1002200056_DS_K3.raw~, NativeID:~controllerType=0 controllerNumber=1 scan=9485~
1	1	TRO79507.1	fumarate reductase/succinate dehydrogenase flavoprotein subunit [Desulfuromonas acetexigens]	36854	71728	1050	1050	59	59	80.4	638	8.07			MILDGKCPTGPIEKSWDKHRFEMKLVNPANKRKYKILMVGTGLAGGAGAASLGELGYNVHAFCYQDSARRAHSIAAQGGINAAKNYPNDGDSIYRLFYDTIKGGDFRAREADVWRLAQVSNNIIDQCVAQGVPFARDYAGYLDNRSFGGAQVSRTFYARGQTGQQLLLGAYSALCRQVKAKTVTMHPRTEMLDLVVVDGVAKGITVRNLTTGQIESHWGDAVVLATGGYVNVFYLSTNAMGCSVTAAWKAAKKGAYMANPCYTQIHPTCIPQHGEHQSKLTLMSESLRNDGRCWVPKKKEDCEKPASSIPEEDRDYYLERKYPSFGNLAPRDIASRAAKEQCDDDRGVGPGKRGVYLDFADSINRLGQSTIAARYGNLFEMYEKITDENGYKQPMRIYP…	66987	111102	1	1	1	484.898	1451.67	3	1451.67	0.0007	1	44.96	8.5e-05	K	ITDENGYKQPMR	I	Deamidated (NQ)	0.000020000000.0			RFS1002200056_DS_K2.8767.8767.3 File:~RFS1002200056_DS_K2.raw~, NativeID:~controllerType=0 controllerNumber=1 scan=8767~
1	1	TRO79507.1	fumarate reductase/succinate dehydrogenase flavoprotein subunit [Desulfuromonas acetexigens]	36854	71728	1050	1050	59	59	80.4	638	8.07			MILDGKCPTGPIEKSWDKHRFEMKLVNPANKRKYKILMVGTGLAGGAGAASLGELGYNVHAFCYQDSARRAHSIAAQGGINAAKNYPNDGDSIYRLFYDTIKGGDFRAREADVWRLAQVSNNIIDQCVAQGVPFARDYAGYLDNRSFGGAQVSRTFYARGQTGQQLLLGAYSALCRQVKAKTVTMHPRTEMLDLVVVDGVAKGITVRNLTTGQIESHWGDAVVLATGGYVNVFYLSTNAMGCSVTAAWKAAKKGAYMANPCYTQIHPTCIPQHGEHQSKLTLMSESLRNDGRCWVPKKKEDCEKPASSIPEEDRDYYLERKYPSFGNLAPRDIASRAAKEQCDDDRGVGPGKRGVYLDFADSINRLGQSTIAARYGNLFEMYEKITDENGYKQPMRIYP…	66988	111390	1	1	1	484.898	1451.67	3	1451.67	0.0009	1	55.22	8e-06	K	ITDENGYKQPMR	I	Deamidated (NQ)	0.000020000000.0			RFS1002200056_DS_K2.9106.9106.3 File:~RFS1002200056_DS_K2.raw~, NativeID:~controllerType=0 controllerNumber=1 scan=9106~
1	1	TRO79507.1	fumarate reductase/succinate dehydrogenase flavoprotein subunit [Desulfuromonas acetexigens]	36854	71728	1050	1050	59	59	80.4	638	8.07			MILDGKCPTGPIEKSWDKHRFEMKLVNPANKRKYKILMVGTGLAGGAGAASLGELGYNVHAFCYQDSARRAHSIAAQGGINAAKNYPNDGDSIYRLFYDTIKGGDFRAREADVWRLAQVSNNIIDQCVAQGVPFARDYAGYLDNRSFGGAQVSRTFYARGQTGQQLLLGAYSALCRQVKAKTVTMHPRTEMLDLVVVDGVAKGITVRNLTTGQIESHWGDAVVLATGGYVNVFYLSTNAMGCSVTAAWKAAKKGAYMANPCYTQIHPTCIPQHGEHQSKLTLMSESLRNDGRCWVPKKKEDCEKPASSIPEEDRDYYLERKYPSFGNLAPRDIASRAAKEQCDDDRGVGPGKRGVYLDFADSINRLGQSTIAARYGNLFEMYEKITDENGYKQPMRIYP…	66989	40922	1	1	1	484.898	1451.67	3	1451.67	0.0013	1	41.48	0.00018	K	ITDENGYKQPMR	I	Deamidated (NQ)	0.000020000000.0			RFS1002200056_DS_K4.9613.9613.3 File:~RFS1002200056_DS_K4.raw~, NativeID:~controllerType=0 controllerNumber=1 scan=9613~
1	1	TRO79507.1	fumarate reductase/succinate dehydrogenase flavoprotein subunit [Desulfuromonas acetexigens]	36854	71728	1050	1050	59	59	80.4	638	8.07			MILDGKCPTGPIEKSWDKHRFEMKLVNPANKRKYKILMVGTGLAGGAGAASLGELGYNVHAFCYQDSARRAHSIAAQGGINAAKNYPNDGDSIYRLFYDTIKGGDFRAREADVWRLAQVSNNIIDQCVAQGVPFARDYAGYLDNRSFGGAQVSRTFYARGQTGQQLLLGAYSALCRQVKAKTVTMHPRTEMLDLVVVDGVAKGITVRNLTTGQIESHWGDAVVLATGGYVNVFYLSTNAMGCSVTAAWKAAKKGAYMANPCYTQIHPTCIPQHGEHQSKLTLMSESLRNDGRCWVPKKKEDCEKPASSIPEEDRDYYLERKYPSFGNLAPRDIASRAAKEQCDDDRGVGPGKRGVYLDFADSINRLGQSTIAARYGNLFEMYEKITDENGYKQPMRIYP…	66990	40566	1	1	1	484.898	1451.67	3	1451.67	0.0015	1	42.8	0.00014	K	ITDENGYKQPMR	I	Deamidated (NQ)	0.000020000000.0			RFS1002200056_DS_K4.9215.9215.3 File:~RFS1002200056_DS_K4.raw~, NativeID:~controllerType=0 controllerNumber=1 scan=9215~
1	1	TRO79507.1	fumarate reductase/succinate dehydrogenase flavoprotein subunit [Desulfuromonas acetexigens]	36854	71728	1050	1050	59	59	80.4	638	8.07			MILDGKCPTGPIEKSWDKHRFEMKLVNPANKRKYKILMVGTGLAGGAGAASLGELGYNVHAFCYQDSARRAHSIAAQGGINAAKNYPNDGDSIYRLFYDTIKGGDFRAREADVWRLAQVSNNIIDQCVAQGVPFARDYAGYLDNRSFGGAQVSRTFYARGQTGQQLLLGAYSALCRQVKAKTVTMHPRTEMLDLVVVDGVAKGITVRNLTTGQIESHWGDAVVLATGGYVNVFYLSTNAMGCSVTAAWKAAKKGAYMANPCYTQIHPTCIPQHGEHQSKLTLMSESLRNDGRCWVPKKKEDCEKPASSIPEEDRDYYLERKYPSFGNLAPRDIASRAAKEQCDDDRGVGPGKRGVYLDFADSINRLGQSTIAARYGNLFEMYEKITDENGYKQPMRIYP…	66991	110787	1	1	1	484.898	1451.67	3	1451.67	0.0019	1	48.73	3.6e-05	K	ITDENGYKQPMR	I	Deamidated (NQ)	0.000020000000.0			RFS1002200056_DS_K2.8408.8408.3 File:~RFS1002200056_DS_K2.raw~, NativeID:~controllerType=0 controllerNumber=1 scan=8408~
1	1	TRO79507.1	fumarate reductase/succinate dehydrogenase flavoprotein subunit [Desulfuromonas acetexigens]	36854	71728	1050	1050	59	59	80.4	638	8.07			MILDGKCPTGPIEKSWDKHRFEMKLVNPANKRKYKILMVGTGLAGGAGAASLGELGYNVHAFCYQDSARRAHSIAAQGGINAAKNYPNDGDSIYRLFYDTIKGGDFRAREADVWRLAQVSNNIIDQCVAQGVPFARDYAGYLDNRSFGGAQVSRTFYARGQTGQQLLLGAYSALCRQVKAKTVTMHPRTEMLDLVVVDGVAKGITVRNLTTGQIESHWGDAVVLATGGYVNVFYLSTNAMGCSVTAAWKAAKKGAYMANPCYTQIHPTCIPQHGEHQSKLTLMSESLRNDGRCWVPKKKEDCEKPASSIPEEDRDYYLERKYPSFGNLAPRDIASRAAKEQCDDDRGVGPGKRGVYLDFADSINRLGQSTIAARYGNLFEMYEKITDENGYKQPMRIYP…	66993	76185	1	1	1	484.898	1451.67	3	1451.67	0.0019	1	46.51	5.9e-05	K	ITDENGYKQPMR	I	Deamidated (NQ)	0.000020000000.0			RFS1002200056_DS_K3.8855.8855.3 File:~RFS1002200056_DS_K3.raw~, NativeID:~controllerType=0 controllerNumber=1 scan=8855~
1	1	TRO79507.1	fumarate reductase/succinate dehydrogenase flavoprotein subunit [Desulfuromonas acetexigens]	36854	71728	1050	1050	59	59	80.4	638	8.07			MILDGKCPTGPIEKSWDKHRFEMKLVNPANKRKYKILMVGTGLAGGAGAASLGELGYNVHAFCYQDSARRAHSIAAQGGINAAKNYPNDGDSIYRLFYDTIKGGDFRAREADVWRLAQVSNNIIDQCVAQGVPFARDYAGYLDNRSFGGAQVSRTFYARGQTGQQLLLGAYSALCRQVKAKTVTMHPRTEMLDLVVVDGVAKGITVRNLTTGQIESHWGDAVVLATGGYVNVFYLSTNAMGCSVTAAWKAAKKGAYMANPCYTQIHPTCIPQHGEHQSKLTLMSESLRNDGRCWVPKKKEDCEKPASSIPEEDRDYYLERKYPSFGNLAPRDIASRAAKEQCDDDRGVGPGKRGVYLDFADSINRLGQSTIAARYGNLFEMYEKITDENGYKQPMRIYP…	66994	3513	1	1	1	484.899	1451.67	3	1451.67	0.0021	1	39.99	0.00027	K	ITDENGYKQPMR	I	Deamidated (NQ)	0.000020000000.0			RFS1002200056_DS_K1.7710.7710.3 File:~RFS1002200056_DS_K1.raw~, NativeID:~controllerType=0 controllerNumber=1 scan=7710~
1	1	TRO79507.1	fumarate reductase/succinate dehydrogenase flavoprotein subunit [Desulfuromonas acetexigens]	36854	71728	1050	1050	59	59	80.4	638	8.07			MILDGKCPTGPIEKSWDKHRFEMKLVNPANKRKYKILMVGTGLAGGAGAASLGELGYNVHAFCYQDSARRAHSIAAQGGINAAKNYPNDGDSIYRLFYDTIKGGDFRAREADVWRLAQVSNNIIDQCVAQGVPFARDYAGYLDNRSFGGAQVSRTFYARGQTGQQLLLGAYSALCRQVKAKTVTMHPRTEMLDLVVVDGVAKGITVRNLTTGQIESHWGDAVVLATGGYVNVFYLSTNAMGCSVTAAWKAAKKGAYMANPCYTQIHPTCIPQHGEHQSKLTLMSESLRNDGRCWVPKKKEDCEKPASSIPEEDRDYYLERKYPSFGNLAPRDIASRAAKEQCDDDRGVGPGKRGVYLDFADSINRLGQSTIAARYGNLFEMYEKITDENGYKQPMRIYP…	66997	4171	1	1	1	484.899	1451.67	3	1451.67	0.0029	1	22.38	0.015	K	ITDENGYKQPMR	I	Deamidated (NQ)	0.000020000000.0			RFS1002200056_DS_K1.8510.8510.3 File:~RFS1002200056_DS_K1.raw~, NativeID:~controllerType=0 controllerNumber=1 scan=8510~
1	1	TRO79507.1	fumarate reductase/succinate dehydrogenase flavoprotein subunit [Desulfuromonas acetexigens]	36854	71728	1050	1050	59	59	80.4	638	8.07			MILDGKCPTGPIEKSWDKHRFEMKLVNPANKRKYKILMVGTGLAGGAGAASLGELGYNVHAFCYQDSARRAHSIAAQGGINAAKNYPNDGDSIYRLFYDTIKGGDFRAREADVWRLAQVSNNIIDQCVAQGVPFARDYAGYLDNRSFGGAQVSRTFYARGQTGQQLLLGAYSALCRQVKAKTVTMHPRTEMLDLVVVDGVAKGITVRNLTTGQIESHWGDAVVLATGGYVNVFYLSTNAMGCSVTAAWKAAKKGAYMANPCYTQIHPTCIPQHGEHQSKLTLMSESLRNDGRCWVPKKKEDCEKPASSIPEEDRDYYLERKYPSFGNLAPRDIASRAAKEQCDDDRGVGPGKRGVYLDFADSINRLGQSTIAARYGNLFEMYEKITDENGYKQPMRIYP…	66998	41175	1	1	1	726.845	1451.68	2	1451.67	0.0047	1	63.66	1.1e-06	K	ITDENGYKQPMR	I	Deamidated (NQ)	0.000020000000.0			RFS1002200056_DS_K4.9913.9913.2 File:~RFS1002200056_DS_K4.raw~, NativeID:~controllerType=0 controllerNumber=1 scan=9913~
1	1	TRO79507.1	fumarate reductase/succinate dehydrogenase flavoprotein subunit [Desulfuromonas acetexigens]	36854	71728	1050	1050	59	59	80.4	638	8.07			MILDGKCPTGPIEKSWDKHRFEMKLVNPANKRKYKILMVGTGLAGGAGAASLGELGYNVHAFCYQDSARRAHSIAAQGGINAAKNYPNDGDSIYRLFYDTIKGGDFRAREADVWRLAQVSNNIIDQCVAQGVPFARDYAGYLDNRSFGGAQVSRTFYARGQTGQQLLLGAYSALCRQVKAKTVTMHPRTEMLDLVVVDGVAKGITVRNLTTGQIESHWGDAVVLATGGYVNVFYLSTNAMGCSVTAAWKAAKKGAYMANPCYTQIHPTCIPQHGEHQSKLTLMSESLRNDGRCWVPKKKEDCEKPASSIPEEDRDYYLERKYPSFGNLAPRDIASRAAKEQCDDDRGVGPGKRGVYLDFADSINRLGQSTIAARYGNLFEMYEKITDENGYKQPMRIYP…	66999	76381	1	1	1	726.846	1451.68	2	1451.67	0.006	1	59.76	2.8e-06	K	ITDENGYKQPMR	I	Deamidated (NQ)	0.000020000000.0			RFS1002200056_DS_K3.9068.9068.2 File:~RFS1002200056_DS_K3.raw~, NativeID:~controllerType=0 controllerNumber=1 scan=9068~
1	1	TRO79507.1	fumarate reductase/succinate dehydrogenase flavoprotein subunit [Desulfuromonas acetexigens]	36854	71728	1050	1050	59	59	80.4	638	8.07			MILDGKCPTGPIEKSWDKHRFEMKLVNPANKRKYKILMVGTGLAGGAGAASLGELGYNVHAFCYQDSARRAHSIAAQGGINAAKNYPNDGDSIYRLFYDTIKGGDFRAREADVWRLAQVSNNIIDQCVAQGVPFARDYAGYLDNRSFGGAQVSRTFYARGQTGQQLLLGAYSALCRQVKAKTVTMHPRTEMLDLVVVDGVAKGITVRNLTTGQIESHWGDAVVLATGGYVNVFYLSTNAMGCSVTAAWKAAKKGAYMANPCYTQIHPTCIPQHGEHQSKLTLMSESLRNDGRCWVPKKKEDCEKPASSIPEEDRDYYLERKYPSFGNLAPRDIASRAAKEQCDDDRGVGPGKRGVYLDFADSINRLGQSTIAARYGNLFEMYEKITDENGYKQPMRIYP…	67008	2768	1	1	1	726.852	1451.69	2	1450.69	1.0031	1	24.16	0.013	K	ITDENGYKQPMR	I					RFS1002200056_DS_K1.6756.6756.2 File:~RFS1002200056_DS_K1.raw~, NativeID:~controllerType=0 controllerNumber=1 scan=6756~
1	1	TRO79507.1	fumarate reductase/succinate dehydrogenase flavoprotein subunit [Desulfuromonas acetexigens]	36854	71728	1050	1050	59	59	80.4	638	8.07			MILDGKCPTGPIEKSWDKHRFEMKLVNPANKRKYKILMVGTGLAGGAGAASLGELGYNVHAFCYQDSARRAHSIAAQGGINAAKNYPNDGDSIYRLFYDTIKGGDFRAREADVWRLAQVSNNIIDQCVAQGVPFARDYAGYLDNRSFGGAQVSRTFYARGQTGQQLLLGAYSALCRQVKAKTVTMHPRTEMLDLVVVDGVAKGITVRNLTTGQIESHWGDAVVLATGGYVNVFYLSTNAMGCSVTAAWKAAKKGAYMANPCYTQIHPTCIPQHGEHQSKLTLMSESLRNDGRCWVPKKKEDCEKPASSIPEEDRDYYLERKYPSFGNLAPRDIASRAAKEQCDDDRGVGPGKRGVYLDFADSINRLGQSTIAARYGNLFEMYEKITDENGYKQPMRIYP…	67098	4013	1	1	1	727.345	1452.67	2	1451.67	1.0035	1	47.24	5e-05	K	ITDENGYKQPMR	I	Deamidated (NQ)	0.000020000000.0			RFS1002200056_DS_K1.8300.8300.2 File:~RFS1002200056_DS_K1.raw~, NativeID:~controllerType=0 controllerNumber=1 scan=8300~
1	1	TRO79507.1	fumarate reductase/succinate dehydrogenase flavoprotein subunit [Desulfuromonas acetexigens]	36854	71728	1050	1050	59	59	80.4	638	8.07			MILDGKCPTGPIEKSWDKHRFEMKLVNPANKRKYKILMVGTGLAGGAGAASLGELGYNVHAFCYQDSARRAHSIAAQGGINAAKNYPNDGDSIYRLFYDTIKGGDFRAREADVWRLAQVSNNIIDQCVAQGVPFARDYAGYLDNRSFGGAQVSRTFYARGQTGQQLLLGAYSALCRQVKAKTVTMHPRTEMLDLVVVDGVAKGITVRNLTTGQIESHWGDAVVLATGGYVNVFYLSTNAMGCSVTAAWKAAKKGAYMANPCYTQIHPTCIPQHGEHQSKLTLMSESLRNDGRCWVPKKKEDCEKPASSIPEEDRDYYLERKYPSFGNLAPRDIASRAAKEQCDDDRGVGPGKRGVYLDFADSINRLGQSTIAARYGNLFEMYEKITDENGYKQPMRIYP…	67869	106669	1	1	1	365.925	1459.67	4	1459.67	0.0011	1	21.92	0.012	R	IEHQYDDGEAKR	D					RFS1002200056_DS_K2.3581.3581.4 File:~RFS1002200056_DS_K2.raw~, NativeID:~controllerType=0 controllerNumber=1 scan=3581~
1	1	TRO79507.1	fumarate reductase/succinate dehydrogenase flavoprotein subunit [Desulfuromonas acetexigens]	36854	71728	1050	1050	59	59	80.4	638	8.07			MILDGKCPTGPIEKSWDKHRFEMKLVNPANKRKYKILMVGTGLAGGAGAASLGELGYNVHAFCYQDSARRAHSIAAQGGINAAKNYPNDGDSIYRLFYDTIKGGDFRAREADVWRLAQVSNNIIDQCVAQGVPFARDYAGYLDNRSFGGAQVSRTFYARGQTGQQLLLGAYSALCRQVKAKTVTMHPRTEMLDLVVVDGVAKGITVRNLTTGQIESHWGDAVVLATGGYVNVFYLSTNAMGCSVTAAWKAAKKGAYMANPCYTQIHPTCIPQHGEHQSKLTLMSESLRNDGRCWVPKKKEDCEKPASSIPEEDRDYYLERKYPSFGNLAPRDIASRAAKEQCDDDRGVGPGKRGVYLDFADSINRLGQSTIAARYGNLFEMYEKITDENGYKQPMRIYP…	68355	2290	1	1	1	732.902	1463.79	2	1463.8	-0.0055	1	40.04	0.00031	R	RAHSIAAQGGINAAK	N					RFS1002200056_DS_K1.6142.6142.2 File:~RFS1002200056_DS_K1.raw~, NativeID:~controllerType=0 controllerNumber=1 scan=6142~
1	1	TRO79507.1	fumarate reductase/succinate dehydrogenase flavoprotein subunit [Desulfuromonas acetexigens]	36854	71728	1050	1050	59	59	80.4	638	8.07			MILDGKCPTGPIEKSWDKHRFEMKLVNPANKRKYKILMVGTGLAGGAGAASLGELGYNVHAFCYQDSARRAHSIAAQGGINAAKNYPNDGDSIYRLFYDTIKGGDFRAREADVWRLAQVSNNIIDQCVAQGVPFARDYAGYLDNRSFGGAQVSRTFYARGQTGQQLLLGAYSALCRQVKAKTVTMHPRTEMLDLVVVDGVAKGITVRNLTTGQIESHWGDAVVLATGGYVNVFYLSTNAMGCSVTAAWKAAKKGAYMANPCYTQIHPTCIPQHGEHQSKLTLMSESLRNDGRCWVPKKKEDCEKPASSIPEEDRDYYLERKYPSFGNLAPRDIASRAAKEQCDDDRGVGPGKRGVYLDFADSINRLGQSTIAARYGNLFEMYEKITDENGYKQPMRIYP…	68356	107698	1	1	1	366.955	1463.79	4	1463.8	-0.0036	1	51	2.5e-05	R	RAHSIAAQGGINAAK	N					RFS1002200056_DS_K2.4721.4721.4 File:~RFS1002200056_DS_K2.raw~, NativeID:~controllerType=0 controllerNumber=1 scan=4721~
1	1	TRO79507.1	fumarate reductase/succinate dehydrogenase flavoprotein subunit [Desulfuromonas acetexigens]	36854	71728	1050	1050	59	59	80.4	638	8.07			MILDGKCPTGPIEKSWDKHRFEMKLVNPANKRKYKILMVGTGLAGGAGAASLGELGYNVHAFCYQDSARRAHSIAAQGGINAAKNYPNDGDSIYRLFYDTIKGGDFRAREADVWRLAQVSNNIIDQCVAQGVPFARDYAGYLDNRSFGGAQVSRTFYARGQTGQQLLLGAYSALCRQVKAKTVTMHPRTEMLDLVVVDGVAKGITVRNLTTGQIESHWGDAVVLATGGYVNVFYLSTNAMGCSVTAAWKAAKKGAYMANPCYTQIHPTCIPQHGEHQSKLTLMSESLRNDGRCWVPKKKEDCEKPASSIPEEDRDYYLERKYPSFGNLAPRDIASRAAKEQCDDDRGVGPGKRGVYLDFADSINRLGQSTIAARYGNLFEMYEKITDENGYKQPMRIYP…	68357	1299	1	1	1	488.938	1463.79	3	1463.8	-0.0031	1	62.79	1.7e-06	R	RAHSIAAQGGINAAK	N					RFS1002200056_DS_K1.4816.4816.3 File:~RFS1002200056_DS_K1.raw~, NativeID:~controllerType=0 controllerNumber=1 scan=4816~
1	1	TRO79507.1	fumarate reductase/succinate dehydrogenase flavoprotein subunit [Desulfuromonas acetexigens]	36854	71728	1050	1050	59	59	80.4	638	8.07			MILDGKCPTGPIEKSWDKHRFEMKLVNPANKRKYKILMVGTGLAGGAGAASLGELGYNVHAFCYQDSARRAHSIAAQGGINAAKNYPNDGDSIYRLFYDTIKGGDFRAREADVWRLAQVSNNIIDQCVAQGVPFARDYAGYLDNRSFGGAQVSRTFYARGQTGQQLLLGAYSALCRQVKAKTVTMHPRTEMLDLVVVDGVAKGITVRNLTTGQIESHWGDAVVLATGGYVNVFYLSTNAMGCSVTAAWKAAKKGAYMANPCYTQIHPTCIPQHGEHQSKLTLMSESLRNDGRCWVPKKKEDCEKPASSIPEEDRDYYLERKYPSFGNLAPRDIASRAAKEQCDDDRGVGPGKRGVYLDFADSINRLGQSTIAARYGNLFEMYEKITDENGYKQPMRIYP…	68360	1227	1	1	1	732.904	1463.79	2	1463.8	-0.0027	1	49.79	3.3e-05	R	RAHSIAAQGGINAAK	N					RFS1002200056_DS_K1.4725.4725.2 File:~RFS1002200056_DS_K1.raw~, NativeID:~controllerType=0 controllerNumber=1 scan=4725~
1	1	TRO79507.1	fumarate reductase/succinate dehydrogenase flavoprotein subunit [Desulfuromonas acetexigens]	36854	71728	1050	1050	59	59	80.4	638	8.07			MILDGKCPTGPIEKSWDKHRFEMKLVNPANKRKYKILMVGTGLAGGAGAASLGELGYNVHAFCYQDSARRAHSIAAQGGINAAKNYPNDGDSIYRLFYDTIKGGDFRAREADVWRLAQVSNNIIDQCVAQGVPFARDYAGYLDNRSFGGAQVSRTFYARGQTGQQLLLGAYSALCRQVKAKTVTMHPRTEMLDLVVVDGVAKGITVRNLTTGQIESHWGDAVVLATGGYVNVFYLSTNAMGCSVTAAWKAAKKGAYMANPCYTQIHPTCIPQHGEHQSKLTLMSESLRNDGRCWVPKKKEDCEKPASSIPEEDRDYYLERKYPSFGNLAPRDIASRAAKEQCDDDRGVGPGKRGVYLDFADSINRLGQSTIAARYGNLFEMYEKITDENGYKQPMRIYP…	68361	4191	1	1	1	488.938	1463.79	3	1463.8	-0.0027	1	24.01	0.013	R	RAHSIAAQGGINAAK	N					RFS1002200056_DS_K1.8534.8534.3 File:~RFS1002200056_DS_K1.raw~, NativeID:~controllerType=0 controllerNumber=1 scan=8534~
1	1	TRO79507.1	fumarate reductase/succinate dehydrogenase flavoprotein subunit [Desulfuromonas acetexigens]	36854	71728	1050	1050	59	59	80.4	638	8.07			MILDGKCPTGPIEKSWDKHRFEMKLVNPANKRKYKILMVGTGLAGGAGAASLGELGYNVHAFCYQDSARRAHSIAAQGGINAAKNYPNDGDSIYRLFYDTIKGGDFRAREADVWRLAQVSNNIIDQCVAQGVPFARDYAGYLDNRSFGGAQVSRTFYARGQTGQQLLLGAYSALCRQVKAKTVTMHPRTEMLDLVVVDGVAKGITVRNLTTGQIESHWGDAVVLATGGYVNVFYLSTNAMGCSVTAAWKAAKKGAYMANPCYTQIHPTCIPQHGEHQSKLTLMSESLRNDGRCWVPKKKEDCEKPASSIPEEDRDYYLERKYPSFGNLAPRDIASRAAKEQCDDDRGVGPGKRGVYLDFADSINRLGQSTIAARYGNLFEMYEKITDENGYKQPMRIYP…	68362	107131	1	1	1	732.904	1463.79	2	1463.8	-0.0013	1	50.97	2.5e-05	R	RAHSIAAQGGINAAK	N					RFS1002200056_DS_K2.4076.4076.2 File:~RFS1002200056_DS_K2.raw~, NativeID:~controllerType=0 controllerNumber=1 scan=4076~
1	1	TRO79507.1	fumarate reductase/succinate dehydrogenase flavoprotein subunit [Desulfuromonas acetexigens]	36854	71728	1050	1050	59	59	80.4	638	8.07			MILDGKCPTGPIEKSWDKHRFEMKLVNPANKRKYKILMVGTGLAGGAGAASLGELGYNVHAFCYQDSARRAHSIAAQGGINAAKNYPNDGDSIYRLFYDTIKGGDFRAREADVWRLAQVSNNIIDQCVAQGVPFARDYAGYLDNRSFGGAQVSRTFYARGQTGQQLLLGAYSALCRQVKAKTVTMHPRTEMLDLVVVDGVAKGITVRNLTTGQIESHWGDAVVLATGGYVNVFYLSTNAMGCSVTAAWKAAKKGAYMANPCYTQIHPTCIPQHGEHQSKLTLMSESLRNDGRCWVPKKKEDCEKPASSIPEEDRDYYLERKYPSFGNLAPRDIASRAAKEQCDDDRGVGPGKRGVYLDFADSINRLGQSTIAARYGNLFEMYEKITDENGYKQPMRIYP…	68363	1934	1	1	1	488.939	1463.79	3	1463.8	-0.0012	1	73.96	1.3e-07	R	RAHSIAAQGGINAAK	N					RFS1002200056_DS_K1.5683.5683.3 File:~RFS1002200056_DS_K1.raw~, NativeID:~controllerType=0 controllerNumber=1 scan=5683~
1	1	TRO79507.1	fumarate reductase/succinate dehydrogenase flavoprotein subunit [Desulfuromonas acetexigens]	36854	71728	1050	1050	59	59	80.4	638	8.07			MILDGKCPTGPIEKSWDKHRFEMKLVNPANKRKYKILMVGTGLAGGAGAASLGELGYNVHAFCYQDSARRAHSIAAQGGINAAKNYPNDGDSIYRLFYDTIKGGDFRAREADVWRLAQVSNNIIDQCVAQGVPFARDYAGYLDNRSFGGAQVSRTFYARGQTGQQLLLGAYSALCRQVKAKTVTMHPRTEMLDLVVVDGVAKGITVRNLTTGQIESHWGDAVVLATGGYVNVFYLSTNAMGCSVTAAWKAAKKGAYMANPCYTQIHPTCIPQHGEHQSKLTLMSESLRNDGRCWVPKKKEDCEKPASSIPEEDRDYYLERKYPSFGNLAPRDIASRAAKEQCDDDRGVGPGKRGVYLDFADSINRLGQSTIAARYGNLFEMYEKITDENGYKQPMRIYP…	68365	36435	1	1	1	488.939	1463.79	3	1463.8	-0.001	1	51.51	2.2e-05	R	RAHSIAAQGGINAAK	N					RFS1002200056_DS_K4.4447.4447.3 File:~RFS1002200056_DS_K4.raw~, NativeID:~controllerType=0 controllerNumber=1 scan=4447~
1	1	TRO79507.1	fumarate reductase/succinate dehydrogenase flavoprotein subunit [Desulfuromonas acetexigens]	36854	71728	1050	1050	59	59	80.4	638	8.07			MILDGKCPTGPIEKSWDKHRFEMKLVNPANKRKYKILMVGTGLAGGAGAASLGELGYNVHAFCYQDSARRAHSIAAQGGINAAKNYPNDGDSIYRLFYDTIKGGDFRAREADVWRLAQVSNNIIDQCVAQGVPFARDYAGYLDNRSFGGAQVSRTFYARGQTGQQLLLGAYSALCRQVKAKTVTMHPRTEMLDLVVVDGVAKGITVRNLTTGQIESHWGDAVVLATGGYVNVFYLSTNAMGCSVTAAWKAAKKGAYMANPCYTQIHPTCIPQHGEHQSKLTLMSESLRNDGRCWVPKKKEDCEKPASSIPEEDRDYYLERKYPSFGNLAPRDIASRAAKEQCDDDRGVGPGKRGVYLDFADSINRLGQSTIAARYGNLFEMYEKITDENGYKQPMRIYP…	68366	2880	1	1	1	488.939	1463.79	3	1463.8	-0.001	1	44.29	0.00012	R	RAHSIAAQGGINAAK	N					RFS1002200056_DS_K1.6908.6908.3 File:~RFS1002200056_DS_K1.raw~, NativeID:~controllerType=0 controllerNumber=1 scan=6908~
1	1	TRO79507.1	fumarate reductase/succinate dehydrogenase flavoprotein subunit [Desulfuromonas acetexigens]	36854	71728	1050	1050	59	59	80.4	638	8.07			MILDGKCPTGPIEKSWDKHRFEMKLVNPANKRKYKILMVGTGLAGGAGAASLGELGYNVHAFCYQDSARRAHSIAAQGGINAAKNYPNDGDSIYRLFYDTIKGGDFRAREADVWRLAQVSNNIIDQCVAQGVPFARDYAGYLDNRSFGGAQVSRTFYARGQTGQQLLLGAYSALCRQVKAKTVTMHPRTEMLDLVVVDGVAKGITVRNLTTGQIESHWGDAVVLATGGYVNVFYLSTNAMGCSVTAAWKAAKKGAYMANPCYTQIHPTCIPQHGEHQSKLTLMSESLRNDGRCWVPKKKEDCEKPASSIPEEDRDYYLERKYPSFGNLAPRDIASRAAKEQCDDDRGVGPGKRGVYLDFADSINRLGQSTIAARYGNLFEMYEKITDENGYKQPMRIYP…	68367	756	1	1	1	732.905	1463.79	2	1463.8	-0.0009	1	90.47	2.8e-09	R	RAHSIAAQGGINAAK	N					RFS1002200056_DS_K1.4117.4117.2 File:~RFS1002200056_DS_K1.raw~, NativeID:~controllerType=0 controllerNumber=1 scan=4117~
1	1	TRO79507.1	fumarate reductase/succinate dehydrogenase flavoprotein subunit [Desulfuromonas acetexigens]	36854	71728	1050	1050	59	59	80.4	638	8.07			MILDGKCPTGPIEKSWDKHRFEMKLVNPANKRKYKILMVGTGLAGGAGAASLGELGYNVHAFCYQDSARRAHSIAAQGGINAAKNYPNDGDSIYRLFYDTIKGGDFRAREADVWRLAQVSNNIIDQCVAQGVPFARDYAGYLDNRSFGGAQVSRTFYARGQTGQQLLLGAYSALCRQVKAKTVTMHPRTEMLDLVVVDGVAKGITVRNLTTGQIESHWGDAVVLATGGYVNVFYLSTNAMGCSVTAAWKAAKKGAYMANPCYTQIHPTCIPQHGEHQSKLTLMSESLRNDGRCWVPKKKEDCEKPASSIPEEDRDYYLERKYPSFGNLAPRDIASRAAKEQCDDDRGVGPGKRGVYLDFADSINRLGQSTIAARYGNLFEMYEKITDENGYKQPMRIYP…	68368	72196	1	1	1	732.905	1463.79	2	1463.8	-0.0009	1	106.47	7.1e-11	R	RAHSIAAQGGINAAK	N					RFS1002200056_DS_K3.4240.4240.2 File:~RFS1002200056_DS_K3.raw~, NativeID:~controllerType=0 controllerNumber=1 scan=4240~
1	1	TRO79507.1	fumarate reductase/succinate dehydrogenase flavoprotein subunit [Desulfuromonas acetexigens]	36854	71728	1050	1050	59	59	80.4	638	8.07			MILDGKCPTGPIEKSWDKHRFEMKLVNPANKRKYKILMVGTGLAGGAGAASLGELGYNVHAFCYQDSARRAHSIAAQGGINAAKNYPNDGDSIYRLFYDTIKGGDFRAREADVWRLAQVSNNIIDQCVAQGVPFARDYAGYLDNRSFGGAQVSRTFYARGQTGQQLLLGAYSALCRQVKAKTVTMHPRTEMLDLVVVDGVAKGITVRNLTTGQIESHWGDAVVLATGGYVNVFYLSTNAMGCSVTAAWKAAKKGAYMANPCYTQIHPTCIPQHGEHQSKLTLMSESLRNDGRCWVPKKKEDCEKPASSIPEEDRDYYLERKYPSFGNLAPRDIASRAAKEQCDDDRGVGPGKRGVYLDFADSINRLGQSTIAARYGNLFEMYEKITDENGYKQPMRIYP…	68369	1775	1	1	1	488.939	1463.8	3	1463.8	-0.0007	1	65.07	1e-06	R	RAHSIAAQGGINAAK	N					RFS1002200056_DS_K1.5427.5427.3 File:~RFS1002200056_DS_K1.raw~, NativeID:~controllerType=0 controllerNumber=1 scan=5427~
1	1	TRO79507.1	fumarate reductase/succinate dehydrogenase flavoprotein subunit [Desulfuromonas acetexigens]	36854	71728	1050	1050	59	59	80.4	638	8.07			MILDGKCPTGPIEKSWDKHRFEMKLVNPANKRKYKILMVGTGLAGGAGAASLGELGYNVHAFCYQDSARRAHSIAAQGGINAAKNYPNDGDSIYRLFYDTIKGGDFRAREADVWRLAQVSNNIIDQCVAQGVPFARDYAGYLDNRSFGGAQVSRTFYARGQTGQQLLLGAYSALCRQVKAKTVTMHPRTEMLDLVVVDGVAKGITVRNLTTGQIESHWGDAVVLATGGYVNVFYLSTNAMGCSVTAAWKAAKKGAYMANPCYTQIHPTCIPQHGEHQSKLTLMSESLRNDGRCWVPKKKEDCEKPASSIPEEDRDYYLERKYPSFGNLAPRDIASRAAKEQCDDDRGVGPGKRGVYLDFADSINRLGQSTIAARYGNLFEMYEKITDENGYKQPMRIYP…	68370	1474	1	1	1	732.905	1463.8	2	1463.8	-0.0005	1	62.93	1.7e-06	R	RAHSIAAQGGINAAK	N					RFS1002200056_DS_K1.5037.5037.2 File:~RFS1002200056_DS_K1.raw~, NativeID:~controllerType=0 controllerNumber=1 scan=5037~
1	1	TRO79507.1	fumarate reductase/succinate dehydrogenase flavoprotein subunit [Desulfuromonas acetexigens]	36854	71728	1050	1050	59	59	80.4	638	8.07			MILDGKCPTGPIEKSWDKHRFEMKLVNPANKRKYKILMVGTGLAGGAGAASLGELGYNVHAFCYQDSARRAHSIAAQGGINAAKNYPNDGDSIYRLFYDTIKGGDFRAREADVWRLAQVSNNIIDQCVAQGVPFARDYAGYLDNRSFGGAQVSRTFYARGQTGQQLLLGAYSALCRQVKAKTVTMHPRTEMLDLVVVDGVAKGITVRNLTTGQIESHWGDAVVLATGGYVNVFYLSTNAMGCSVTAAWKAAKKGAYMANPCYTQIHPTCIPQHGEHQSKLTLMSESLRNDGRCWVPKKKEDCEKPASSIPEEDRDYYLERKYPSFGNLAPRDIASRAAKEQCDDDRGVGPGKRGVYLDFADSINRLGQSTIAARYGNLFEMYEKITDENGYKQPMRIYP…	68371	72461	1	1	1	488.939	1463.8	3	1463.8	-0.0005	1	45.96	8.4e-05	R	RAHSIAAQGGINAAK	N					RFS1002200056_DS_K3.4548.4548.3 File:~RFS1002200056_DS_K3.raw~, NativeID:~controllerType=0 controllerNumber=1 scan=4548~
1	1	TRO79507.1	fumarate reductase/succinate dehydrogenase flavoprotein subunit [Desulfuromonas acetexigens]	36854	71728	1050	1050	59	59	80.4	638	8.07			MILDGKCPTGPIEKSWDKHRFEMKLVNPANKRKYKILMVGTGLAGGAGAASLGELGYNVHAFCYQDSARRAHSIAAQGGINAAKNYPNDGDSIYRLFYDTIKGGDFRAREADVWRLAQVSNNIIDQCVAQGVPFARDYAGYLDNRSFGGAQVSRTFYARGQTGQQLLLGAYSALCRQVKAKTVTMHPRTEMLDLVVVDGVAKGITVRNLTTGQIESHWGDAVVLATGGYVNVFYLSTNAMGCSVTAAWKAAKKGAYMANPCYTQIHPTCIPQHGEHQSKLTLMSESLRNDGRCWVPKKKEDCEKPASSIPEEDRDYYLERKYPSFGNLAPRDIASRAAKEQCDDDRGVGPGKRGVYLDFADSINRLGQSTIAARYGNLFEMYEKITDENGYKQPMRIYP…	68372	108661	1	1	1	366.956	1463.8	4	1463.8	-0.0004	1	37.34	0.00061	R	RAHSIAAQGGINAAK	N					RFS1002200056_DS_K2.5885.5885.4 File:~RFS1002200056_DS_K2.raw~, NativeID:~controllerType=0 controllerNumber=1 scan=5885~
1	1	TRO79507.1	fumarate reductase/succinate dehydrogenase flavoprotein subunit [Desulfuromonas acetexigens]	36854	71728	1050	1050	59	59	80.4	638	8.07			MILDGKCPTGPIEKSWDKHRFEMKLVNPANKRKYKILMVGTGLAGGAGAASLGELGYNVHAFCYQDSARRAHSIAAQGGINAAKNYPNDGDSIYRLFYDTIKGGDFRAREADVWRLAQVSNNIIDQCVAQGVPFARDYAGYLDNRSFGGAQVSRTFYARGQTGQQLLLGAYSALCRQVKAKTVTMHPRTEMLDLVVVDGVAKGITVRNLTTGQIESHWGDAVVLATGGYVNVFYLSTNAMGCSVTAAWKAAKKGAYMANPCYTQIHPTCIPQHGEHQSKLTLMSESLRNDGRCWVPKKKEDCEKPASSIPEEDRDYYLERKYPSFGNLAPRDIASRAAKEQCDDDRGVGPGKRGVYLDFADSINRLGQSTIAARYGNLFEMYEKITDENGYKQPMRIYP…	68373	2655	1	1	1	488.939	1463.8	3	1463.8	-0.0003	1	77.47	5.7e-08	R	RAHSIAAQGGINAAK	N					RFS1002200056_DS_K1.6609.6609.3 File:~RFS1002200056_DS_K1.raw~, NativeID:~controllerType=0 controllerNumber=1 scan=6609~
1	1	TRO79507.1	fumarate reductase/succinate dehydrogenase flavoprotein subunit [Desulfuromonas acetexigens]	36854	71728	1050	1050	59	59	80.4	638	8.07			MILDGKCPTGPIEKSWDKHRFEMKLVNPANKRKYKILMVGTGLAGGAGAASLGELGYNVHAFCYQDSARRAHSIAAQGGINAAKNYPNDGDSIYRLFYDTIKGGDFRAREADVWRLAQVSNNIIDQCVAQGVPFARDYAGYLDNRSFGGAQVSRTFYARGQTGQQLLLGAYSALCRQVKAKTVTMHPRTEMLDLVVVDGVAKGITVRNLTTGQIESHWGDAVVLATGGYVNVFYLSTNAMGCSVTAAWKAAKKGAYMANPCYTQIHPTCIPQHGEHQSKLTLMSESLRNDGRCWVPKKKEDCEKPASSIPEEDRDYYLERKYPSFGNLAPRDIASRAAKEQCDDDRGVGPGKRGVYLDFADSINRLGQSTIAARYGNLFEMYEKITDENGYKQPMRIYP…	68374	1736	1	1	1	366.956	1463.8	4	1463.8	-0.0003	1	59.07	4e-06	R	RAHSIAAQGGINAAK	N					RFS1002200056_DS_K1.5377.5377.4 File:~RFS1002200056_DS_K1.raw~, NativeID:~controllerType=0 controllerNumber=1 scan=5377~
1	1	TRO79507.1	fumarate reductase/succinate dehydrogenase flavoprotein subunit [Desulfuromonas acetexigens]	36854	71728	1050	1050	59	59	80.4	638	8.07			MILDGKCPTGPIEKSWDKHRFEMKLVNPANKRKYKILMVGTGLAGGAGAASLGELGYNVHAFCYQDSARRAHSIAAQGGINAAKNYPNDGDSIYRLFYDTIKGGDFRAREADVWRLAQVSNNIIDQCVAQGVPFARDYAGYLDNRSFGGAQVSRTFYARGQTGQQLLLGAYSALCRQVKAKTVTMHPRTEMLDLVVVDGVAKGITVRNLTTGQIESHWGDAVVLATGGYVNVFYLSTNAMGCSVTAAWKAAKKGAYMANPCYTQIHPTCIPQHGEHQSKLTLMSESLRNDGRCWVPKKKEDCEKPASSIPEEDRDYYLERKYPSFGNLAPRDIASRAAKEQCDDDRGVGPGKRGVYLDFADSINRLGQSTIAARYGNLFEMYEKITDENGYKQPMRIYP…	68375	2164	1	1	1	488.939	1463.8	3	1463.8	-0.0001	1	59.09	3.9e-06	R	RAHSIAAQGGINAAK	N					RFS1002200056_DS_K1.5989.5989.3 File:~RFS1002200056_DS_K1.raw~, NativeID:~controllerType=0 controllerNumber=1 scan=5989~
1	1	TRO79507.1	fumarate reductase/succinate dehydrogenase flavoprotein subunit [Desulfuromonas acetexigens]	36854	71728	1050	1050	59	59	80.4	638	8.07			MILDGKCPTGPIEKSWDKHRFEMKLVNPANKRKYKILMVGTGLAGGAGAASLGELGYNVHAFCYQDSARRAHSIAAQGGINAAKNYPNDGDSIYRLFYDTIKGGDFRAREADVWRLAQVSNNIIDQCVAQGVPFARDYAGYLDNRSFGGAQVSRTFYARGQTGQQLLLGAYSALCRQVKAKTVTMHPRTEMLDLVVVDGVAKGITVRNLTTGQIESHWGDAVVLATGGYVNVFYLSTNAMGCSVTAAWKAAKKGAYMANPCYTQIHPTCIPQHGEHQSKLTLMSESLRNDGRCWVPKKKEDCEKPASSIPEEDRDYYLERKYPSFGNLAPRDIASRAAKEQCDDDRGVGPGKRGVYLDFADSINRLGQSTIAARYGNLFEMYEKITDENGYKQPMRIYP…	68376	4691	1	1	1	488.939	1463.8	3	1463.8	-0.0001	1	53.17	1.5e-05	R	RAHSIAAQGGINAAK	N					RFS1002200056_DS_K1.9127.9127.3 File:~RFS1002200056_DS_K1.raw~, NativeID:~controllerType=0 controllerNumber=1 scan=9127~
1	1	TRO79507.1	fumarate reductase/succinate dehydrogenase flavoprotein subunit [Desulfuromonas acetexigens]	36854	71728	1050	1050	59	59	80.4	638	8.07			MILDGKCPTGPIEKSWDKHRFEMKLVNPANKRKYKILMVGTGLAGGAGAASLGELGYNVHAFCYQDSARRAHSIAAQGGINAAKNYPNDGDSIYRLFYDTIKGGDFRAREADVWRLAQVSNNIIDQCVAQGVPFARDYAGYLDNRSFGGAQVSRTFYARGQTGQQLLLGAYSALCRQVKAKTVTMHPRTEMLDLVVVDGVAKGITVRNLTTGQIESHWGDAVVLATGGYVNVFYLSTNAMGCSVTAAWKAAKKGAYMANPCYTQIHPTCIPQHGEHQSKLTLMSESLRNDGRCWVPKKKEDCEKPASSIPEEDRDYYLERKYPSFGNLAPRDIASRAAKEQCDDDRGVGPGKRGVYLDFADSINRLGQSTIAARYGNLFEMYEKITDENGYKQPMRIYP…	68377	107439	1	1	1	488.939	1463.8	3	1463.8	0	1	66.3	7.5e-07	R	RAHSIAAQGGINAAK	N					RFS1002200056_DS_K2.4407.4407.3 File:~RFS1002200056_DS_K2.raw~, NativeID:~controllerType=0 controllerNumber=1 scan=4407~
1	1	TRO79507.1	fumarate reductase/succinate dehydrogenase flavoprotein subunit [Desulfuromonas acetexigens]	36854	71728	1050	1050	59	59	80.4	638	8.07			MILDGKCPTGPIEKSWDKHRFEMKLVNPANKRKYKILMVGTGLAGGAGAASLGELGYNVHAFCYQDSARRAHSIAAQGGINAAKNYPNDGDSIYRLFYDTIKGGDFRAREADVWRLAQVSNNIIDQCVAQGVPFARDYAGYLDNRSFGGAQVSRTFYARGQTGQQLLLGAYSALCRQVKAKTVTMHPRTEMLDLVVVDGVAKGITVRNLTTGQIESHWGDAVVLATGGYVNVFYLSTNAMGCSVTAAWKAAKKGAYMANPCYTQIHPTCIPQHGEHQSKLTLMSESLRNDGRCWVPKKKEDCEKPASSIPEEDRDYYLERKYPSFGNLAPRDIASRAAKEQCDDDRGVGPGKRGVYLDFADSINRLGQSTIAARYGNLFEMYEKITDENGYKQPMRIYP…	68378	1057	1	1	1	488.939	1463.8	3	1463.8	0	1	59.4	3.7e-06	R	RAHSIAAQGGINAAK	N					RFS1002200056_DS_K1.4508.4508.3 File:~RFS1002200056_DS_K1.raw~, NativeID:~controllerType=0 controllerNumber=1 scan=4508~
1	1	TRO79507.1	fumarate reductase/succinate dehydrogenase flavoprotein subunit [Desulfuromonas acetexigens]	36854	71728	1050	1050	59	59	80.4	638	8.07			MILDGKCPTGPIEKSWDKHRFEMKLVNPANKRKYKILMVGTGLAGGAGAASLGELGYNVHAFCYQDSARRAHSIAAQGGINAAKNYPNDGDSIYRLFYDTIKGGDFRAREADVWRLAQVSNNIIDQCVAQGVPFARDYAGYLDNRSFGGAQVSRTFYARGQTGQQLLLGAYSALCRQVKAKTVTMHPRTEMLDLVVVDGVAKGITVRNLTTGQIESHWGDAVVLATGGYVNVFYLSTNAMGCSVTAAWKAAKKGAYMANPCYTQIHPTCIPQHGEHQSKLTLMSESLRNDGRCWVPKKKEDCEKPASSIPEEDRDYYLERKYPSFGNLAPRDIASRAAKEQCDDDRGVGPGKRGVYLDFADSINRLGQSTIAARYGNLFEMYEKITDENGYKQPMRIYP…	68379	36436	1	1	1	366.956	1463.8	4	1463.8	0.0001	1	63.48	1.4e-06	R	RAHSIAAQGGINAAK	N					RFS1002200056_DS_K4.4448.4448.4 File:~RFS1002200056_DS_K4.raw~, NativeID:~controllerType=0 controllerNumber=1 scan=4448~
1	1	TRO79507.1	fumarate reductase/succinate dehydrogenase flavoprotein subunit [Desulfuromonas acetexigens]	36854	71728	1050	1050	59	59	80.4	638	8.07			MILDGKCPTGPIEKSWDKHRFEMKLVNPANKRKYKILMVGTGLAGGAGAASLGELGYNVHAFCYQDSARRAHSIAAQGGINAAKNYPNDGDSIYRLFYDTIKGGDFRAREADVWRLAQVSNNIIDQCVAQGVPFARDYAGYLDNRSFGGAQVSRTFYARGQTGQQLLLGAYSALCRQVKAKTVTMHPRTEMLDLVVVDGVAKGITVRNLTTGQIESHWGDAVVLATGGYVNVFYLSTNAMGCSVTAAWKAAKKGAYMANPCYTQIHPTCIPQHGEHQSKLTLMSESLRNDGRCWVPKKKEDCEKPASSIPEEDRDYYLERKYPSFGNLAPRDIASRAAKEQCDDDRGVGPGKRGVYLDFADSINRLGQSTIAARYGNLFEMYEKITDENGYKQPMRIYP…	68380	2897	1	1	1	366.956	1463.8	4	1463.8	0.0001	1	53.55	1.4e-05	R	RAHSIAAQGGINAAK	N					RFS1002200056_DS_K1.6929.6929.4 File:~RFS1002200056_DS_K1.raw~, NativeID:~controllerType=0 controllerNumber=1 scan=6929~
1	1	TRO79507.1	fumarate reductase/succinate dehydrogenase flavoprotein subunit [Desulfuromonas acetexigens]	36854	71728	1050	1050	59	59	80.4	638	8.07			MILDGKCPTGPIEKSWDKHRFEMKLVNPANKRKYKILMVGTGLAGGAGAASLGELGYNVHAFCYQDSARRAHSIAAQGGINAAKNYPNDGDSIYRLFYDTIKGGDFRAREADVWRLAQVSNNIIDQCVAQGVPFARDYAGYLDNRSFGGAQVSRTFYARGQTGQQLLLGAYSALCRQVKAKTVTMHPRTEMLDLVVVDGVAKGITVRNLTTGQIESHWGDAVVLATGGYVNVFYLSTNAMGCSVTAAWKAAKKGAYMANPCYTQIHPTCIPQHGEHQSKLTLMSESLRNDGRCWVPKKKEDCEKPASSIPEEDRDYYLERKYPSFGNLAPRDIASRAAKEQCDDDRGVGPGKRGVYLDFADSINRLGQSTIAARYGNLFEMYEKITDENGYKQPMRIYP…	68381	72160	1	1	1	366.956	1463.8	4	1463.8	0.0001	1	69.03	4e-07	R	RAHSIAAQGGINAAK	N					RFS1002200056_DS_K3.4201.4201.4 File:~RFS1002200056_DS_K3.raw~, NativeID:~controllerType=0 controllerNumber=1 scan=4201~
1	1	TRO79507.1	fumarate reductase/succinate dehydrogenase flavoprotein subunit [Desulfuromonas acetexigens]	36854	71728	1050	1050	59	59	80.4	638	8.07			MILDGKCPTGPIEKSWDKHRFEMKLVNPANKRKYKILMVGTGLAGGAGAASLGELGYNVHAFCYQDSARRAHSIAAQGGINAAKNYPNDGDSIYRLFYDTIKGGDFRAREADVWRLAQVSNNIIDQCVAQGVPFARDYAGYLDNRSFGGAQVSRTFYARGQTGQQLLLGAYSALCRQVKAKTVTMHPRTEMLDLVVVDGVAKGITVRNLTTGQIESHWGDAVVLATGGYVNVFYLSTNAMGCSVTAAWKAAKKGAYMANPCYTQIHPTCIPQHGEHQSKLTLMSESLRNDGRCWVPKKKEDCEKPASSIPEEDRDYYLERKYPSFGNLAPRDIASRAAKEQCDDDRGVGPGKRGVYLDFADSINRLGQSTIAARYGNLFEMYEKITDENGYKQPMRIYP…	68382	575	1	1	1	732.905	1463.8	2	1463.8	0.0001	1	90.65	2.8e-09	R	RAHSIAAQGGINAAK	N					RFS1002200056_DS_K1.3846.3846.2 File:~RFS1002200056_DS_K1.raw~, NativeID:~controllerType=0 controllerNumber=1 scan=3846~
1	1	TRO79507.1	fumarate reductase/succinate dehydrogenase flavoprotein subunit [Desulfuromonas acetexigens]	36854	71728	1050	1050	59	59	80.4	638	8.07			MILDGKCPTGPIEKSWDKHRFEMKLVNPANKRKYKILMVGTGLAGGAGAASLGELGYNVHAFCYQDSARRAHSIAAQGGINAAKNYPNDGDSIYRLFYDTIKGGDFRAREADVWRLAQVSNNIIDQCVAQGVPFARDYAGYLDNRSFGGAQVSRTFYARGQTGQQLLLGAYSALCRQVKAKTVTMHPRTEMLDLVVVDGVAKGITVRNLTTGQIESHWGDAVVLATGGYVNVFYLSTNAMGCSVTAAWKAAKKGAYMANPCYTQIHPTCIPQHGEHQSKLTLMSESLRNDGRCWVPKKKEDCEKPASSIPEEDRDYYLERKYPSFGNLAPRDIASRAAKEQCDDDRGVGPGKRGVYLDFADSINRLGQSTIAARYGNLFEMYEKITDENGYKQPMRIYP…	68383	3688	1	1	1	366.956	1463.8	4	1463.8	0.0002	1	36.04	0.0008	R	RAHSIAAQGGINAAK	N					RFS1002200056_DS_K1.7924.7924.4 File:~RFS1002200056_DS_K1.raw~, NativeID:~controllerType=0 controllerNumber=1 scan=7924~
1	1	TRO79507.1	fumarate reductase/succinate dehydrogenase flavoprotein subunit [Desulfuromonas acetexigens]	36854	71728	1050	1050	59	59	80.4	638	8.07			MILDGKCPTGPIEKSWDKHRFEMKLVNPANKRKYKILMVGTGLAGGAGAASLGELGYNVHAFCYQDSARRAHSIAAQGGINAAKNYPNDGDSIYRLFYDTIKGGDFRAREADVWRLAQVSNNIIDQCVAQGVPFARDYAGYLDNRSFGGAQVSRTFYARGQTGQQLLLGAYSALCRQVKAKTVTMHPRTEMLDLVVVDGVAKGITVRNLTTGQIESHWGDAVVLATGGYVNVFYLSTNAMGCSVTAAWKAAKKGAYMANPCYTQIHPTCIPQHGEHQSKLTLMSESLRNDGRCWVPKKKEDCEKPASSIPEEDRDYYLERKYPSFGNLAPRDIASRAAKEQCDDDRGVGPGKRGVYLDFADSINRLGQSTIAARYGNLFEMYEKITDENGYKQPMRIYP…	68384	107438	1	1	1	366.956	1463.8	4	1463.8	0.0002	1	60.24	3e-06	R	RAHSIAAQGGINAAK	N					RFS1002200056_DS_K2.4406.4406.4 File:~RFS1002200056_DS_K2.raw~, NativeID:~controllerType=0 controllerNumber=1 scan=4406~
1	1	TRO79507.1	fumarate reductase/succinate dehydrogenase flavoprotein subunit [Desulfuromonas acetexigens]	36854	71728	1050	1050	59	59	80.4	638	8.07			MILDGKCPTGPIEKSWDKHRFEMKLVNPANKRKYKILMVGTGLAGGAGAASLGELGYNVHAFCYQDSARRAHSIAAQGGINAAKNYPNDGDSIYRLFYDTIKGGDFRAREADVWRLAQVSNNIIDQCVAQGVPFARDYAGYLDNRSFGGAQVSRTFYARGQTGQQLLLGAYSALCRQVKAKTVTMHPRTEMLDLVVVDGVAKGITVRNLTTGQIESHWGDAVVLATGGYVNVFYLSTNAMGCSVTAAWKAAKKGAYMANPCYTQIHPTCIPQHGEHQSKLTLMSESLRNDGRCWVPKKKEDCEKPASSIPEEDRDYYLERKYPSFGNLAPRDIASRAAKEQCDDDRGVGPGKRGVYLDFADSINRLGQSTIAARYGNLFEMYEKITDENGYKQPMRIYP…	68385	2670	1	1	1	366.956	1463.8	4	1463.8	0.0002	1	48.76	4.3e-05	R	RAHSIAAQGGINAAK	N					RFS1002200056_DS_K1.6628.6628.4 File:~RFS1002200056_DS_K1.raw~, NativeID:~controllerType=0 controllerNumber=1 scan=6628~
1	1	TRO79507.1	fumarate reductase/succinate dehydrogenase flavoprotein subunit [Desulfuromonas acetexigens]	36854	71728	1050	1050	59	59	80.4	638	8.07			MILDGKCPTGPIEKSWDKHRFEMKLVNPANKRKYKILMVGTGLAGGAGAASLGELGYNVHAFCYQDSARRAHSIAAQGGINAAKNYPNDGDSIYRLFYDTIKGGDFRAREADVWRLAQVSNNIIDQCVAQGVPFARDYAGYLDNRSFGGAQVSRTFYARGQTGQQLLLGAYSALCRQVKAKTVTMHPRTEMLDLVVVDGVAKGITVRNLTTGQIESHWGDAVVLATGGYVNVFYLSTNAMGCSVTAAWKAAKKGAYMANPCYTQIHPTCIPQHGEHQSKLTLMSESLRNDGRCWVPKKKEDCEKPASSIPEEDRDYYLERKYPSFGNLAPRDIASRAAKEQCDDDRGVGPGKRGVYLDFADSINRLGQSTIAARYGNLFEMYEKITDENGYKQPMRIYP…	68386	563	1	1	1	488.939	1463.8	3	1463.8	0.0002	1	80.04	3.2e-08	R	RAHSIAAQGGINAAK	N					RFS1002200056_DS_K1.3833.3833.3 File:~RFS1002200056_DS_K1.raw~, NativeID:~controllerType=0 controllerNumber=1 scan=3833~
1	1	TRO79507.1	fumarate reductase/succinate dehydrogenase flavoprotein subunit [Desulfuromonas acetexigens]	36854	71728	1050	1050	59	59	80.4	638	8.07			MILDGKCPTGPIEKSWDKHRFEMKLVNPANKRKYKILMVGTGLAGGAGAASLGELGYNVHAFCYQDSARRAHSIAAQGGINAAKNYPNDGDSIYRLFYDTIKGGDFRAREADVWRLAQVSNNIIDQCVAQGVPFARDYAGYLDNRSFGGAQVSRTFYARGQTGQQLLLGAYSALCRQVKAKTVTMHPRTEMLDLVVVDGVAKGITVRNLTTGQIESHWGDAVVLATGGYVNVFYLSTNAMGCSVTAAWKAAKKGAYMANPCYTQIHPTCIPQHGEHQSKLTLMSESLRNDGRCWVPKKKEDCEKPASSIPEEDRDYYLERKYPSFGNLAPRDIASRAAKEQCDDDRGVGPGKRGVYLDFADSINRLGQSTIAARYGNLFEMYEKITDENGYKQPMRIYP…	68387	1504	1	1	1	366.956	1463.8	4	1463.8	0.0003	1	58.67	4e-06	R	RAHSIAAQGGINAAK	N					RFS1002200056_DS_K1.5074.5074.4 File:~RFS1002200056_DS_K1.raw~, NativeID:~controllerType=0 controllerNumber=1 scan=5074~
1	1	TRO79507.1	fumarate reductase/succinate dehydrogenase flavoprotein subunit [Desulfuromonas acetexigens]	36854	71728	1050	1050	59	59	80.4	638	8.07			MILDGKCPTGPIEKSWDKHRFEMKLVNPANKRKYKILMVGTGLAGGAGAASLGELGYNVHAFCYQDSARRAHSIAAQGGINAAKNYPNDGDSIYRLFYDTIKGGDFRAREADVWRLAQVSNNIIDQCVAQGVPFARDYAGYLDNRSFGGAQVSRTFYARGQTGQQLLLGAYSALCRQVKAKTVTMHPRTEMLDLVVVDGVAKGITVRNLTTGQIESHWGDAVVLATGGYVNVFYLSTNAMGCSVTAAWKAAKKGAYMANPCYTQIHPTCIPQHGEHQSKLTLMSESLRNDGRCWVPKKKEDCEKPASSIPEEDRDYYLERKYPSFGNLAPRDIASRAAKEQCDDDRGVGPGKRGVYLDFADSINRLGQSTIAARYGNLFEMYEKITDENGYKQPMRIYP…	68388	107093	1	1	1	366.956	1463.8	4	1463.8	0.0003	1	55.37	8.6e-06	R	RAHSIAAQGGINAAK	N					RFS1002200056_DS_K2.4036.4036.4 File:~RFS1002200056_DS_K2.raw~, NativeID:~controllerType=0 controllerNumber=1 scan=4036~
1	1	TRO79507.1	fumarate reductase/succinate dehydrogenase flavoprotein subunit [Desulfuromonas acetexigens]	36854	71728	1050	1050	59	59	80.4	638	8.07			MILDGKCPTGPIEKSWDKHRFEMKLVNPANKRKYKILMVGTGLAGGAGAASLGELGYNVHAFCYQDSARRAHSIAAQGGINAAKNYPNDGDSIYRLFYDTIKGGDFRAREADVWRLAQVSNNIIDQCVAQGVPFARDYAGYLDNRSFGGAQVSRTFYARGQTGQQLLLGAYSALCRQVKAKTVTMHPRTEMLDLVVVDGVAKGITVRNLTTGQIESHWGDAVVLATGGYVNVFYLSTNAMGCSVTAAWKAAKKGAYMANPCYTQIHPTCIPQHGEHQSKLTLMSESLRNDGRCWVPKKKEDCEKPASSIPEEDRDYYLERKYPSFGNLAPRDIASRAAKEQCDDDRGVGPGKRGVYLDFADSINRLGQSTIAARYGNLFEMYEKITDENGYKQPMRIYP…	68389	4763	1	1	1	366.956	1463.8	4	1463.8	0.0003	1	44.21	0.00011	R	RAHSIAAQGGINAAK	N					RFS1002200056_DS_K1.9208.9208.4 File:~RFS1002200056_DS_K1.raw~, NativeID:~controllerType=0 controllerNumber=1 scan=9208~
1	1	TRO79507.1	fumarate reductase/succinate dehydrogenase flavoprotein subunit [Desulfuromonas acetexigens]	36854	71728	1050	1050	59	59	80.4	638	8.07			MILDGKCPTGPIEKSWDKHRFEMKLVNPANKRKYKILMVGTGLAGGAGAASLGELGYNVHAFCYQDSARRAHSIAAQGGINAAKNYPNDGDSIYRLFYDTIKGGDFRAREADVWRLAQVSNNIIDQCVAQGVPFARDYAGYLDNRSFGGAQVSRTFYARGQTGQQLLLGAYSALCRQVKAKTVTMHPRTEMLDLVVVDGVAKGITVRNLTTGQIESHWGDAVVLATGGYVNVFYLSTNAMGCSVTAAWKAAKKGAYMANPCYTQIHPTCIPQHGEHQSKLTLMSESLRNDGRCWVPKKKEDCEKPASSIPEEDRDYYLERKYPSFGNLAPRDIASRAAKEQCDDDRGVGPGKRGVYLDFADSINRLGQSTIAARYGNLFEMYEKITDENGYKQPMRIYP…	68390	562	1	1	1	366.956	1463.8	4	1463.8	0.0003	1	56.8	6.2e-06	R	RAHSIAAQGGINAAK	N					RFS1002200056_DS_K1.3832.3832.4 File:~RFS1002200056_DS_K1.raw~, NativeID:~controllerType=0 controllerNumber=1 scan=3832~
1	1	TRO79507.1	fumarate reductase/succinate dehydrogenase flavoprotein subunit [Desulfuromonas acetexigens]	36854	71728	1050	1050	59	59	80.4	638	8.07			MILDGKCPTGPIEKSWDKHRFEMKLVNPANKRKYKILMVGTGLAGGAGAASLGELGYNVHAFCYQDSARRAHSIAAQGGINAAKNYPNDGDSIYRLFYDTIKGGDFRAREADVWRLAQVSNNIIDQCVAQGVPFARDYAGYLDNRSFGGAQVSRTFYARGQTGQQLLLGAYSALCRQVKAKTVTMHPRTEMLDLVVVDGVAKGITVRNLTTGQIESHWGDAVVLATGGYVNVFYLSTNAMGCSVTAAWKAAKKGAYMANPCYTQIHPTCIPQHGEHQSKLTLMSESLRNDGRCWVPKKKEDCEKPASSIPEEDRDYYLERKYPSFGNLAPRDIASRAAKEQCDDDRGVGPGKRGVYLDFADSINRLGQSTIAARYGNLFEMYEKITDENGYKQPMRIYP…	68391	2407	1	1	1	488.939	1463.8	3	1463.8	0.0003	1	58.27	4.2e-06	R	RAHSIAAQGGINAAK	N					RFS1002200056_DS_K1.6295.6295.3 File:~RFS1002200056_DS_K1.raw~, NativeID:~controllerType=0 controllerNumber=1 scan=6295~
1	1	TRO79507.1	fumarate reductase/succinate dehydrogenase flavoprotein subunit [Desulfuromonas acetexigens]	36854	71728	1050	1050	59	59	80.4	638	8.07			MILDGKCPTGPIEKSWDKHRFEMKLVNPANKRKYKILMVGTGLAGGAGAASLGELGYNVHAFCYQDSARRAHSIAAQGGINAAKNYPNDGDSIYRLFYDTIKGGDFRAREADVWRLAQVSNNIIDQCVAQGVPFARDYAGYLDNRSFGGAQVSRTFYARGQTGQQLLLGAYSALCRQVKAKTVTMHPRTEMLDLVVVDGVAKGITVRNLTTGQIESHWGDAVVLATGGYVNVFYLSTNAMGCSVTAAWKAAKKGAYMANPCYTQIHPTCIPQHGEHQSKLTLMSESLRNDGRCWVPKKKEDCEKPASSIPEEDRDYYLERKYPSFGNLAPRDIASRAAKEQCDDDRGVGPGKRGVYLDFADSINRLGQSTIAARYGNLFEMYEKITDENGYKQPMRIYP…	68392	107095	1	1	1	488.939	1463.8	3	1463.8	0.0003	1	73.16	1.4e-07	R	RAHSIAAQGGINAAK	N					RFS1002200056_DS_K2.4038.4038.3 File:~RFS1002200056_DS_K2.raw~, NativeID:~controllerType=0 controllerNumber=1 scan=4038~
1	1	TRO79507.1	fumarate reductase/succinate dehydrogenase flavoprotein subunit [Desulfuromonas acetexigens]	36854	71728	1050	1050	59	59	80.4	638	8.07			MILDGKCPTGPIEKSWDKHRFEMKLVNPANKRKYKILMVGTGLAGGAGAASLGELGYNVHAFCYQDSARRAHSIAAQGGINAAKNYPNDGDSIYRLFYDTIKGGDFRAREADVWRLAQVSNNIIDQCVAQGVPFARDYAGYLDNRSFGGAQVSRTFYARGQTGQQLLLGAYSALCRQVKAKTVTMHPRTEMLDLVVVDGVAKGITVRNLTTGQIESHWGDAVVLATGGYVNVFYLSTNAMGCSVTAAWKAAKKGAYMANPCYTQIHPTCIPQHGEHQSKLTLMSESLRNDGRCWVPKKKEDCEKPASSIPEEDRDYYLERKYPSFGNLAPRDIASRAAKEQCDDDRGVGPGKRGVYLDFADSINRLGQSTIAARYGNLFEMYEKITDENGYKQPMRIYP…	68393	2175	1	1	1	366.956	1463.8	4	1463.8	0.0004	1	54	1.1e-05	R	RAHSIAAQGGINAAK	N					RFS1002200056_DS_K1.6003.6003.4 File:~RFS1002200056_DS_K1.raw~, NativeID:~controllerType=0 controllerNumber=1 scan=6003~
1	1	TRO79507.1	fumarate reductase/succinate dehydrogenase flavoprotein subunit [Desulfuromonas acetexigens]	36854	71728	1050	1050	59	59	80.4	638	8.07			MILDGKCPTGPIEKSWDKHRFEMKLVNPANKRKYKILMVGTGLAGGAGAASLGELGYNVHAFCYQDSARRAHSIAAQGGINAAKNYPNDGDSIYRLFYDTIKGGDFRAREADVWRLAQVSNNIIDQCVAQGVPFARDYAGYLDNRSFGGAQVSRTFYARGQTGQQLLLGAYSALCRQVKAKTVTMHPRTEMLDLVVVDGVAKGITVRNLTTGQIESHWGDAVVLATGGYVNVFYLSTNAMGCSVTAAWKAAKKGAYMANPCYTQIHPTCIPQHGEHQSKLTLMSESLRNDGRCWVPKKKEDCEKPASSIPEEDRDYYLERKYPSFGNLAPRDIASRAAKEQCDDDRGVGPGKRGVYLDFADSINRLGQSTIAARYGNLFEMYEKITDENGYKQPMRIYP…	68394	1018	1	1	1	366.956	1463.8	4	1463.8	0.0005	1	57.54	4.8e-06	R	RAHSIAAQGGINAAK	N					RFS1002200056_DS_K1.4457.4457.4 File:~RFS1002200056_DS_K1.raw~, NativeID:~controllerType=0 controllerNumber=1 scan=4457~
1	1	TRO79507.1	fumarate reductase/succinate dehydrogenase flavoprotein subunit [Desulfuromonas acetexigens]	36854	71728	1050	1050	59	59	80.4	638	8.07			MILDGKCPTGPIEKSWDKHRFEMKLVNPANKRKYKILMVGTGLAGGAGAASLGELGYNVHAFCYQDSARRAHSIAAQGGINAAKNYPNDGDSIYRLFYDTIKGGDFRAREADVWRLAQVSNNIIDQCVAQGVPFARDYAGYLDNRSFGGAQVSRTFYARGQTGQQLLLGAYSALCRQVKAKTVTMHPRTEMLDLVVVDGVAKGITVRNLTTGQIESHWGDAVVLATGGYVNVFYLSTNAMGCSVTAAWKAAKKGAYMANPCYTQIHPTCIPQHGEHQSKLTLMSESLRNDGRCWVPKKKEDCEKPASSIPEEDRDYYLERKYPSFGNLAPRDIASRAAKEQCDDDRGVGPGKRGVYLDFADSINRLGQSTIAARYGNLFEMYEKITDENGYKQPMRIYP…	68395	72505	1	1	1	366.956	1463.8	4	1463.8	0.0005	1	39.36	0.00031	R	RAHSIAAQGGINAAK	N					RFS1002200056_DS_K3.4597.4597.4 File:~RFS1002200056_DS_K3.raw~, NativeID:~controllerType=0 controllerNumber=1 scan=4597~
1	1	TRO79507.1	fumarate reductase/succinate dehydrogenase flavoprotein subunit [Desulfuromonas acetexigens]	36854	71728	1050	1050	59	59	80.4	638	8.07			MILDGKCPTGPIEKSWDKHRFEMKLVNPANKRKYKILMVGTGLAGGAGAASLGELGYNVHAFCYQDSARRAHSIAAQGGINAAKNYPNDGDSIYRLFYDTIKGGDFRAREADVWRLAQVSNNIIDQCVAQGVPFARDYAGYLDNRSFGGAQVSRTFYARGQTGQQLLLGAYSALCRQVKAKTVTMHPRTEMLDLVVVDGVAKGITVRNLTTGQIESHWGDAVVLATGGYVNVFYLSTNAMGCSVTAAWKAAKKGAYMANPCYTQIHPTCIPQHGEHQSKLTLMSESLRNDGRCWVPKKKEDCEKPASSIPEEDRDYYLERKYPSFGNLAPRDIASRAAKEQCDDDRGVGPGKRGVYLDFADSINRLGQSTIAARYGNLFEMYEKITDENGYKQPMRIYP…	68396	3409	1	1	1	366.956	1463.8	4	1463.8	0.0005	1	52.88	1.4e-05	R	RAHSIAAQGGINAAK	N					RFS1002200056_DS_K1.7579.7579.4 File:~RFS1002200056_DS_K1.raw~, NativeID:~controllerType=0 controllerNumber=1 scan=7579~
1	1	TRO79507.1	fumarate reductase/succinate dehydrogenase flavoprotein subunit [Desulfuromonas acetexigens]	36854	71728	1050	1050	59	59	80.4	638	8.07			MILDGKCPTGPIEKSWDKHRFEMKLVNPANKRKYKILMVGTGLAGGAGAASLGELGYNVHAFCYQDSARRAHSIAAQGGINAAKNYPNDGDSIYRLFYDTIKGGDFRAREADVWRLAQVSNNIIDQCVAQGVPFARDYAGYLDNRSFGGAQVSRTFYARGQTGQQLLLGAYSALCRQVKAKTVTMHPRTEMLDLVVVDGVAKGITVRNLTTGQIESHWGDAVVLATGGYVNVFYLSTNAMGCSVTAAWKAAKKGAYMANPCYTQIHPTCIPQHGEHQSKLTLMSESLRNDGRCWVPKKKEDCEKPASSIPEEDRDYYLERKYPSFGNLAPRDIASRAAKEQCDDDRGVGPGKRGVYLDFADSINRLGQSTIAARYGNLFEMYEKITDENGYKQPMRIYP…	68397	72163	1	1	1	488.939	1463.8	3	1463.8	0.0006	1	63.93	1.1e-06	R	RAHSIAAQGGINAAK	N					RFS1002200056_DS_K3.4204.4204.3 File:~RFS1002200056_DS_K3.raw~, NativeID:~controllerType=0 controllerNumber=1 scan=4204~
1	1	TRO79507.1	fumarate reductase/succinate dehydrogenase flavoprotein subunit [Desulfuromonas acetexigens]	36854	71728	1050	1050	59	59	80.4	638	8.07			MILDGKCPTGPIEKSWDKHRFEMKLVNPANKRKYKILMVGTGLAGGAGAASLGELGYNVHAFCYQDSARRAHSIAAQGGINAAKNYPNDGDSIYRLFYDTIKGGDFRAREADVWRLAQVSNNIIDQCVAQGVPFARDYAGYLDNRSFGGAQVSRTFYARGQTGQQLLLGAYSALCRQVKAKTVTMHPRTEMLDLVVVDGVAKGITVRNLTTGQIESHWGDAVVLATGGYVNVFYLSTNAMGCSVTAAWKAAKKGAYMANPCYTQIHPTCIPQHGEHQSKLTLMSESLRNDGRCWVPKKKEDCEKPASSIPEEDRDYYLERKYPSFGNLAPRDIASRAAKEQCDDDRGVGPGKRGVYLDFADSINRLGQSTIAARYGNLFEMYEKITDENGYKQPMRIYP…	68398	108287	1	1	1	366.956	1463.8	4	1463.8	0.0007	1	41.6	0.00019	R	RAHSIAAQGGINAAK	N					RFS1002200056_DS_K2.5446.5446.4 File:~RFS1002200056_DS_K2.raw~, NativeID:~controllerType=0 controllerNumber=1 scan=5446~
1	1	TRO79507.1	fumarate reductase/succinate dehydrogenase flavoprotein subunit [Desulfuromonas acetexigens]	36854	71728	1050	1050	59	59	80.4	638	8.07			MILDGKCPTGPIEKSWDKHRFEMKLVNPANKRKYKILMVGTGLAGGAGAASLGELGYNVHAFCYQDSARRAHSIAAQGGINAAKNYPNDGDSIYRLFYDTIKGGDFRAREADVWRLAQVSNNIIDQCVAQGVPFARDYAGYLDNRSFGGAQVSRTFYARGQTGQQLLLGAYSALCRQVKAKTVTMHPRTEMLDLVVVDGVAKGITVRNLTTGQIESHWGDAVVLATGGYVNVFYLSTNAMGCSVTAAWKAAKKGAYMANPCYTQIHPTCIPQHGEHQSKLTLMSESLRNDGRCWVPKKKEDCEKPASSIPEEDRDYYLERKYPSFGNLAPRDIASRAAKEQCDDDRGVGPGKRGVYLDFADSINRLGQSTIAARYGNLFEMYEKITDENGYKQPMRIYP…	68399	2420	1	1	1	366.956	1463.8	4	1463.8	0.0008	1	58.61	3.7e-06	R	RAHSIAAQGGINAAK	N					RFS1002200056_DS_K1.6313.6313.4 File:~RFS1002200056_DS_K1.raw~, NativeID:~controllerType=0 controllerNumber=1 scan=6313~
1	1	TRO79507.1	fumarate reductase/succinate dehydrogenase flavoprotein subunit [Desulfuromonas acetexigens]	36854	71728	1050	1050	59	59	80.4	638	8.07			MILDGKCPTGPIEKSWDKHRFEMKLVNPANKRKYKILMVGTGLAGGAGAASLGELGYNVHAFCYQDSARRAHSIAAQGGINAAKNYPNDGDSIYRLFYDTIKGGDFRAREADVWRLAQVSNNIIDQCVAQGVPFARDYAGYLDNRSFGGAQVSRTFYARGQTGQQLLLGAYSALCRQVKAKTVTMHPRTEMLDLVVVDGVAKGITVRNLTTGQIESHWGDAVVLATGGYVNVFYLSTNAMGCSVTAAWKAAKKGAYMANPCYTQIHPTCIPQHGEHQSKLTLMSESLRNDGRCWVPKKKEDCEKPASSIPEEDRDYYLERKYPSFGNLAPRDIASRAAKEQCDDDRGVGPGKRGVYLDFADSINRLGQSTIAARYGNLFEMYEKITDENGYKQPMRIYP…	68400	1900	1	1	1	366.956	1463.8	4	1463.8	0.0008	1	55.44	7.7e-06	R	RAHSIAAQGGINAAK	N					RFS1002200056_DS_K1.5634.5634.4 File:~RFS1002200056_DS_K1.raw~, NativeID:~controllerType=0 controllerNumber=1 scan=5634~
1	1	TRO79507.1	fumarate reductase/succinate dehydrogenase flavoprotein subunit [Desulfuromonas acetexigens]	36854	71728	1050	1050	59	59	80.4	638	8.07			MILDGKCPTGPIEKSWDKHRFEMKLVNPANKRKYKILMVGTGLAGGAGAASLGELGYNVHAFCYQDSARRAHSIAAQGGINAAKNYPNDGDSIYRLFYDTIKGGDFRAREADVWRLAQVSNNIIDQCVAQGVPFARDYAGYLDNRSFGGAQVSRTFYARGQTGQQLLLGAYSALCRQVKAKTVTMHPRTEMLDLVVVDGVAKGITVRNLTTGQIESHWGDAVVLATGGYVNVFYLSTNAMGCSVTAAWKAAKKGAYMANPCYTQIHPTCIPQHGEHQSKLTLMSESLRNDGRCWVPKKKEDCEKPASSIPEEDRDYYLERKYPSFGNLAPRDIASRAAKEQCDDDRGVGPGKRGVYLDFADSINRLGQSTIAARYGNLFEMYEKITDENGYKQPMRIYP…	68401	992	1	1	1	732.905	1463.8	2	1463.8	0.0008	1	86.07	6.7e-09	R	RAHSIAAQGGINAAK	N					RFS1002200056_DS_K1.4422.4422.2 File:~RFS1002200056_DS_K1.raw~, NativeID:~controllerType=0 controllerNumber=1 scan=4422~
1	1	TRO79507.1	fumarate reductase/succinate dehydrogenase flavoprotein subunit [Desulfuromonas acetexigens]	36854	71728	1050	1050	59	59	80.4	638	8.07			MILDGKCPTGPIEKSWDKHRFEMKLVNPANKRKYKILMVGTGLAGGAGAASLGELGYNVHAFCYQDSARRAHSIAAQGGINAAKNYPNDGDSIYRLFYDTIKGGDFRAREADVWRLAQVSNNIIDQCVAQGVPFARDYAGYLDNRSFGGAQVSRTFYARGQTGQQLLLGAYSALCRQVKAKTVTMHPRTEMLDLVVVDGVAKGITVRNLTTGQIESHWGDAVVLATGGYVNVFYLSTNAMGCSVTAAWKAAKKGAYMANPCYTQIHPTCIPQHGEHQSKLTLMSESLRNDGRCWVPKKKEDCEKPASSIPEEDRDYYLERKYPSFGNLAPRDIASRAAKEQCDDDRGVGPGKRGVYLDFADSINRLGQSTIAARYGNLFEMYEKITDENGYKQPMRIYP…	68403	1255	1	1	1	366.956	1463.8	4	1463.8	0.0009	1	47.89	4.6e-05	R	RAHSIAAQGGINAAK	N					RFS1002200056_DS_K1.4760.4760.4 File:~RFS1002200056_DS_K1.raw~, NativeID:~controllerType=0 controllerNumber=1 scan=4760~
1	1	TRO79507.1	fumarate reductase/succinate dehydrogenase flavoprotein subunit [Desulfuromonas acetexigens]	36854	71728	1050	1050	59	59	80.4	638	8.07			MILDGKCPTGPIEKSWDKHRFEMKLVNPANKRKYKILMVGTGLAGGAGAASLGELGYNVHAFCYQDSARRAHSIAAQGGINAAKNYPNDGDSIYRLFYDTIKGGDFRAREADVWRLAQVSNNIIDQCVAQGVPFARDYAGYLDNRSFGGAQVSRTFYARGQTGQQLLLGAYSALCRQVKAKTVTMHPRTEMLDLVVVDGVAKGITVRNLTTGQIESHWGDAVVLATGGYVNVFYLSTNAMGCSVTAAWKAAKKGAYMANPCYTQIHPTCIPQHGEHQSKLTLMSESLRNDGRCWVPKKKEDCEKPASSIPEEDRDYYLERKYPSFGNLAPRDIASRAAKEQCDDDRGVGPGKRGVYLDFADSINRLGQSTIAARYGNLFEMYEKITDENGYKQPMRIYP…	68404	3154	1	1	1	366.957	1463.8	4	1463.8	0.001	1	43.67	0.00012	R	RAHSIAAQGGINAAK	N					RFS1002200056_DS_K1.7263.7263.4 File:~RFS1002200056_DS_K1.raw~, NativeID:~controllerType=0 controllerNumber=1 scan=7263~
1	1	TRO79507.1	fumarate reductase/succinate dehydrogenase flavoprotein subunit [Desulfuromonas acetexigens]	36854	71728	1050	1050	59	59	80.4	638	8.07			MILDGKCPTGPIEKSWDKHRFEMKLVNPANKRKYKILMVGTGLAGGAGAASLGELGYNVHAFCYQDSARRAHSIAAQGGINAAKNYPNDGDSIYRLFYDTIKGGDFRAREADVWRLAQVSNNIIDQCVAQGVPFARDYAGYLDNRSFGGAQVSRTFYARGQTGQQLLLGAYSALCRQVKAKTVTMHPRTEMLDLVVVDGVAKGITVRNLTTGQIESHWGDAVVLATGGYVNVFYLSTNAMGCSVTAAWKAAKKGAYMANPCYTQIHPTCIPQHGEHQSKLTLMSESLRNDGRCWVPKKKEDCEKPASSIPEEDRDYYLERKYPSFGNLAPRDIASRAAKEQCDDDRGVGPGKRGVYLDFADSINRLGQSTIAARYGNLFEMYEKITDENGYKQPMRIYP…	68405	107703	1	1	1	488.94	1463.8	3	1463.8	0.0011	1	55.07	8.7e-06	R	RAHSIAAQGGINAAK	N					RFS1002200056_DS_K2.4727.4727.3 File:~RFS1002200056_DS_K2.raw~, NativeID:~controllerType=0 controllerNumber=1 scan=4727~
1	1	TRO79507.1	fumarate reductase/succinate dehydrogenase flavoprotein subunit [Desulfuromonas acetexigens]	36854	71728	1050	1050	59	59	80.4	638	8.07			MILDGKCPTGPIEKSWDKHRFEMKLVNPANKRKYKILMVGTGLAGGAGAASLGELGYNVHAFCYQDSARRAHSIAAQGGINAAKNYPNDGDSIYRLFYDTIKGGDFRAREADVWRLAQVSNNIIDQCVAQGVPFARDYAGYLDNRSFGGAQVSRTFYARGQTGQQLLLGAYSALCRQVKAKTVTMHPRTEMLDLVVVDGVAKGITVRNLTTGQIESHWGDAVVLATGGYVNVFYLSTNAMGCSVTAAWKAAKKGAYMANPCYTQIHPTCIPQHGEHQSKLTLMSESLRNDGRCWVPKKKEDCEKPASSIPEEDRDYYLERKYPSFGNLAPRDIASRAAKEQCDDDRGVGPGKRGVYLDFADSINRLGQSTIAARYGNLFEMYEKITDENGYKQPMRIYP…	68407	4016	1	1	1	366.957	1463.8	4	1463.8	0.0012	1	39.69	0.0003	R	RAHSIAAQGGINAAK	N					RFS1002200056_DS_K1.8304.8304.4 File:~RFS1002200056_DS_K1.raw~, NativeID:~controllerType=0 controllerNumber=1 scan=8304~
1	1	TRO79507.1	fumarate reductase/succinate dehydrogenase flavoprotein subunit [Desulfuromonas acetexigens]	36854	71728	1050	1050	59	59	80.4	638	8.07			MILDGKCPTGPIEKSWDKHRFEMKLVNPANKRKYKILMVGTGLAGGAGAASLGELGYNVHAFCYQDSARRAHSIAAQGGINAAKNYPNDGDSIYRLFYDTIKGGDFRAREADVWRLAQVSNNIIDQCVAQGVPFARDYAGYLDNRSFGGAQVSRTFYARGQTGQQLLLGAYSALCRQVKAKTVTMHPRTEMLDLVVVDGVAKGITVRNLTTGQIESHWGDAVVLATGGYVNVFYLSTNAMGCSVTAAWKAAKKGAYMANPCYTQIHPTCIPQHGEHQSKLTLMSESLRNDGRCWVPKKKEDCEKPASSIPEEDRDYYLERKYPSFGNLAPRDIASRAAKEQCDDDRGVGPGKRGVYLDFADSINRLGQSTIAARYGNLFEMYEKITDENGYKQPMRIYP…	68408	746	1	1	1	488.94	1463.8	3	1463.8	0.0013	1	72.64	1.5e-07	R	RAHSIAAQGGINAAK	N					RFS1002200056_DS_K1.4105.4105.3 File:~RFS1002200056_DS_K1.raw~, NativeID:~controllerType=0 controllerNumber=1 scan=4105~
1	1	TRO79507.1	fumarate reductase/succinate dehydrogenase flavoprotein subunit [Desulfuromonas acetexigens]	36854	71728	1050	1050	59	59	80.4	638	8.07			MILDGKCPTGPIEKSWDKHRFEMKLVNPANKRKYKILMVGTGLAGGAGAASLGELGYNVHAFCYQDSARRAHSIAAQGGINAAKNYPNDGDSIYRLFYDTIKGGDFRAREADVWRLAQVSNNIIDQCVAQGVPFARDYAGYLDNRSFGGAQVSRTFYARGQTGQQLLLGAYSALCRQVKAKTVTMHPRTEMLDLVVVDGVAKGITVRNLTTGQIESHWGDAVVLATGGYVNVFYLSTNAMGCSVTAAWKAAKKGAYMANPCYTQIHPTCIPQHGEHQSKLTLMSESLRNDGRCWVPKKKEDCEKPASSIPEEDRDYYLERKYPSFGNLAPRDIASRAAKEQCDDDRGVGPGKRGVYLDFADSINRLGQSTIAARYGNLFEMYEKITDENGYKQPMRIYP…	68409	1538	1	1	1	488.94	1463.8	3	1463.8	0.0016	1	61.63	1.9e-06	R	RAHSIAAQGGINAAK	N					RFS1002200056_DS_K1.5120.5120.3 File:~RFS1002200056_DS_K1.raw~, NativeID:~controllerType=0 controllerNumber=1 scan=5120~
1	1	TRO79507.1	fumarate reductase/succinate dehydrogenase flavoprotein subunit [Desulfuromonas acetexigens]	36854	71728	1050	1050	59	59	80.4	638	8.07			MILDGKCPTGPIEKSWDKHRFEMKLVNPANKRKYKILMVGTGLAGGAGAASLGELGYNVHAFCYQDSARRAHSIAAQGGINAAKNYPNDGDSIYRLFYDTIKGGDFRAREADVWRLAQVSNNIIDQCVAQGVPFARDYAGYLDNRSFGGAQVSRTFYARGQTGQQLLLGAYSALCRQVKAKTVTMHPRTEMLDLVVVDGVAKGITVRNLTTGQIESHWGDAVVLATGGYVNVFYLSTNAMGCSVTAAWKAAKKGAYMANPCYTQIHPTCIPQHGEHQSKLTLMSESLRNDGRCWVPKKKEDCEKPASSIPEEDRDYYLERKYPSFGNLAPRDIASRAAKEQCDDDRGVGPGKRGVYLDFADSINRLGQSTIAARYGNLFEMYEKITDENGYKQPMRIYP…	68410	745	1	1	1	366.957	1463.8	4	1463.8	0.0016	1	70.36	2.6e-07	R	RAHSIAAQGGINAAK	N					RFS1002200056_DS_K1.4104.4104.4 File:~RFS1002200056_DS_K1.raw~, NativeID:~controllerType=0 controllerNumber=1 scan=4104~
1	1	TRO79507.1	fumarate reductase/succinate dehydrogenase flavoprotein subunit [Desulfuromonas acetexigens]	36854	71728	1050	1050	59	59	80.4	638	8.07			MILDGKCPTGPIEKSWDKHRFEMKLVNPANKRKYKILMVGTGLAGGAGAASLGELGYNVHAFCYQDSARRAHSIAAQGGINAAKNYPNDGDSIYRLFYDTIKGGDFRAREADVWRLAQVSNNIIDQCVAQGVPFARDYAGYLDNRSFGGAQVSRTFYARGQTGQQLLLGAYSALCRQVKAKTVTMHPRTEMLDLVVVDGVAKGITVRNLTTGQIESHWGDAVVLATGGYVNVFYLSTNAMGCSVTAAWKAAKKGAYMANPCYTQIHPTCIPQHGEHQSKLTLMSESLRNDGRCWVPKKKEDCEKPASSIPEEDRDYYLERKYPSFGNLAPRDIASRAAKEQCDDDRGVGPGKRGVYLDFADSINRLGQSTIAARYGNLFEMYEKITDENGYKQPMRIYP…	68411	5923	1	1	1	366.957	1463.8	4	1463.8	0.0018	1	49.75	2.9e-05	R	RAHSIAAQGGINAAK	N					RFS1002200056_DS_K1.10544.10544.4 File:~RFS1002200056_DS_K1.raw~, NativeID:~controllerType=0 controllerNumber=1 scan=10544~
1	1	TRO79507.1	fumarate reductase/succinate dehydrogenase flavoprotein subunit [Desulfuromonas acetexigens]	36854	71728	1050	1050	59	59	80.4	638	8.07			MILDGKCPTGPIEKSWDKHRFEMKLVNPANKRKYKILMVGTGLAGGAGAASLGELGYNVHAFCYQDSARRAHSIAAQGGINAAKNYPNDGDSIYRLFYDTIKGGDFRAREADVWRLAQVSNNIIDQCVAQGVPFARDYAGYLDNRSFGGAQVSRTFYARGQTGQQLLLGAYSALCRQVKAKTVTMHPRTEMLDLVVVDGVAKGITVRNLTTGQIESHWGDAVVLATGGYVNVFYLSTNAMGCSVTAAWKAAKKGAYMANPCYTQIHPTCIPQHGEHQSKLTLMSESLRNDGRCWVPKKKEDCEKPASSIPEEDRDYYLERKYPSFGNLAPRDIASRAAKEQCDDDRGVGPGKRGVYLDFADSINRLGQSTIAARYGNLFEMYEKITDENGYKQPMRIYP…	68412	6804	2	1	1	488.94	1463.8	3	1463.8	0.0018	1	22.1	0.017	R	RAHSIAAQGGINAAK	N					RFS1002200056_DS_K1.11589.11589.3 File:~RFS1002200056_DS_K1.raw~, NativeID:~controllerType=0 controllerNumber=1 scan=11589~
1	1	TRO79507.1	fumarate reductase/succinate dehydrogenase flavoprotein subunit [Desulfuromonas acetexigens]	36854	71728	1050	1050	59	59	80.4	638	8.07			MILDGKCPTGPIEKSWDKHRFEMKLVNPANKRKYKILMVGTGLAGGAGAASLGELGYNVHAFCYQDSARRAHSIAAQGGINAAKNYPNDGDSIYRLFYDTIKGGDFRAREADVWRLAQVSNNIIDQCVAQGVPFARDYAGYLDNRSFGGAQVSRTFYARGQTGQQLLLGAYSALCRQVKAKTVTMHPRTEMLDLVVVDGVAKGITVRNLTTGQIESHWGDAVVLATGGYVNVFYLSTNAMGCSVTAAWKAAKKGAYMANPCYTQIHPTCIPQHGEHQSKLTLMSESLRNDGRCWVPKKKEDCEKPASSIPEEDRDYYLERKYPSFGNLAPRDIASRAAKEQCDDDRGVGPGKRGVYLDFADSINRLGQSTIAARYGNLFEMYEKITDENGYKQPMRIYP…	68413	2578	1	1	1	732.907	1463.8	2	1463.8	0.0044	1	45.74	6.5e-05	R	RAHSIAAQGGINAAK	N					RFS1002200056_DS_K1.6512.6512.2 File:~RFS1002200056_DS_K1.raw~, NativeID:~controllerType=0 controllerNumber=1 scan=6512~
1	1	TRO79507.1	fumarate reductase/succinate dehydrogenase flavoprotein subunit [Desulfuromonas acetexigens]	36854	71728	1050	1050	59	59	80.4	638	8.07			MILDGKCPTGPIEKSWDKHRFEMKLVNPANKRKYKILMVGTGLAGGAGAASLGELGYNVHAFCYQDSARRAHSIAAQGGINAAKNYPNDGDSIYRLFYDTIKGGDFRAREADVWRLAQVSNNIIDQCVAQGVPFARDYAGYLDNRSFGGAQVSRTFYARGQTGQQLLLGAYSALCRQVKAKTVTMHPRTEMLDLVVVDGVAKGITVRNLTTGQIESHWGDAVVLATGGYVNVFYLSTNAMGCSVTAAWKAAKKGAYMANPCYTQIHPTCIPQHGEHQSKLTLMSESLRNDGRCWVPKKKEDCEKPASSIPEEDRDYYLERKYPSFGNLAPRDIASRAAKEQCDDDRGVGPGKRGVYLDFADSINRLGQSTIAARYGNLFEMYEKITDENGYKQPMRIYP…	68414	1712	1	1	1	732.908	1463.8	2	1463.8	0.005	1	50.56	2.1e-05	R	RAHSIAAQGGINAAK	N					RFS1002200056_DS_K1.5346.5346.2 File:~RFS1002200056_DS_K1.raw~, NativeID:~controllerType=0 controllerNumber=1 scan=5346~
1	1	TRO79507.1	fumarate reductase/succinate dehydrogenase flavoprotein subunit [Desulfuromonas acetexigens]	36854	71728	1050	1050	59	59	80.4	638	8.07			MILDGKCPTGPIEKSWDKHRFEMKLVNPANKRKYKILMVGTGLAGGAGAASLGELGYNVHAFCYQDSARRAHSIAAQGGINAAKNYPNDGDSIYRLFYDTIKGGDFRAREADVWRLAQVSNNIIDQCVAQGVPFARDYAGYLDNRSFGGAQVSRTFYARGQTGQQLLLGAYSALCRQVKAKTVTMHPRTEMLDLVVVDGVAKGITVRNLTTGQIESHWGDAVVLATGGYVNVFYLSTNAMGCSVTAAWKAAKKGAYMANPCYTQIHPTCIPQHGEHQSKLTLMSESLRNDGRCWVPKKKEDCEKPASSIPEEDRDYYLERKYPSFGNLAPRDIASRAAKEQCDDDRGVGPGKRGVYLDFADSINRLGQSTIAARYGNLFEMYEKITDENGYKQPMRIYP…	68556	37003	1	1	1	367.202	1464.78	4	1464.78	-0.002	1	36.84	0.00071	R	RAHSIAAQGGINAAK	N	Deamidated (NQ)	0.000000000002000.0			RFS1002200056_DS_K4.5052.5052.4 File:~RFS1002200056_DS_K4.raw~, NativeID:~controllerType=0 controllerNumber=1 scan=5052~
1	1	TRO79507.1	fumarate reductase/succinate dehydrogenase flavoprotein subunit [Desulfuromonas acetexigens]	36854	71728	1050	1050	59	59	80.4	638	8.07			MILDGKCPTGPIEKSWDKHRFEMKLVNPANKRKYKILMVGTGLAGGAGAASLGELGYNVHAFCYQDSARRAHSIAAQGGINAAKNYPNDGDSIYRLFYDTIKGGDFRAREADVWRLAQVSNNIIDQCVAQGVPFARDYAGYLDNRSFGGAQVSRTFYARGQTGQQLLLGAYSALCRQVKAKTVTMHPRTEMLDLVVVDGVAKGITVRNLTTGQIESHWGDAVVLATGGYVNVFYLSTNAMGCSVTAAWKAAKKGAYMANPCYTQIHPTCIPQHGEHQSKLTLMSESLRNDGRCWVPKKKEDCEKPASSIPEEDRDYYLERKYPSFGNLAPRDIASRAAKEQCDDDRGVGPGKRGVYLDFADSINRLGQSTIAARYGNLFEMYEKITDENGYKQPMRIYP…	68557	72585	1	1	1	367.202	1464.78	4	1464.78	0.001	1	42.57	0.00019	R	RAHSIAAQGGINAAK	N	Deamidated (NQ)	0.000000000002000.0			RFS1002200056_DS_K3.4695.4695.4 File:~RFS1002200056_DS_K3.raw~, NativeID:~controllerType=0 controllerNumber=1 scan=4695~
1	1	TRO79507.1	fumarate reductase/succinate dehydrogenase flavoprotein subunit [Desulfuromonas acetexigens]	36854	71728	1050	1050	59	59	80.4	638	8.07			MILDGKCPTGPIEKSWDKHRFEMKLVNPANKRKYKILMVGTGLAGGAGAASLGELGYNVHAFCYQDSARRAHSIAAQGGINAAKNYPNDGDSIYRLFYDTIKGGDFRAREADVWRLAQVSNNIIDQCVAQGVPFARDYAGYLDNRSFGGAQVSRTFYARGQTGQQLLLGAYSALCRQVKAKTVTMHPRTEMLDLVVVDGVAKGITVRNLTTGQIESHWGDAVVLATGGYVNVFYLSTNAMGCSVTAAWKAAKKGAYMANPCYTQIHPTCIPQHGEHQSKLTLMSESLRNDGRCWVPKKKEDCEKPASSIPEEDRDYYLERKYPSFGNLAPRDIASRAAKEQCDDDRGVGPGKRGVYLDFADSINRLGQSTIAARYGNLFEMYEKITDENGYKQPMRIYP…	68558	72587	1	1	1	489.268	1464.78	3	1464.78	0.0032	1	71.05	2.7e-07	R	RAHSIAAQGGINAAK	N	Deamidated (NQ)	0.000000000002000.0			RFS1002200056_DS_K3.4698.4698.3 File:~RFS1002200056_DS_K3.raw~, NativeID:~controllerType=0 controllerNumber=1 scan=4698~
1	1	TRO79507.1	fumarate reductase/succinate dehydrogenase flavoprotein subunit [Desulfuromonas acetexigens]	36854	71728	1050	1050	59	59	80.4	638	8.07			MILDGKCPTGPIEKSWDKHRFEMKLVNPANKRKYKILMVGTGLAGGAGAASLGELGYNVHAFCYQDSARRAHSIAAQGGINAAKNYPNDGDSIYRLFYDTIKGGDFRAREADVWRLAQVSNNIIDQCVAQGVPFARDYAGYLDNRSFGGAQVSRTFYARGQTGQQLLLGAYSALCRQVKAKTVTMHPRTEMLDLVVVDGVAKGITVRNLTTGQIESHWGDAVVLATGGYVNVFYLSTNAMGCSVTAAWKAAKKGAYMANPCYTQIHPTCIPQHGEHQSKLTLMSESLRNDGRCWVPKKKEDCEKPASSIPEEDRDYYLERKYPSFGNLAPRDIASRAAKEQCDDDRGVGPGKRGVYLDFADSINRLGQSTIAARYGNLFEMYEKITDENGYKQPMRIYP…	68559	107568	1	1	1	367.203	1464.78	4	1464.78	0.004	1	47.87	5.4e-05	R	RAHSIAAQGGINAAK	N	Deamidated (NQ)	0.000000000002000.0			RFS1002200056_DS_K2.4553.4553.4 File:~RFS1002200056_DS_K2.raw~, NativeID:~controllerType=0 controllerNumber=1 scan=4553~
1	1	TRO79507.1	fumarate reductase/succinate dehydrogenase flavoprotein subunit [Desulfuromonas acetexigens]	36854	71728	1050	1050	59	59	80.4	638	8.07			MILDGKCPTGPIEKSWDKHRFEMKLVNPANKRKYKILMVGTGLAGGAGAASLGELGYNVHAFCYQDSARRAHSIAAQGGINAAKNYPNDGDSIYRLFYDTIKGGDFRAREADVWRLAQVSNNIIDQCVAQGVPFARDYAGYLDNRSFGGAQVSRTFYARGQTGQQLLLGAYSALCRQVKAKTVTMHPRTEMLDLVVVDGVAKGITVRNLTTGQIESHWGDAVVLATGGYVNVFYLSTNAMGCSVTAAWKAAKKGAYMANPCYTQIHPTCIPQHGEHQSKLTLMSESLRNDGRCWVPKKKEDCEKPASSIPEEDRDYYLERKYPSFGNLAPRDIASRAAKEQCDDDRGVGPGKRGVYLDFADSINRLGQSTIAARYGNLFEMYEKITDENGYKQPMRIYP…	68560	836	1	1	1	733.399	1464.78	2	1464.78	0.004	1	87.16	6.4e-09	R	RAHSIAAQGGINAAK	N	Deamidated (NQ)	0.000000000002000.0			RFS1002200056_DS_K1.4219.4219.2 File:~RFS1002200056_DS_K1.raw~, NativeID:~controllerType=0 controllerNumber=1 scan=4219~
1	1	TRO79507.1	fumarate reductase/succinate dehydrogenase flavoprotein subunit [Desulfuromonas acetexigens]	36854	71728	1050	1050	59	59	80.4	638	8.07			MILDGKCPTGPIEKSWDKHRFEMKLVNPANKRKYKILMVGTGLAGGAGAASLGELGYNVHAFCYQDSARRAHSIAAQGGINAAKNYPNDGDSIYRLFYDTIKGGDFRAREADVWRLAQVSNNIIDQCVAQGVPFARDYAGYLDNRSFGGAQVSRTFYARGQTGQQLLLGAYSALCRQVKAKTVTMHPRTEMLDLVVVDGVAKGITVRNLTTGQIESHWGDAVVLATGGYVNVFYLSTNAMGCSVTAAWKAAKKGAYMANPCYTQIHPTCIPQHGEHQSKLTLMSESLRNDGRCWVPKKKEDCEKPASSIPEEDRDYYLERKYPSFGNLAPRDIASRAAKEQCDDDRGVGPGKRGVYLDFADSINRLGQSTIAARYGNLFEMYEKITDENGYKQPMRIYP…	68561	828	1	1	1	489.27	1464.79	3	1464.78	0.0088	1	65.99	8.2e-07	R	RAHSIAAQGGINAAK	N	Deamidated (NQ)	0.000000000002000.0			RFS1002200056_DS_K1.4209.4209.3 File:~RFS1002200056_DS_K1.raw~, NativeID:~controllerType=0 controllerNumber=1 scan=4209~
1	1	TRO79507.1	fumarate reductase/succinate dehydrogenase flavoprotein subunit [Desulfuromonas acetexigens]	36854	71728	1050	1050	59	59	80.4	638	8.07			MILDGKCPTGPIEKSWDKHRFEMKLVNPANKRKYKILMVGTGLAGGAGAASLGELGYNVHAFCYQDSARRAHSIAAQGGINAAKNYPNDGDSIYRLFYDTIKGGDFRAREADVWRLAQVSNNIIDQCVAQGVPFARDYAGYLDNRSFGGAQVSRTFYARGQTGQQLLLGAYSALCRQVKAKTVTMHPRTEMLDLVVVDGVAKGITVRNLTTGQIESHWGDAVVLATGGYVNVFYLSTNAMGCSVTAAWKAAKKGAYMANPCYTQIHPTCIPQHGEHQSKLTLMSESLRNDGRCWVPKKKEDCEKPASSIPEEDRDYYLERKYPSFGNLAPRDIASRAAKEQCDDDRGVGPGKRGVYLDFADSINRLGQSTIAARYGNLFEMYEKITDENGYKQPMRIYP…	68563	1063	1	1	1	489.27	1464.79	3	1463.8	0.9931	1	61.61	2.2e-06	R	RAHSIAAQGGINAAK	N					RFS1002200056_DS_K1.4515.4515.3 File:~RFS1002200056_DS_K1.raw~, NativeID:~controllerType=0 controllerNumber=1 scan=4515~
1	1	TRO79507.1	fumarate reductase/succinate dehydrogenase flavoprotein subunit [Desulfuromonas acetexigens]	36854	71728	1050	1050	59	59	80.4	638	8.07			MILDGKCPTGPIEKSWDKHRFEMKLVNPANKRKYKILMVGTGLAGGAGAASLGELGYNVHAFCYQDSARRAHSIAAQGGINAAKNYPNDGDSIYRLFYDTIKGGDFRAREADVWRLAQVSNNIIDQCVAQGVPFARDYAGYLDNRSFGGAQVSRTFYARGQTGQQLLLGAYSALCRQVKAKTVTMHPRTEMLDLVVVDGVAKGITVRNLTTGQIESHWGDAVVLATGGYVNVFYLSTNAMGCSVTAAWKAAKKGAYMANPCYTQIHPTCIPQHGEHQSKLTLMSESLRNDGRCWVPKKKEDCEKPASSIPEEDRDYYLERKYPSFGNLAPRDIASRAAKEQCDDDRGVGPGKRGVYLDFADSINRLGQSTIAARYGNLFEMYEKITDENGYKQPMRIYP…	68564	107785	1	1	1	489.27	1464.79	3	1464.78	0.0092	1	61.25	2.4e-06	R	RAHSIAAQGGINAAK	N	Deamidated (NQ)	0.000000000002000.0			RFS1002200056_DS_K2.4839.4839.3 File:~RFS1002200056_DS_K2.raw~, NativeID:~controllerType=0 controllerNumber=1 scan=4839~
1	1	TRO79507.1	fumarate reductase/succinate dehydrogenase flavoprotein subunit [Desulfuromonas acetexigens]	36854	71728	1050	1050	59	59	80.4	638	8.07			MILDGKCPTGPIEKSWDKHRFEMKLVNPANKRKYKILMVGTGLAGGAGAASLGELGYNVHAFCYQDSARRAHSIAAQGGINAAKNYPNDGDSIYRLFYDTIKGGDFRAREADVWRLAQVSNNIIDQCVAQGVPFARDYAGYLDNRSFGGAQVSRTFYARGQTGQQLLLGAYSALCRQVKAKTVTMHPRTEMLDLVVVDGVAKGITVRNLTTGQIESHWGDAVVLATGGYVNVFYLSTNAMGCSVTAAWKAAKKGAYMANPCYTQIHPTCIPQHGEHQSKLTLMSESLRNDGRCWVPKKKEDCEKPASSIPEEDRDYYLERKYPSFGNLAPRDIASRAAKEQCDDDRGVGPGKRGVYLDFADSINRLGQSTIAARYGNLFEMYEKITDENGYKQPMRIYP…	68565	1152	1	1	1	733.402	1464.79	2	1463.8	0.9934	1	85.54	9.1e-09	R	RAHSIAAQGGINAAK	N					RFS1002200056_DS_K1.4627.4627.2 File:~RFS1002200056_DS_K1.raw~, NativeID:~controllerType=0 controllerNumber=1 scan=4627~
1	1	TRO79507.1	fumarate reductase/succinate dehydrogenase flavoprotein subunit [Desulfuromonas acetexigens]	36854	71728	1050	1050	59	59	80.4	638	8.07			MILDGKCPTGPIEKSWDKHRFEMKLVNPANKRKYKILMVGTGLAGGAGAASLGELGYNVHAFCYQDSARRAHSIAAQGGINAAKNYPNDGDSIYRLFYDTIKGGDFRAREADVWRLAQVSNNIIDQCVAQGVPFARDYAGYLDNRSFGGAQVSRTFYARGQTGQQLLLGAYSALCRQVKAKTVTMHPRTEMLDLVVVDGVAKGITVRNLTTGQIESHWGDAVVLATGGYVNVFYLSTNAMGCSVTAAWKAAKKGAYMANPCYTQIHPTCIPQHGEHQSKLTLMSESLRNDGRCWVPKKKEDCEKPASSIPEEDRDYYLERKYPSFGNLAPRDIASRAAKEQCDDDRGVGPGKRGVYLDFADSINRLGQSTIAARYGNLFEMYEKITDENGYKQPMRIYP…	68566	832	1	1	1	367.205	1464.79	4	1464.78	0.0098	1	53.59	1.4e-05	R	RAHSIAAQGGINAAK	N	Deamidated (NQ)	0.000000000002000.0			RFS1002200056_DS_K1.4214.4214.4 File:~RFS1002200056_DS_K1.raw~, NativeID:~controllerType=0 controllerNumber=1 scan=4214~
1	1	TRO79507.1	fumarate reductase/succinate dehydrogenase flavoprotein subunit [Desulfuromonas acetexigens]	36854	71728	1050	1050	59	59	80.4	638	8.07			MILDGKCPTGPIEKSWDKHRFEMKLVNPANKRKYKILMVGTGLAGGAGAASLGELGYNVHAFCYQDSARRAHSIAAQGGINAAKNYPNDGDSIYRLFYDTIKGGDFRAREADVWRLAQVSNNIIDQCVAQGVPFARDYAGYLDNRSFGGAQVSRTFYARGQTGQQLLLGAYSALCRQVKAKTVTMHPRTEMLDLVVVDGVAKGITVRNLTTGQIESHWGDAVVLATGGYVNVFYLSTNAMGCSVTAAWKAAKKGAYMANPCYTQIHPTCIPQHGEHQSKLTLMSESLRNDGRCWVPKKKEDCEKPASSIPEEDRDYYLERKYPSFGNLAPRDIASRAAKEQCDDDRGVGPGKRGVYLDFADSINRLGQSTIAARYGNLFEMYEKITDENGYKQPMRIYP…	68567	107555	1	1	1	489.271	1464.79	3	1464.78	0.01	1	73.04	1.6e-07	R	RAHSIAAQGGINAAK	N	Deamidated (NQ)	0.000000000002000.0			RFS1002200056_DS_K2.4538.4538.3 File:~RFS1002200056_DS_K2.raw~, NativeID:~controllerType=0 controllerNumber=1 scan=4538~
1	1	TRO79507.1	fumarate reductase/succinate dehydrogenase flavoprotein subunit [Desulfuromonas acetexigens]	36854	71728	1050	1050	59	59	80.4	638	8.07			MILDGKCPTGPIEKSWDKHRFEMKLVNPANKRKYKILMVGTGLAGGAGAASLGELGYNVHAFCYQDSARRAHSIAAQGGINAAKNYPNDGDSIYRLFYDTIKGGDFRAREADVWRLAQVSNNIIDQCVAQGVPFARDYAGYLDNRSFGGAQVSRTFYARGQTGQQLLLGAYSALCRQVKAKTVTMHPRTEMLDLVVVDGVAKGITVRNLTTGQIESHWGDAVVLATGGYVNVFYLSTNAMGCSVTAAWKAAKKGAYMANPCYTQIHPTCIPQHGEHQSKLTLMSESLRNDGRCWVPKKKEDCEKPASSIPEEDRDYYLERKYPSFGNLAPRDIASRAAKEQCDDDRGVGPGKRGVYLDFADSINRLGQSTIAARYGNLFEMYEKITDENGYKQPMRIYP…	68571	109013	1	1	1	367.207	1464.8	4	1463.8	1.0024	1	22.39	0.012	R	RAHSIAAQGGINAAK	N					RFS1002200056_DS_K2.6345.6345.4 File:~RFS1002200056_DS_K2.raw~, NativeID:~controllerType=0 controllerNumber=1 scan=6345~
1	1	TRO79507.1	fumarate reductase/succinate dehydrogenase flavoprotein subunit [Desulfuromonas acetexigens]	36854	71728	1050	1050	59	59	80.4	638	8.07			MILDGKCPTGPIEKSWDKHRFEMKLVNPANKRKYKILMVGTGLAGGAGAASLGELGYNVHAFCYQDSARRAHSIAAQGGINAAKNYPNDGDSIYRLFYDTIKGGDFRAREADVWRLAQVSNNIIDQCVAQGVPFARDYAGYLDNRSFGGAQVSRTFYARGQTGQQLLLGAYSALCRQVKAKTVTMHPRTEMLDLVVVDGVAKGITVRNLTTGQIESHWGDAVVLATGGYVNVFYLSTNAMGCSVTAAWKAAKKGAYMANPCYTQIHPTCIPQHGEHQSKLTLMSESLRNDGRCWVPKKKEDCEKPASSIPEEDRDYYLERKYPSFGNLAPRDIASRAAKEQCDDDRGVGPGKRGVYLDFADSINRLGQSTIAARYGNLFEMYEKITDENGYKQPMRIYP…	68648	37012	1	1	1	367.453	1465.78	4	1464.78	1.0042	1	40.34	0.00035	R	RAHSIAAQGGINAAK	N	Deamidated (NQ)	0.000000000002000.0			RFS1002200056_DS_K4.5062.5062.4 File:~RFS1002200056_DS_K4.raw~, NativeID:~controllerType=0 controllerNumber=1 scan=5062~
1	1	TRO79507.1	fumarate reductase/succinate dehydrogenase flavoprotein subunit [Desulfuromonas acetexigens]	36854	71728	1050	1050	59	59	80.4	638	8.07			MILDGKCPTGPIEKSWDKHRFEMKLVNPANKRKYKILMVGTGLAGGAGAASLGELGYNVHAFCYQDSARRAHSIAAQGGINAAKNYPNDGDSIYRLFYDTIKGGDFRAREADVWRLAQVSNNIIDQCVAQGVPFARDYAGYLDNRSFGGAQVSRTFYARGQTGQQLLLGAYSALCRQVKAKTVTMHPRTEMLDLVVVDGVAKGITVRNLTTGQIESHWGDAVVLATGGYVNVFYLSTNAMGCSVTAAWKAAKKGAYMANPCYTQIHPTCIPQHGEHQSKLTLMSESLRNDGRCWVPKKKEDCEKPASSIPEEDRDYYLERKYPSFGNLAPRDIASRAAKEQCDDDRGVGPGKRGVYLDFADSINRLGQSTIAARYGNLFEMYEKITDENGYKQPMRIYP…	68651	1524	1	1	1	489.606	1465.8	3	1464.78	1.017	1	48.4	4.8e-05	R	RAHSIAAQGGINAAK	N	Deamidated (NQ)	0.000000020000000.0			RFS1002200056_DS_K1.5098.5098.3 File:~RFS1002200056_DS_K1.raw~, NativeID:~controllerType=0 controllerNumber=1 scan=5098~
1	1	TRO79507.1	fumarate reductase/succinate dehydrogenase flavoprotein subunit [Desulfuromonas acetexigens]	36854	71728	1050	1050	59	59	80.4	638	8.07			MILDGKCPTGPIEKSWDKHRFEMKLVNPANKRKYKILMVGTGLAGGAGAASLGELGYNVHAFCYQDSARRAHSIAAQGGINAAKNYPNDGDSIYRLFYDTIKGGDFRAREADVWRLAQVSNNIIDQCVAQGVPFARDYAGYLDNRSFGGAQVSRTFYARGQTGQQLLLGAYSALCRQVKAKTVTMHPRTEMLDLVVVDGVAKGITVRNLTTGQIESHWGDAVVLATGGYVNVFYLSTNAMGCSVTAAWKAAKKGAYMANPCYTQIHPTCIPQHGEHQSKLTLMSESLRNDGRCWVPKKKEDCEKPASSIPEEDRDYYLERKYPSFGNLAPRDIASRAAKEQCDDDRGVGPGKRGVYLDFADSINRLGQSTIAARYGNLFEMYEKITDENGYKQPMRIYP…	68687	1372	1	1	1	734.346	1466.68	2	1466.68	-0.0059	1	38.28	0.00042	K	ITDENGYKQPMR	I	Oxidation (M)	0.000000000030.0			RFS1002200056_DS_K1.4908.4908.2 File:~RFS1002200056_DS_K1.raw~, NativeID:~controllerType=0 controllerNumber=1 scan=4908~
1	1	TRO79507.1	fumarate reductase/succinate dehydrogenase flavoprotein subunit [Desulfuromonas acetexigens]	36854	71728	1050	1050	59	59	80.4	638	8.07			MILDGKCPTGPIEKSWDKHRFEMKLVNPANKRKYKILMVGTGLAGGAGAASLGELGYNVHAFCYQDSARRAHSIAAQGGINAAKNYPNDGDSIYRLFYDTIKGGDFRAREADVWRLAQVSNNIIDQCVAQGVPFARDYAGYLDNRSFGGAQVSRTFYARGQTGQQLLLGAYSALCRQVKAKTVTMHPRTEMLDLVVVDGVAKGITVRNLTTGQIESHWGDAVVLATGGYVNVFYLSTNAMGCSVTAAWKAAKKGAYMANPCYTQIHPTCIPQHGEHQSKLTLMSESLRNDGRCWVPKKKEDCEKPASSIPEEDRDYYLERKYPSFGNLAPRDIASRAAKEQCDDDRGVGPGKRGVYLDFADSINRLGQSTIAARYGNLFEMYEKITDENGYKQPMRIYP…	68691	37680	1	1	1	489.9	1466.68	3	1466.68	-0.0037	1	19.93	0.026	K	ITDENGYKQPMR	I	Oxidation (M)	0.000000000030.0			RFS1002200056_DS_K4.5862.5862.3 File:~RFS1002200056_DS_K4.raw~, NativeID:~controllerType=0 controllerNumber=1 scan=5862~
1	1	TRO79507.1	fumarate reductase/succinate dehydrogenase flavoprotein subunit [Desulfuromonas acetexigens]	36854	71728	1050	1050	59	59	80.4	638	8.07			MILDGKCPTGPIEKSWDKHRFEMKLVNPANKRKYKILMVGTGLAGGAGAASLGELGYNVHAFCYQDSARRAHSIAAQGGINAAKNYPNDGDSIYRLFYDTIKGGDFRAREADVWRLAQVSNNIIDQCVAQGVPFARDYAGYLDNRSFGGAQVSRTFYARGQTGQQLLLGAYSALCRQVKAKTVTMHPRTEMLDLVVVDGVAKGITVRNLTTGQIESHWGDAVVLATGGYVNVFYLSTNAMGCSVTAAWKAAKKGAYMANPCYTQIHPTCIPQHGEHQSKLTLMSESLRNDGRCWVPKKKEDCEKPASSIPEEDRDYYLERKYPSFGNLAPRDIASRAAKEQCDDDRGVGPGKRGVYLDFADSINRLGQSTIAARYGNLFEMYEKITDENGYKQPMRIYP…	68692	37736	1	1	1	734.347	1466.68	2	1466.68	-0.0033	1	23.71	0.012	K	ITDENGYKQPMR	I	Oxidation (M)	0.000000000030.0			RFS1002200056_DS_K4.5924.5924.2 File:~RFS1002200056_DS_K4.raw~, NativeID:~controllerType=0 controllerNumber=1 scan=5924~
1	1	TRO79507.1	fumarate reductase/succinate dehydrogenase flavoprotein subunit [Desulfuromonas acetexigens]	36854	71728	1050	1050	59	59	80.4	638	8.07			MILDGKCPTGPIEKSWDKHRFEMKLVNPANKRKYKILMVGTGLAGGAGAASLGELGYNVHAFCYQDSARRAHSIAAQGGINAAKNYPNDGDSIYRLFYDTIKGGDFRAREADVWRLAQVSNNIIDQCVAQGVPFARDYAGYLDNRSFGGAQVSRTFYARGQTGQQLLLGAYSALCRQVKAKTVTMHPRTEMLDLVVVDGVAKGITVRNLTTGQIESHWGDAVVLATGGYVNVFYLSTNAMGCSVTAAWKAAKKGAYMANPCYTQIHPTCIPQHGEHQSKLTLMSESLRNDGRCWVPKKKEDCEKPASSIPEEDRDYYLERKYPSFGNLAPRDIASRAAKEQCDDDRGVGPGKRGVYLDFADSINRLGQSTIAARYGNLFEMYEKITDENGYKQPMRIYP…	68693	108226	1	1	1	734.347	1466.68	2	1466.68	-0.0031	1	28.82	0.0035	K	ITDENGYKQPMR	I	Oxidation (M)	0.000000000030.0			RFS1002200056_DS_K2.5376.5376.2 File:~RFS1002200056_DS_K2.raw~, NativeID:~controllerType=0 controllerNumber=1 scan=5376~
1	1	TRO79507.1	fumarate reductase/succinate dehydrogenase flavoprotein subunit [Desulfuromonas acetexigens]	36854	71728	1050	1050	59	59	80.4	638	8.07			MILDGKCPTGPIEKSWDKHRFEMKLVNPANKRKYKILMVGTGLAGGAGAASLGELGYNVHAFCYQDSARRAHSIAAQGGINAAKNYPNDGDSIYRLFYDTIKGGDFRAREADVWRLAQVSNNIIDQCVAQGVPFARDYAGYLDNRSFGGAQVSRTFYARGQTGQQLLLGAYSALCRQVKAKTVTMHPRTEMLDLVVVDGVAKGITVRNLTTGQIESHWGDAVVLATGGYVNVFYLSTNAMGCSVTAAWKAAKKGAYMANPCYTQIHPTCIPQHGEHQSKLTLMSESLRNDGRCWVPKKKEDCEKPASSIPEEDRDYYLERKYPSFGNLAPRDIASRAAKEQCDDDRGVGPGKRGVYLDFADSINRLGQSTIAARYGNLFEMYEKITDENGYKQPMRIYP…	68705	73248	1	1	1	489.901	1466.68	3	1466.68	-0.0003	1	44.06	0.0001	K	ITDENGYKQPMR	I	Oxidation (M)	0.000000000030.0			RFS1002200056_DS_K3.5504.5504.3 File:~RFS1002200056_DS_K3.raw~, NativeID:~controllerType=0 controllerNumber=1 scan=5504~
1	1	TRO79507.1	fumarate reductase/succinate dehydrogenase flavoprotein subunit [Desulfuromonas acetexigens]	36854	71728	1050	1050	59	59	80.4	638	8.07			MILDGKCPTGPIEKSWDKHRFEMKLVNPANKRKYKILMVGTGLAGGAGAASLGELGYNVHAFCYQDSARRAHSIAAQGGINAAKNYPNDGDSIYRLFYDTIKGGDFRAREADVWRLAQVSNNIIDQCVAQGVPFARDYAGYLDNRSFGGAQVSRTFYARGQTGQQLLLGAYSALCRQVKAKTVTMHPRTEMLDLVVVDGVAKGITVRNLTTGQIESHWGDAVVLATGGYVNVFYLSTNAMGCSVTAAWKAAKKGAYMANPCYTQIHPTCIPQHGEHQSKLTLMSESLRNDGRCWVPKKKEDCEKPASSIPEEDRDYYLERKYPSFGNLAPRDIASRAAKEQCDDDRGVGPGKRGVYLDFADSINRLGQSTIAARYGNLFEMYEKITDENGYKQPMRIYP…	68707	73278	1	1	1	734.348	1466.68	2	1466.68	-0.0001	1	45.19	7.7e-05	K	ITDENGYKQPMR	I	Oxidation (M)	0.000000000030.0			RFS1002200056_DS_K3.5536.5536.2 File:~RFS1002200056_DS_K3.raw~, NativeID:~controllerType=0 controllerNumber=1 scan=5536~
1	1	TRO79507.1	fumarate reductase/succinate dehydrogenase flavoprotein subunit [Desulfuromonas acetexigens]	36854	71728	1050	1050	59	59	80.4	638	8.07			MILDGKCPTGPIEKSWDKHRFEMKLVNPANKRKYKILMVGTGLAGGAGAASLGELGYNVHAFCYQDSARRAHSIAAQGGINAAKNYPNDGDSIYRLFYDTIKGGDFRAREADVWRLAQVSNNIIDQCVAQGVPFARDYAGYLDNRSFGGAQVSRTFYARGQTGQQLLLGAYSALCRQVKAKTVTMHPRTEMLDLVVVDGVAKGITVRNLTTGQIESHWGDAVVLATGGYVNVFYLSTNAMGCSVTAAWKAAKKGAYMANPCYTQIHPTCIPQHGEHQSKLTLMSESLRNDGRCWVPKKKEDCEKPASSIPEEDRDYYLERKYPSFGNLAPRDIASRAAKEQCDDDRGVGPGKRGVYLDFADSINRLGQSTIAARYGNLFEMYEKITDENGYKQPMRIYP…	68709	108446	1	1	1	489.901	1466.68	3	1466.68	0	1	30.2	0.0026	K	ITDENGYKQPMR	I	Oxidation (M)	0.000000000030.0			RFS1002200056_DS_K2.5633.5633.3 File:~RFS1002200056_DS_K2.raw~, NativeID:~controllerType=0 controllerNumber=1 scan=5633~
1	1	TRO79507.1	fumarate reductase/succinate dehydrogenase flavoprotein subunit [Desulfuromonas acetexigens]	36854	71728	1050	1050	59	59	80.4	638	8.07			MILDGKCPTGPIEKSWDKHRFEMKLVNPANKRKYKILMVGTGLAGGAGAASLGELGYNVHAFCYQDSARRAHSIAAQGGINAAKNYPNDGDSIYRLFYDTIKGGDFRAREADVWRLAQVSNNIIDQCVAQGVPFARDYAGYLDNRSFGGAQVSRTFYARGQTGQQLLLGAYSALCRQVKAKTVTMHPRTEMLDLVVVDGVAKGITVRNLTTGQIESHWGDAVVLATGGYVNVFYLSTNAMGCSVTAAWKAAKKGAYMANPCYTQIHPTCIPQHGEHQSKLTLMSESLRNDGRCWVPKKKEDCEKPASSIPEEDRDYYLERKYPSFGNLAPRDIASRAAKEQCDDDRGVGPGKRGVYLDFADSINRLGQSTIAARYGNLFEMYEKITDENGYKQPMRIYP…	68717	144733	1	1	1	489.902	1466.68	3	1466.68	0.0015	1	37.12	0.00052	K	ITDENGYKQPMR	I	Oxidation (M)	0.000000000030.0			RFS1002200056_DS_K5.6061.6061.3 File:~RFS1002200056_DS_K5.raw~, NativeID:~controllerType=0 controllerNumber=1 scan=6061~
1	1	TRO79507.1	fumarate reductase/succinate dehydrogenase flavoprotein subunit [Desulfuromonas acetexigens]	36854	71728	1050	1050	59	59	80.4	638	8.07			MILDGKCPTGPIEKSWDKHRFEMKLVNPANKRKYKILMVGTGLAGGAGAASLGELGYNVHAFCYQDSARRAHSIAAQGGINAAKNYPNDGDSIYRLFYDTIKGGDFRAREADVWRLAQVSNNIIDQCVAQGVPFARDYAGYLDNRSFGGAQVSRTFYARGQTGQQLLLGAYSALCRQVKAKTVTMHPRTEMLDLVVVDGVAKGITVRNLTTGQIESHWGDAVVLATGGYVNVFYLSTNAMGCSVTAAWKAAKKGAYMANPCYTQIHPTCIPQHGEHQSKLTLMSESLRNDGRCWVPKKKEDCEKPASSIPEEDRDYYLERKYPSFGNLAPRDIASRAAKEQCDDDRGVGPGKRGVYLDFADSINRLGQSTIAARYGNLFEMYEKITDENGYKQPMRIYP…	68770	1121	1	1	1	367.699	1466.77	4	1465.76	1.0037	1	26.24	0.0088	R	RAHSIAAQGGINAAK	N	2 Deamidated (NQ)	0.000000020002000.0			RFS1002200056_DS_K1.4590.4590.4 File:~RFS1002200056_DS_K1.raw~, NativeID:~controllerType=0 controllerNumber=1 scan=4590~
1	1	TRO79507.1	fumarate reductase/succinate dehydrogenase flavoprotein subunit [Desulfuromonas acetexigens]	36854	71728	1050	1050	59	59	80.4	638	8.07			MILDGKCPTGPIEKSWDKHRFEMKLVNPANKRKYKILMVGTGLAGGAGAASLGELGYNVHAFCYQDSARRAHSIAAQGGINAAKNYPNDGDSIYRLFYDTIKGGDFRAREADVWRLAQVSNNIIDQCVAQGVPFARDYAGYLDNRSFGGAQVSRTFYARGQTGQQLLLGAYSALCRQVKAKTVTMHPRTEMLDLVVVDGVAKGITVRNLTTGQIESHWGDAVVLATGGYVNVFYLSTNAMGCSVTAAWKAAKKGAYMANPCYTQIHPTCIPQHGEHQSKLTLMSESLRNDGRCWVPKKKEDCEKPASSIPEEDRDYYLERKYPSFGNLAPRDIASRAAKEQCDDDRGVGPGKRGVYLDFADSINRLGQSTIAARYGNLFEMYEKITDENGYKQPMRIYP…	68775	2027	1	1	1	367.7	1466.77	4	1465.76	1.0058	1	25.21	0.012	R	RAHSIAAQGGINAAK	N	2 Deamidated (NQ)	0.000000020002000.0			RFS1002200056_DS_K1.5822.5822.4 File:~RFS1002200056_DS_K1.raw~, NativeID:~controllerType=0 controllerNumber=1 scan=5822~
1	1	TRO79507.1	fumarate reductase/succinate dehydrogenase flavoprotein subunit [Desulfuromonas acetexigens]	36854	71728	1050	1050	59	59	80.4	638	8.07			MILDGKCPTGPIEKSWDKHRFEMKLVNPANKRKYKILMVGTGLAGGAGAASLGELGYNVHAFCYQDSARRAHSIAAQGGINAAKNYPNDGDSIYRLFYDTIKGGDFRAREADVWRLAQVSNNIIDQCVAQGVPFARDYAGYLDNRSFGGAQVSRTFYARGQTGQQLLLGAYSALCRQVKAKTVTMHPRTEMLDLVVVDGVAKGITVRNLTTGQIESHWGDAVVLATGGYVNVFYLSTNAMGCSVTAAWKAAKKGAYMANPCYTQIHPTCIPQHGEHQSKLTLMSESLRNDGRCWVPKKKEDCEKPASSIPEEDRDYYLERKYPSFGNLAPRDIASRAAKEQCDDDRGVGPGKRGVYLDFADSINRLGQSTIAARYGNLFEMYEKITDENGYKQPMRIYP…	68824	74022	1	1	1	734.839	1467.66	2	1467.67	-0.0029	1	24.14	0.0094	K	ITDENGYKQPMR	I	Deamidated (NQ); Oxidation (M)	0.000020000030.0			RFS1002200056_DS_K3.6396.6396.2 File:~RFS1002200056_DS_K3.raw~, NativeID:~controllerType=0 controllerNumber=1 scan=6396~
1	1	TRO79507.1	fumarate reductase/succinate dehydrogenase flavoprotein subunit [Desulfuromonas acetexigens]	36854	71728	1050	1050	59	59	80.4	638	8.07			MILDGKCPTGPIEKSWDKHRFEMKLVNPANKRKYKILMVGTGLAGGAGAASLGELGYNVHAFCYQDSARRAHSIAAQGGINAAKNYPNDGDSIYRLFYDTIKGGDFRAREADVWRLAQVSNNIIDQCVAQGVPFARDYAGYLDNRSFGGAQVSRTFYARGQTGQQLLLGAYSALCRQVKAKTVTMHPRTEMLDLVVVDGVAKGITVRNLTTGQIESHWGDAVVLATGGYVNVFYLSTNAMGCSVTAAWKAAKKGAYMANPCYTQIHPTCIPQHGEHQSKLTLMSESLRNDGRCWVPKKKEDCEKPASSIPEEDRDYYLERKYPSFGNLAPRDIASRAAKEQCDDDRGVGPGKRGVYLDFADSINRLGQSTIAARYGNLFEMYEKITDENGYKQPMRIYP…	68825	38948	1	1	1	490.228	1467.66	3	1467.67	-0.0026	1	44.88	8.1e-05	K	ITDENGYKQPMR	I	Deamidated (NQ); Oxidation (M)	0.000020000030.0			RFS1002200056_DS_K4.7370.7370.3 File:~RFS1002200056_DS_K4.raw~, NativeID:~controllerType=0 controllerNumber=1 scan=7370~
1	1	TRO79507.1	fumarate reductase/succinate dehydrogenase flavoprotein subunit [Desulfuromonas acetexigens]	36854	71728	1050	1050	59	59	80.4	638	8.07			MILDGKCPTGPIEKSWDKHRFEMKLVNPANKRKYKILMVGTGLAGGAGAASLGELGYNVHAFCYQDSARRAHSIAAQGGINAAKNYPNDGDSIYRLFYDTIKGGDFRAREADVWRLAQVSNNIIDQCVAQGVPFARDYAGYLDNRSFGGAQVSRTFYARGQTGQQLLLGAYSALCRQVKAKTVTMHPRTEMLDLVVVDGVAKGITVRNLTTGQIESHWGDAVVLATGGYVNVFYLSTNAMGCSVTAAWKAAKKGAYMANPCYTQIHPTCIPQHGEHQSKLTLMSESLRNDGRCWVPKKKEDCEKPASSIPEEDRDYYLERKYPSFGNLAPRDIASRAAKEQCDDDRGVGPGKRGVYLDFADSINRLGQSTIAARYGNLFEMYEKITDENGYKQPMRIYP…	68826	75352	1	1	1	734.84	1467.66	2	1467.67	-0.0016	1	48.2	3.8e-05	K	ITDENGYKQPMR	I	Deamidated (NQ); Oxidation (M)	0.000020000030.0			RFS1002200056_DS_K3.7906.7906.2 File:~RFS1002200056_DS_K3.raw~, NativeID:~controllerType=0 controllerNumber=1 scan=7906~
1	1	TRO79507.1	fumarate reductase/succinate dehydrogenase flavoprotein subunit [Desulfuromonas acetexigens]	36854	71728	1050	1050	59	59	80.4	638	8.07			MILDGKCPTGPIEKSWDKHRFEMKLVNPANKRKYKILMVGTGLAGGAGAASLGELGYNVHAFCYQDSARRAHSIAAQGGINAAKNYPNDGDSIYRLFYDTIKGGDFRAREADVWRLAQVSNNIIDQCVAQGVPFARDYAGYLDNRSFGGAQVSRTFYARGQTGQQLLLGAYSALCRQVKAKTVTMHPRTEMLDLVVVDGVAKGITVRNLTTGQIESHWGDAVVLATGGYVNVFYLSTNAMGCSVTAAWKAAKKGAYMANPCYTQIHPTCIPQHGEHQSKLTLMSESLRNDGRCWVPKKKEDCEKPASSIPEEDRDYYLERKYPSFGNLAPRDIASRAAKEQCDDDRGVGPGKRGVYLDFADSINRLGQSTIAARYGNLFEMYEKITDENGYKQPMRIYP…	68828	38352	1	1	1	734.84	1467.66	2	1467.67	-0.0014	1	39.17	0.0003	K	ITDENGYKQPMR	I	Deamidated (NQ); Oxidation (M)	0.000020000030.0			RFS1002200056_DS_K4.6656.6656.2 File:~RFS1002200056_DS_K4.raw~, NativeID:~controllerType=0 controllerNumber=1 scan=6656~
1	1	TRO79507.1	fumarate reductase/succinate dehydrogenase flavoprotein subunit [Desulfuromonas acetexigens]	36854	71728	1050	1050	59	59	80.4	638	8.07			MILDGKCPTGPIEKSWDKHRFEMKLVNPANKRKYKILMVGTGLAGGAGAASLGELGYNVHAFCYQDSARRAHSIAAQGGINAAKNYPNDGDSIYRLFYDTIKGGDFRAREADVWRLAQVSNNIIDQCVAQGVPFARDYAGYLDNRSFGGAQVSRTFYARGQTGQQLLLGAYSALCRQVKAKTVTMHPRTEMLDLVVVDGVAKGITVRNLTTGQIESHWGDAVVLATGGYVNVFYLSTNAMGCSVTAAWKAAKKGAYMANPCYTQIHPTCIPQHGEHQSKLTLMSESLRNDGRCWVPKKKEDCEKPASSIPEEDRDYYLERKYPSFGNLAPRDIASRAAKEQCDDDRGVGPGKRGVYLDFADSINRLGQSTIAARYGNLFEMYEKITDENGYKQPMRIYP…	68830	38323	1	1	1	490.229	1467.67	3	1467.67	-0.0007	1	29.95	0.0025	K	ITDENGYKQPMR	I	Deamidated (NQ); Oxidation (M)	0.000020000030.0			RFS1002200056_DS_K4.6623.6623.3 File:~RFS1002200056_DS_K4.raw~, NativeID:~controllerType=0 controllerNumber=1 scan=6623~
1	1	TRO79507.1	fumarate reductase/succinate dehydrogenase flavoprotein subunit [Desulfuromonas acetexigens]	36854	71728	1050	1050	59	59	80.4	638	8.07			MILDGKCPTGPIEKSWDKHRFEMKLVNPANKRKYKILMVGTGLAGGAGAASLGELGYNVHAFCYQDSARRAHSIAAQGGINAAKNYPNDGDSIYRLFYDTIKGGDFRAREADVWRLAQVSNNIIDQCVAQGVPFARDYAGYLDNRSFGGAQVSRTFYARGQTGQQLLLGAYSALCRQVKAKTVTMHPRTEMLDLVVVDGVAKGITVRNLTTGQIESHWGDAVVLATGGYVNVFYLSTNAMGCSVTAAWKAAKKGAYMANPCYTQIHPTCIPQHGEHQSKLTLMSESLRNDGRCWVPKKKEDCEKPASSIPEEDRDYYLERKYPSFGNLAPRDIASRAAKEQCDDDRGVGPGKRGVYLDFADSINRLGQSTIAARYGNLFEMYEKITDENGYKQPMRIYP…	68831	1945	1	1	1	734.84	1467.67	2	1467.67	-0.0006	1	54	1e-05	K	ITDENGYKQPMR	I	Deamidated (NQ); Oxidation (M)	0.000020000030.0			RFS1002200056_DS_K1.5700.5700.2 File:~RFS1002200056_DS_K1.raw~, NativeID:~controllerType=0 controllerNumber=1 scan=5700~
1	1	TRO79507.1	fumarate reductase/succinate dehydrogenase flavoprotein subunit [Desulfuromonas acetexigens]	36854	71728	1050	1050	59	59	80.4	638	8.07			MILDGKCPTGPIEKSWDKHRFEMKLVNPANKRKYKILMVGTGLAGGAGAASLGELGYNVHAFCYQDSARRAHSIAAQGGINAAKNYPNDGDSIYRLFYDTIKGGDFRAREADVWRLAQVSNNIIDQCVAQGVPFARDYAGYLDNRSFGGAQVSRTFYARGQTGQQLLLGAYSALCRQVKAKTVTMHPRTEMLDLVVVDGVAKGITVRNLTTGQIESHWGDAVVLATGGYVNVFYLSTNAMGCSVTAAWKAAKKGAYMANPCYTQIHPTCIPQHGEHQSKLTLMSESLRNDGRCWVPKKKEDCEKPASSIPEEDRDYYLERKYPSFGNLAPRDIASRAAKEQCDDDRGVGPGKRGVYLDFADSINRLGQSTIAARYGNLFEMYEKITDENGYKQPMRIYP…	68832	2154	1	1	1	490.229	1467.67	3	1467.67	-0.0005	1	37.61	0.00042	K	ITDENGYKQPMR	I	Deamidated (NQ); Oxidation (M)	0.000020000030.0			RFS1002200056_DS_K1.5977.5977.3 File:~RFS1002200056_DS_K1.raw~, NativeID:~controllerType=0 controllerNumber=1 scan=5977~
1	1	TRO79507.1	fumarate reductase/succinate dehydrogenase flavoprotein subunit [Desulfuromonas acetexigens]	36854	71728	1050	1050	59	59	80.4	638	8.07			MILDGKCPTGPIEKSWDKHRFEMKLVNPANKRKYKILMVGTGLAGGAGAASLGELGYNVHAFCYQDSARRAHSIAAQGGINAAKNYPNDGDSIYRLFYDTIKGGDFRAREADVWRLAQVSNNIIDQCVAQGVPFARDYAGYLDNRSFGGAQVSRTFYARGQTGQQLLLGAYSALCRQVKAKTVTMHPRTEMLDLVVVDGVAKGITVRNLTTGQIESHWGDAVVLATGGYVNVFYLSTNAMGCSVTAAWKAAKKGAYMANPCYTQIHPTCIPQHGEHQSKLTLMSESLRNDGRCWVPKKKEDCEKPASSIPEEDRDYYLERKYPSFGNLAPRDIASRAAKEQCDDDRGVGPGKRGVYLDFADSINRLGQSTIAARYGNLFEMYEKITDENGYKQPMRIYP…	68833	109293	1	1	1	490.229	1467.67	3	1467.67	-0.0005	1	34.87	0.0008	K	ITDENGYKQPMR	I	Deamidated (NQ); Oxidation (M)	0.000020000030.0			RFS1002200056_DS_K2.6681.6681.3 File:~RFS1002200056_DS_K2.raw~, NativeID:~controllerType=0 controllerNumber=1 scan=6681~
1	1	TRO79507.1	fumarate reductase/succinate dehydrogenase flavoprotein subunit [Desulfuromonas acetexigens]	36854	71728	1050	1050	59	59	80.4	638	8.07			MILDGKCPTGPIEKSWDKHRFEMKLVNPANKRKYKILMVGTGLAGGAGAASLGELGYNVHAFCYQDSARRAHSIAAQGGINAAKNYPNDGDSIYRLFYDTIKGGDFRAREADVWRLAQVSNNIIDQCVAQGVPFARDYAGYLDNRSFGGAQVSRTFYARGQTGQQLLLGAYSALCRQVKAKTVTMHPRTEMLDLVVVDGVAKGITVRNLTTGQIESHWGDAVVLATGGYVNVFYLSTNAMGCSVTAAWKAAKKGAYMANPCYTQIHPTCIPQHGEHQSKLTLMSESLRNDGRCWVPKKKEDCEKPASSIPEEDRDYYLERKYPSFGNLAPRDIASRAAKEQCDDDRGVGPGKRGVYLDFADSINRLGQSTIAARYGNLFEMYEKITDENGYKQPMRIYP…	68834	110212	1	1	1	490.229	1467.67	3	1467.67	-0.0005	1	25.6	0.0067	K	ITDENGYKQPMR	I	Deamidated (NQ); Oxidation (M)	0.000020000030.0			RFS1002200056_DS_K2.7740.7740.3 File:~RFS1002200056_DS_K2.raw~, NativeID:~controllerType=0 controllerNumber=1 scan=7740~
1	1	TRO79507.1	fumarate reductase/succinate dehydrogenase flavoprotein subunit [Desulfuromonas acetexigens]	36854	71728	1050	1050	59	59	80.4	638	8.07			MILDGKCPTGPIEKSWDKHRFEMKLVNPANKRKYKILMVGTGLAGGAGAASLGELGYNVHAFCYQDSARRAHSIAAQGGINAAKNYPNDGDSIYRLFYDTIKGGDFRAREADVWRLAQVSNNIIDQCVAQGVPFARDYAGYLDNRSFGGAQVSRTFYARGQTGQQLLLGAYSALCRQVKAKTVTMHPRTEMLDLVVVDGVAKGITVRNLTTGQIESHWGDAVVLATGGYVNVFYLSTNAMGCSVTAAWKAAKKGAYMANPCYTQIHPTCIPQHGEHQSKLTLMSESLRNDGRCWVPKKKEDCEKPASSIPEEDRDYYLERKYPSFGNLAPRDIASRAAKEQCDDDRGVGPGKRGVYLDFADSINRLGQSTIAARYGNLFEMYEKITDENGYKQPMRIYP…	68835	74268	1	1	1	490.229	1467.67	3	1467.67	-0.0004	1	32.66	0.0013	K	ITDENGYKQPMR	I	Deamidated (NQ); Oxidation (M)	0.000020000030.0			RFS1002200056_DS_K3.6682.6682.3 File:~RFS1002200056_DS_K3.raw~, NativeID:~controllerType=0 controllerNumber=1 scan=6682~
1	1	TRO79507.1	fumarate reductase/succinate dehydrogenase flavoprotein subunit [Desulfuromonas acetexigens]	36854	71728	1050	1050	59	59	80.4	638	8.07			MILDGKCPTGPIEKSWDKHRFEMKLVNPANKRKYKILMVGTGLAGGAGAASLGELGYNVHAFCYQDSARRAHSIAAQGGINAAKNYPNDGDSIYRLFYDTIKGGDFRAREADVWRLAQVSNNIIDQCVAQGVPFARDYAGYLDNRSFGGAQVSRTFYARGQTGQQLLLGAYSALCRQVKAKTVTMHPRTEMLDLVVVDGVAKGITVRNLTTGQIESHWGDAVVLATGGYVNVFYLSTNAMGCSVTAAWKAAKKGAYMANPCYTQIHPTCIPQHGEHQSKLTLMSESLRNDGRCWVPKKKEDCEKPASSIPEEDRDYYLERKYPSFGNLAPRDIASRAAKEQCDDDRGVGPGKRGVYLDFADSINRLGQSTIAARYGNLFEMYEKITDENGYKQPMRIYP…	68836	74813	1	1	1	734.84	1467.67	2	1467.67	-0.0001	1	46.83	5.1e-05	K	ITDENGYKQPMR	I	Deamidated (NQ); Oxidation (M)	0.000020000030.0			RFS1002200056_DS_K3.7281.7281.2 File:~RFS1002200056_DS_K3.raw~, NativeID:~controllerType=0 controllerNumber=1 scan=7281~
1	1	TRO79507.1	fumarate reductase/succinate dehydrogenase flavoprotein subunit [Desulfuromonas acetexigens]	36854	71728	1050	1050	59	59	80.4	638	8.07			MILDGKCPTGPIEKSWDKHRFEMKLVNPANKRKYKILMVGTGLAGGAGAASLGELGYNVHAFCYQDSARRAHSIAAQGGINAAKNYPNDGDSIYRLFYDTIKGGDFRAREADVWRLAQVSNNIIDQCVAQGVPFARDYAGYLDNRSFGGAQVSRTFYARGQTGQQLLLGAYSALCRQVKAKTVTMHPRTEMLDLVVVDGVAKGITVRNLTTGQIESHWGDAVVLATGGYVNVFYLSTNAMGCSVTAAWKAAKKGAYMANPCYTQIHPTCIPQHGEHQSKLTLMSESLRNDGRCWVPKKKEDCEKPASSIPEEDRDYYLERKYPSFGNLAPRDIASRAAKEQCDDDRGVGPGKRGVYLDFADSINRLGQSTIAARYGNLFEMYEKITDENGYKQPMRIYP…	68837	109897	1	1	1	490.229	1467.67	3	1467.67	0	1	38.51	0.00035	K	ITDENGYKQPMR	I	Deamidated (NQ); Oxidation (M)	0.000020000030.0			RFS1002200056_DS_K2.7372.7372.3 File:~RFS1002200056_DS_K2.raw~, NativeID:~controllerType=0 controllerNumber=1 scan=7372~
1	1	TRO79507.1	fumarate reductase/succinate dehydrogenase flavoprotein subunit [Desulfuromonas acetexigens]	36854	71728	1050	1050	59	59	80.4	638	8.07			MILDGKCPTGPIEKSWDKHRFEMKLVNPANKRKYKILMVGTGLAGGAGAASLGELGYNVHAFCYQDSARRAHSIAAQGGINAAKNYPNDGDSIYRLFYDTIKGGDFRAREADVWRLAQVSNNIIDQCVAQGVPFARDYAGYLDNRSFGGAQVSRTFYARGQTGQQLLLGAYSALCRQVKAKTVTMHPRTEMLDLVVVDGVAKGITVRNLTTGQIESHWGDAVVLATGGYVNVFYLSTNAMGCSVTAAWKAAKKGAYMANPCYTQIHPTCIPQHGEHQSKLTLMSESLRNDGRCWVPKKKEDCEKPASSIPEEDRDYYLERKYPSFGNLAPRDIASRAAKEQCDDDRGVGPGKRGVYLDFADSINRLGQSTIAARYGNLFEMYEKITDENGYKQPMRIYP…	68838	38591	1	1	1	490.229	1467.67	3	1467.67	0.0002	1	32.41	0.0014	K	ITDENGYKQPMR	I	Deamidated (NQ); Oxidation (M)	0.000020000030.0			RFS1002200056_DS_K4.6948.6948.3 File:~RFS1002200056_DS_K4.raw~, NativeID:~controllerType=0 controllerNumber=1 scan=6948~
1	1	TRO79507.1	fumarate reductase/succinate dehydrogenase flavoprotein subunit [Desulfuromonas acetexigens]	36854	71728	1050	1050	59	59	80.4	638	8.07			MILDGKCPTGPIEKSWDKHRFEMKLVNPANKRKYKILMVGTGLAGGAGAASLGELGYNVHAFCYQDSARRAHSIAAQGGINAAKNYPNDGDSIYRLFYDTIKGGDFRAREADVWRLAQVSNNIIDQCVAQGVPFARDYAGYLDNRSFGGAQVSRTFYARGQTGQQLLLGAYSALCRQVKAKTVTMHPRTEMLDLVVVDGVAKGITVRNLTTGQIESHWGDAVVLATGGYVNVFYLSTNAMGCSVTAAWKAAKKGAYMANPCYTQIHPTCIPQHGEHQSKLTLMSESLRNDGRCWVPKKKEDCEKPASSIPEEDRDYYLERKYPSFGNLAPRDIASRAAKEQCDDDRGVGPGKRGVYLDFADSINRLGQSTIAARYGNLFEMYEKITDENGYKQPMRIYP…	68839	1930	1	1	1	490.229	1467.67	3	1467.67	0.0003	1	29.71	0.0027	K	ITDENGYKQPMR	I	Deamidated (NQ); Oxidation (M)	0.000020000030.0			RFS1002200056_DS_K1.5678.5678.3 File:~RFS1002200056_DS_K1.raw~, NativeID:~controllerType=0 controllerNumber=1 scan=5678~
1	1	TRO79507.1	fumarate reductase/succinate dehydrogenase flavoprotein subunit [Desulfuromonas acetexigens]	36854	71728	1050	1050	59	59	80.4	638	8.07			MILDGKCPTGPIEKSWDKHRFEMKLVNPANKRKYKILMVGTGLAGGAGAASLGELGYNVHAFCYQDSARRAHSIAAQGGINAAKNYPNDGDSIYRLFYDTIKGGDFRAREADVWRLAQVSNNIIDQCVAQGVPFARDYAGYLDNRSFGGAQVSRTFYARGQTGQQLLLGAYSALCRQVKAKTVTMHPRTEMLDLVVVDGVAKGITVRNLTTGQIESHWGDAVVLATGGYVNVFYLSTNAMGCSVTAAWKAAKKGAYMANPCYTQIHPTCIPQHGEHQSKLTLMSESLRNDGRCWVPKKKEDCEKPASSIPEEDRDYYLERKYPSFGNLAPRDIASRAAKEQCDDDRGVGPGKRGVYLDFADSINRLGQSTIAARYGNLFEMYEKITDENGYKQPMRIYP…	68840	38623	1	1	1	734.841	1467.67	2	1467.67	0.0004	1	57.86	4.1e-06	K	ITDENGYKQPMR	I	Deamidated (NQ); Oxidation (M)	0.000020000030.0			RFS1002200056_DS_K4.6985.6985.2 File:~RFS1002200056_DS_K4.raw~, NativeID:~controllerType=0 controllerNumber=1 scan=6985~
[truncated: 67,591 more rows]

## Sheet: Table S2
Supplementary Table 2. Complete dataset of proteins of Desulfuromonas acetexigens identified with Proteome Discoverer software
Checked	Master	Accession	Description	Coverage [%]	# Peptides	# PSMs	# Unique Peptides	# AAs	MW [kDa]	calc. pI	Score Sequest HT: Sequest HT	# Peptides (by Search Engine): Sequest HT	# Protein Pathway Groups	Found in Sample: [S4] F4: Sample	Found in Sample: [S5] F5: Sample	Found in Sample: [S6] F6: Sample	Found in Sample: [S7] F7: Sample	Found in Sample: [S8] F8: Sample	# Protein Groups
[truncated: 2,070 more rows]

## Sheet: Table S3
Supplementary Table 3. Quantitative proteome-wide analysis of Desulfuromonas acetexigens
[truncated: 2,025 more rows]

## Sheet: Table S4
Supplementary Table 4. List of enzymes present in Desulfuromonas acetexigens genome*
[truncated: 2,402 more rows]

[truncated: 13 more sheets: Table S5, Table S6, Table S7, Table S8, Table S9, Table S10, Table S11, Table S12, Table S13, Table S14, Table S15, Table S16, Table S17]
